# Supplementary material for: Treatment of cancer cells with chemotherapeutic drugs results in profound changes in expression of genes encoding aldehyde-metabolizing enzymes
Source: J Cancer. 2019 Jul 10;10(18):4256–63. doi: 10.7150/jca.32608 (PMC6691692; doi:10.7150/jca.32608)
Supplement: Supplementary file 2 — Supplementary table 2. [file jcav10p4256s2.xlsx]

## Sheet: RNA-seg
Gene ID	Symbol	Biotype	Name	Summary	Score	LogFC	LogCPM	LR	CPM:	HT-29-5FU_1	HT-29-5FU_2	HT-29-5FU_3	HT-29-ctrl1	HT-29-ctrl2	HT-29-ctrl3
	ALDH
ENSG00000165092	ALDH1A1	protein_coding	aldehyde dehydrogenase 1 family member A1	The protein encoded by this gene belongs to the aldehyde dehydrogenase family. Aldehyde dehydrogenase is the next enzyme after alcohol dehydrogenase in the major pathway of alcohol metabolism. There are two major aldehyde dehydrogenase isozymes in the liver, cytosolic and mitochondrial, which are encoded by distinct genes, and can be distinguished by their electrophoretic mobility, kinetic proper…	11328.2	-3.7948	8.78908	1456.08		58.0775	62.559	58.1049	740.877	878.379	861.676
ENSG00000111275	ALDH2	protein_coding	aldehyde dehydrogenase 2 family (mitochondrial)	This protein belongs to the aldehyde dehydrogenase family of proteins. Aldehyde dehydrogenase is the second enzyme of the major oxidative pathway of alcohol metabolism. Two major liver isoforms of aldehyde dehydrogenase, cytosolic and mitochondrial, can be distinguished by their electrophoretic mobilities, kinetic properties, and subcellular localizations. Most Caucasians have two major isozymes,…	4075.87	-2.51245	5.20583	503.728		11.4417	11.8595	9.94461	62.3397	64.6305	62.8775
ENSG00000144908	ALDH1L1	protein_coding	aldehyde dehydrogenase 1 family member L1	The protein encoded by this gene catalyzes the conversion of 10-formyltetrahydrofolate, nicotinamide adenine dinucleotide phosphate (NADP+), and water to tetrahydrofolate, NADPH, and carbon dioxide. The encoded protein belongs to the aldehyde dehydrogenase family. Loss of function or expression of this gene is associated with decreased apoptosis, increased cell motility, and cancer progression. T…	3448.76	-4.67606	3.55175	425.028		0.86899	0.444732	1.27859	21.4344	22.2441	24.2487
ENSG00000108602	ALDH3A1	protein_coding	aldehyde dehydrogenase 3 family member A1	Aldehyde dehydrogenases oxidize various aldehydes to the corresponding acids. They are involved in the detoxification of alcohol-derived acetaldehyde and in the metabolism of corticosteroids, biogenic amines, neurotransmitters, and lipid peroxidation. The enzyme encoded by this gene forms a cytoplasmic homodimer that preferentially oxidizes aromatic and medium-chain (6 carbons or more) saturated …	2883.59	-2.65394	4.55581	354.115		7.09675	5.33679	6.96123	40.4145	37.8325	43.9861
ENSG00000159423	ALDH4A1	protein_coding	aldehyde dehydrogenase 4 family member A1	This protein belongs to the aldehyde dehydrogenase family of proteins. This enzyme is a mitochondrial matrix NAD-dependent dehydrogenase which catalyzes the second step of the proline degradation pathway, converting pyrroline-5-carboxylate to glutamate. Deficiency of this enzyme is associated with type II hyperprolinemia, an autosomal recessive disorder characterized by accumulation of delta-1-py…	2813.41	-2.37034	4.82527	345.311		9.84855	8.00518	9.80255	49.9045	43.6124	49.6253
ENSG00000164904	ALDH7A1	protein_coding	aldehyde dehydrogenase 7 family member A1	The protein encoded by this gene is a member of subfamily 7 in the aldehyde dehydrogenase gene family. These enzymes are thought to play a major role in the detoxification of aldehydes generated by alcohol metabolism and lipid peroxidation. This particular member has homology to a previously described protein from the green garden pea, the 26g pea turgor protein. It is also involved in lysine cat…	1516.14	-1.40149	5.51962	182.655		27.3732	24.905	23.4409	62.1761	66.9075	70.7725
ENSG00000072210	ALDH3A2	protein_coding	aldehyde dehydrogenase 3 family member A2	Aldehyde dehydrogenase isozymes are thought to play a major role in the detoxification of aldehydes generated by alcohol metabolism and lipid peroxidation. This gene product catalyzes the oxidation of long-chain aliphatic aldehydes to fatty acid. Mutations in the gene cause Sjogren-Larsson syndrome. Alternatively spliced transcript variants encoding different isoforms have been found for this gen…	1415.59	-1.21071	6.72342	170.059		62.2776	69.9712	59.3835	138.751	159.562	145.351
ENSG00000119711	ALDH6A1	protein_coding	aldehyde dehydrogenase 6 family member A1	This gene encodes a member of the aldehyde dehydrogenase protein family. The encoded protein is a mitochondrial methylmalonate semialdehyde dehydrogenase that plays a role in the valine and pyrimidine catabolic pathways. This protein catalyzes the irreversible oxidative decarboxylation of malonate and methylmalonate semialdehydes to acetyl- and propionyl-CoA. Methylmalonate semialdehyde dehydroge…	1155.06	-2.12516	3.27988	137.437		3.62079	3.40961	3.69371	14.5623	17.515	15.085
ENSG00000112294	ALDH5A1	protein_coding	aldehyde dehydrogenase 5 family member A1	This protein belongs to the aldehyde dehydrogenase family of proteins. This gene encodes a mitochondrial NAD(+)-dependent succinic semialdehyde dehydrogenase. A deficiency of this enzyme, known as 4-hydroxybutyricaciduria, is a rare inborn error in the metabolism of the neurotransmitter 4-aminobutyric acid (GABA). In response to the defect, physiologic fluids from patients accumulate GHB, a compo…	661.813	-1.87723	3.12437	75.7837		4.20012	3.85435	2.98338	11.6171	16.9896	12.2653
ENSG00000059573	ALDH18A1	protein_coding	aldehyde dehydrogenase 18 family member A1	This gene is a member of the aldehyde dehydrogenase family and encodes a bifunctional ATP- and NADPH-dependent mitochondrial enzyme with both gamma-glutamyl kinase and gamma-glutamyl phosphate reductase activities. The encoded protein catalyzes the reduction of glutamate to delta1-pyrroline-5-carboxylate, a critical step in the de novo biosynthesis of proline, ornithine and arginine. Mutations in…	301.918	-0.451435	7.16583	31.0775		123.686	123.932	116.068	166.239	156.234	174.394
ENSG00000143149	ALDH9A1	protein_coding	aldehyde dehydrogenase 9 family member A1	This protein belongs to the aldehyde dehydrogenase family of proteins. It has a high activity for oxidation of gamma-aminobutyraldehyde and other amino aldehydes. The enzyme catalyzes the dehydrogenation of gamma-aminobutyraldehyde to gamma-aminobutyric acid (GABA). This isozyme is a tetramer of identical 54-kD subunits. [provided by RefSeq, Jul 2008]. Publication Note: This RefSeq record include…	234.623	-0.455477	5.54565	22.8171		39.9735	39.8777	37.9316	57.9219	51.1439	52.4449
ENSG00000137124	ALDH1B1	protein_coding	aldehyde dehydrogenase 1 family member B1	This protein belongs to the aldehyde dehydrogenases family of proteins. Aldehyde dehydrogenase is the second enzyme of the major oxidative pathway of alcohol metabolism. This gene does not contain introns in the coding sequence. The variation of this locus may affect the development of alcohol-related problems. [provided by RefSeq, Jul 2008]. Publication Note: This RefSeq record includes a subset…	184.216	-0.438338	4.92435	16.6935		26.9387	25.498	24.4353	37.4693	32.2277	34.3994
ENSG00000132746	ALDH3B2	protein_coding	aldehyde dehydrogenase 3 family member B2	This gene encodes a member of the aldehyde dehydrogenase family, a group of isozymes that may play a major role in the detoxification of aldehydes generated by alcohol metabolism and lipid peroxidation. The gene of this particular family member is over 10 kb in length. The expression of these transcripts is restricted to the salivary gland among the human tissues examined. Alternate transcription…	104.617	-1.26275	0.448315	7.31867		0.434495	0.592976	0.852395	0.981728	2.1018	1.55079
ENSG00000161618	ALDH16A1	protein_coding	aldehyde dehydrogenase 16 family member A1	This gene encodes a member of the aldehyde dehydrogenase superfamily. The family members act on aldehyde substrates and use nicotinamide adenine dinucleotide phosphate (NADP) as a cofactor. This gene is conserved in chimpanzee, dog, cow, mouse, rat, and zebrafish. The protein encoded by this gene interacts with maspardin, a protein that when truncated is responsible for Mast syndrome. Alternative…	79.6485	-0.286482	6.36928	5.7281		83.8575	70.4159	68.6178	106.027	76.0153	89.6639
ENSG00000184254	ALDH1A3	protein_coding	aldehyde dehydrogenase 1 family member A3	This gene encodes an aldehyde dehydrogenase enzyme that uses retinal as a substrate. Mutations in this gene have been associated with microphthalmia, isolated 8, and expression changes have also been detected in tumor cells. Alternative splicing results in multiple transcript variants. [provided by RefSeq, Jun 2014].	44.7585	0.165599	4.28141	1.80761		20.1316	19.5682	20.8837	18.162	19.792	16.3538
ENSG00000136010	ALDH1L2	protein_coding	aldehyde dehydrogenase 1 family member L2	This gene encodes a member of both the aldehyde dehydrogenase superfamily and the formyl transferase superfamily. This member is the mitochondrial form of 10-formyltetrahydrofolate dehydrogenase (FDH), which converts 10-formyltetrahydrofolate to tetrahydrofolate and CO2 in an NADP(+)-dependent reaction, and plays an essential role in the distribution of one-carbon groups between the cytosolic and…	39.2718	-0.584449	0.118923	1.31819		0.434495	0.889464	0.568263	1.14535	0.700602	0.986867
ENSG00000006534	ALDH3B1	protein_coding	aldehyde dehydrogenase 3 family member B1	This gene encodes a member of the aldehyde dehydrogenase protein family. Aldehyde dehydrogenases are a family of isozymes that may play a major role in the detoxification of aldehydes generated by alcohol metabolism and lipid peroxidation. The encoded protein is able to oxidize long-chain fatty aldehydes in vitro, and may play a role in protection from oxidative stress. Alternative splicing resul…	6.64207	0.0297374	7.0502	0.115811		140.052	125.118	135.531	141.369	120.503	130.548
	AKR
ENSG00000117448	AKR1A1	protein_coding	aldo-keto reductase family 1 member A1	This gene encodes a member of the aldo/keto reductase superfamily, which consists of more than 40 known enzymes and proteins. This member, also known as aldehyde reductase, is involved in the reduction of biogenic and xenobiotic aldehydes and is present in virtually every tissue. Multiple alternatively spliced transcript variants of this gene exist, all encoding the same protein. [provided by Ref…	1025.79	-1.00297	6.13724	121.262		51.5601	44.4732	44.6087	95.7184	91.0782	95.0212
ENSG00000198074	AKR1B10	protein_coding	aldo-keto reductase family 1 member B10	This gene encodes a member of the aldo/keto reductase superfamily, which consists of more than 40 known enzymes and proteins. This member can efficiently reduce aliphatic and aromatic aldehydes, and it is less active on hexoses. It is highly expressed in adrenal gland, small intestine, and colon, and may play an important role in liver carcinogenesis. [provided by RefSeq, Jul 2008]. Publication N…	764.81	-0.830452	5.96728	88.6393		44.1737	47.4381	43.4722	77.3929	82.3207	80.5002
ENSG00000053371	AKR7A2	protein_coding	aldo-keto reductase family 7 member A2	The protein encoded by this gene belongs to the aldo/keto reductase (AKR) superfamily and AKR7 family, which are involved in the detoxification of aldehydes and ketones. The AKR7 family consists of 3 genes that are present in a cluster on the p arm of chromosome 1. This protein, thought to be localized in the golgi, catalyzes the NADPH-dependent reduction of succinic semialdehyde to the endogenou…	732.941	-0.928035	5.78866	84.6601		43.015	34.3926	36.7951	76.4111	69.1844	71.7593
ENSG00000162482	AKR7A3	protein_coding	aldo-keto reductase family 7 member A3	Aldo-keto reductases, such as AKR7A3, are involved in the detoxification of aldehydes and ketones.[supplied by OMIM, Apr 2004].	354.171	-1.16042	3.22354	37.5289		7.24158	4.00259	5.68263	12.7625	11.3848	13.6752
ENSG00000085662	AKR1B1	protein_coding	aldo-keto reductase family 1 member B	This gene encodes a member of the aldo/keto reductase superfamily, which consists of more than 40 known enzymes and proteins. This member catalyzes the reduction of a number of aldehydes, including the aldehyde form of glucose, and is thereby implicated in the development of diabetic complications by catalyzing the reduction of glucose to sorbitol. Multiple pseudogenes have been identified for th…	270.309	2.60763	0.598306	27.1888		1.88281	2.07542	2.13099	0.327243	0.700602	0
ENSG00000196139	AKR1C3	protein_coding	aldo-keto reductase family 1 member C3	This gene encodes a member of the aldo/keto reductase superfamily, which consists of more than 40 known enzymes and proteins. These enzymes catalyze the conversion of aldehydes and ketones to their corresponding alcohols by utilizing NADH and/or NADPH as cofactors. The enzymes display overlapping but distinct substrate specificity. This enzyme catalyzes the reduction of prostaglandin (PG) D2, PGH…	259.472	0.423577	6.47018	25.8589		96.1682	106.587	100.441	73.7932	76.3656	75.8478
ENSG00000187134	AKR1C1	protein_coding	aldo-keto reductase family 1 member C1	This gene encodes a member of the aldo/keto reductase superfamily, which consists of more than 40 known enzymes and proteins. These enzymes catalyze the conversion of aldehydes and ketones to their corresponding alcohols by utilizing NADH and/or NADPH as cofactors. The enzymes display overlapping but distinct substrate specificity. This enzyme catalyzes the reaction of progesterone to the inactiv…	214.193	0.738488	3.80162	20.3261		19.4074	17.7893	13.6383	10.1445	9.63327	10.5736
ENSG00000165568	AKR1E2	protein_coding	aldo-keto reductase family 1 member E2	The protein encoded by this gene is a member of the aldo-keto reductase superfamily. Members in this family are characterized by their structure (evolutionarily highly conserved TIM barrel) and function (NAD(P)H-dependent oxido-reduction of carbonyl groups). Transcripts of this gene have been reported in specimens of human testis. Alternative splicing results in multiple transcript variants. [pro…	92.7768	-0.604789	1.99794	5.99818		2.7518	3.85435	2.27305	4.5814	4.55391	4.37041
ENSG00000151632	AKR1C2	protein_coding	aldo-keto reductase family 1 member C2	This gene encodes a member of the aldo/keto reductase superfamily, which consists of more than 40 known enzymes and proteins. These enzymes catalyze the conversion of aldehydes and ketones to their corresponding alcohols using NADH and/or NADPH as cofactors. The enzymes display overlapping but distinct substrate specificity. This enzyme binds bile acid with high affinity, and shows minimal 3-alph…	38.0776	0.249773	3.13409	1.83548		10.4279	8.00518	9.09222	6.05399	8.93267	8.1769
Whole transcriptome sequencing data
ENSG00000131016	AKAP12	protein_coding	A-kinase anchoring protein 12	The A-kinase anchor proteins (AKAPs) are a group of structurally diverse proteins, which have the common function of binding to the regulatory subunit of protein kinase A (PKA) and confining the holoenzyme to discrete locations within the cell. This gene encodes a member of the AKAP family. The encoded protein is expressed in endothelial cells, cultured fibroblasts, and osteosarcoma cells. It ass…	16748.1	5.96431	8.90183	3194.58		905.632	957.508	951.699	14.7259	14.8878	15.3669
ENSG00000240476	LINC00973	lincRNA	long intergenic non-protein coding RNA 973		11636.4	7.15683	5.80116	1536.96		105.003	106.291	113.653	0.981728	0.700602	0.563924
ENSG00000165092	ALDH1A1	protein_coding	aldehyde dehydrogenase 1 family member A1	The protein encoded by this gene belongs to the aldehyde dehydrogenase family. Aldehyde dehydrogenase is the next enzyme after alcohol dehydrogenase in the major pathway of alcohol metabolism. There are two major aldehyde dehydrogenase isozymes in the liver, cytosolic and mitochondrial, which are encoded by distinct genes, and can be distinguished by their electrophoretic mobility, kinetic proper…	11328.2	-3.7948	8.78908	1456.08		58.0775	62.559	58.1049	740.877	878.379	861.676
ENSG00000165376	CLDN2	protein_coding	claudin 2	This gene product belongs to the claudin protein family whose members have been identified as major integral membrane proteins localized exclusively at tight junctions. Claudins are expressed in an organ-specific manner and regulate tissue-specific physiologic properties of tight junctions. This protein is expressed in the intestine. Alternatively spliced transcript variants with different 5_ unt…	11223.9	-6.76236	5.58712	1429.22		1.73798	0.296488	0.568263	95.3912	101.412	92.9065
ENSG00000175592	FOSL1	protein_coding	FOS like 1, AP-1 transcription factor subunit	The Fos gene family consists of 4 members: FOS, FOSB, FOSL1, and FOSL2. These genes encode leucine zipper proteins that can dimerize with proteins of the JUN family, thereby forming the transcription factor complex AP-1. As such, the FOS proteins have been implicated as regulators of cell proliferation, differentiation, and transformation. Several transcript variants encoding different isoforms h…	10601.8	3.5612	7.1897	1323.12		265.766	276.179	258.418	22.0889	21.018	24.3897
ENSG00000136155	SCEL	protein_coding	sciellin	The protein encoded by this gene is a precursor to the cornified envelope of terminally differentiated keratinocytes. This protein localizes to the periphery of cells and may function in the assembly or regulation of proteins in the cornified envelope. Transcript variants encoding different isoforms exist. A transcript variant utilizing an alternative polyA signal has been described in the litera…	10584.7	4.58632	6.45974	1320.97		153.377	176.114	170.195	6.38123	6.30541	7.89494
ENSG00000138166	DUSP5	protein_coding	dual specificity phosphatase 5	The protein encoded by this gene is a member of the dual specificity protein phosphatase subfamily. These phosphatases inactivate their target kinases by dephosphorylating both the phosphoserine/threonine and phosphotyrosine residues. They negatively regulate members of the mitogen-activated protein (MAP) kinase superfamily (MAPK/ERK, SAPK/JNK, p38), which are associated with cellular proliferati…	8682.68	3.73106	6.29999	1082.11		145.121	140.98	147.038	10.799	8.40722	12.9703
ENSG00000111335	OAS2	protein_coding	2'-5'-oligoadenylate synthetase 2	This gene encodes a member of the 2-5A synthetase family, essential proteins involved in the innate immune response to viral infection. The encoded protein is induced by interferons and uses adenosine triphosphate in 2_-specific nucleotidyl transfer reactions to synthesize 2_,5_-oligoadenylates (2-5As). These molecules activate latent RNase L, which results in viral RNA degradation and the inhibi…	8674.26	-4.95347	5.32149	1081.06		3.1863	1.3342	2.98338	75.593	78.4674	81.0641
ENSG00000127324	TSPAN8	protein_coding	tetraspanin 8	The protein encoded by this gene is a member of the transmembrane 4 superfamily, also known as the tetraspanin family. Most of these members are cell-surface proteins that are characterized by the presence of four hydrophobic domains. The proteins mediate signal transduction events that play a role in the regulation of cell development, activation, growth and motility. This encoded protein is a c…	8505.81	-3.73734	6.73485	1059.9		12.6004	16.7516	15.4852	180.474	210.356	207.524
ENSG00000137959	IFI44L	protein_coding	interferon induced protein 44 like		8025.75	-6.26815	4.83983	999.619		1.01382	0.148244	0.994461	54.6495	56.5736	60.4809
ENSG00000138413	IDH1	protein_coding	isocitrate dehydrogenase (NADP(+)) 1, cytosolic	Isocitrate dehydrogenases catalyze the oxidative decarboxylation of isocitrate to 2-oxoglutarate. These enzymes belong to two distinct subclasses, one of which utilizes NAD(+) as the electron acceptor and the other NADP(+). Five isocitrate dehydrogenases have been reported: three NAD(+)-dependent isocitrate dehydrogenases, which localize to the mitochondrial matrix, and two NADP(+)-dependent isoc…	7770.89	-3.07995	6.31665	967.617		16.366	16.0104	18.4686	140.878	143.798	145.915
ENSG00000001626	CFTR	protein_coding	cystic fibrosis transmembrane conductance regulator	This gene encodes a member of the ATP-binding cassette (ABC) transporter superfamily. ABC proteins transport various molecules across extra- and intra-cellular membranes. ABC genes are divided into seven distinct subfamilies (ABC1, MDR/TAP, MRP, ALD, OABP, GCN20, White). This protein is a member of the MRP subfamily that is involved in multi-drug resistance. The encoded protein functions as a chl…	7606.68	-4.33816	5.1568	946.998		2.60697	3.85435	3.69371	68.2301	70.9359	67.3889
ENSG00000167601	AXL	protein_coding	AXL receptor tyrosine kinase	The protein encoded by this gene is a member of the Tyro3-Axl-Mer (TAM) receptor tyrosine kinase subfamily. The encoded protein possesses an extracellular domain which is composed of two immunoglobulin-like motifs at the N-terminal, followed by two fibronectin type-III motifs. It transduces signals from the extracellular matrix into the cytoplasm by binding to the vitamin K-dependent protein grow…	7509.53	4.09424	6.33033	934.798		148.887	136.681	163.518	10.4718	5.77996	9.72769
ENSG00000110888	CAPRIN2	protein_coding	caprin family member 2	The protein encoded by this gene may be involved in the transitioning of erythroblasts from a highly proliferative state to a terminal phase of differentiation. High level expression of the encoded protein can lead to apoptosis. Several transcript variants encoding different isoforms have been found for this gene. [provided by RefSeq, Jul 2011].	7361.25	3.06643	7.62493	916.181		334.416	375.057	341.384	45.9776	43.4373	36.3731
ENSG00000167779	IGFBP6	protein_coding	insulin like growth factor binding protein 6		7340.92	2.74697	7.96395	913.627		446.806	425.757	424.777	68.3937	56.9239	67.5299
ENSG00000196352	CD55	protein_coding	CD55 molecule (Cromer blood group)	This gene encodes a glycoprotein involved in the regulation of the complement cascade. Binding of the encoded protein to complement proteins accelerates their decay, thereby disrupting the cascade and preventing damage to host cells. Antigens present on this protein constitute the Cromer blood group system (CROM). Alternative splicing results in multiple transcript variants. The predominant trans…	7291.77	2.87449	7.49598	907.456		292.415	330.881	323.2	39.5963	44.6634	44.691
ENSG00000106123	EPHB6	protein_coding	EPH receptor B6	This gene encodes a member of a family of transmembrane proteins that function as receptors for ephrin-B family proteins. Unlike other members of this family, the encoded protein does not contain a functional kinase domain. Activity of this protein can influence cell adhesion and migration. Expression of this gene is downregulated during tumor progression, suggesting that the protein may suppress…	7252.74	2.93761	8.34681	902.555		612.059	582.006	526.638	83.1196	70.5856	70.9135
ENSG00000064787	BCAS1	protein_coding	breast carcinoma amplified sequence 1	This gene resides in a region at 20q13 which is amplified in a variety of tumor types and associated with more aggressive tumor phenotypes. Among the genes identified from this region, it was found to be highly expressed in three amplified breast cancer cell lines and in one breast tumor without amplification at 20q13.2. However, this gene is not in the common region of maximal amplification and …	7091.41	-3.22556	5.88	882.299		10.4279	11.4148	12.5018	105.208	104.915	111.516
ENSG00000088002	SULT2B1	protein_coding	sulfotransferase family 2B member 1	Sulfotransferase enzymes catalyze the sulfate conjugation of many hormones, neurotransmitters, drugs, and xenobiotic compounds. These cytosolic enzymes are different in their tissue distributions and substrate specificities. The gene structure (number and length of exons) is similar among family members. This gene sulfates dehydroepiandrosterone but not 4-nitrophenol, a typical substrate for the …	6988.72	3.0006	6.72273	869.404		198.999	178.634	179.429	25.0341	20.8429	23.5438
ENSG00000214049	UCA1	processed_transcript	urothelial cancer associated 1 (non-protein coding)	This gene represents a long non-coding RNA. It plays a regulatory role in bladder cancer cell proliferation. Several genes can be regulated by this gene, and the most important one is the CREB (cAMP responsive element binding protein) gene, which encodes a transcriptional factor and affects the oncogenesis. [provided by RefSeq, Mar 2012].	6928.63	3.41569	5.88994	861.86		107.465	109.404	102.429	8.50831	12.2605	9.30475
ENSG00000100889	PCK2	protein_coding	phosphoenolpyruvate carboxykinase 2, mitochondrial	This gene encodes a mitochondrial enzyme that catalyzes the conversion of oxaloacetate to phosphoenolpyruvate in the presence of guanosine triphosphate (GTP). A cytosolic form of this protein is encoded by a different gene and is the key enzyme of gluconeogenesis in the liver. Alternatively spliced transcript variants have been described. [provided by RefSeq, Apr 2014].	6876.65	-3.35363	5.69961	855.332		9.84855	8.89464	9.23428	98.5	89.8522	97.9818
ENSG00000058085	LAMC2	protein_coding	laminin subunit gamma 2	Laminins, a family of extracellular matrix glycoproteins, are the major noncollagenous constituent of basement membranes. They have been implicated in a wide variety of biological processes including cell adhesion, differentiation, migration, signaling, neurite outgrowth and metastasis. Laminins, composed of 3 non identical chains: laminin alpha, beta and gamma (formerly A, B1, and B2, respective…	6707.05	3.46833	7.0628	834.038		224.924	274.696	229.294	21.7616	18.5659	25.0946
ENSG00000140451	PIF1	protein_coding	PIF1 5'-to-3' DNA helicase	This gene encodes a DNA-dependent adenosine triphosphate (ATP)-metabolizing enzyme that functions as a 5_ to 3_ DNA helicase. The encoded protein can resolve G-quadruplex structures and RNA-DNA hybrids at the ends of chromosomes. It also prevents telomere elongation by inhibiting the actions of telomerase. Alternative splicing and the use of alternative start codons results in multiple isoforms t…	6700.24	-4.42932	4.81752	833.183		2.89663	2.96488	1.70479	56.1221	53.0706	54.4187
ENSG00000089127	OAS1	protein_coding	2'-5'-oligoadenylate synthetase 1	This gene encodes a member of the 2-5A synthetase family, essential proteins involved in the innate immune response to viral infection. The encoded protein is induced by interferons and uses adenosine triphosphate in 2_-specific nucleotidyl transfer reactions to synthesize 2_,5_-oligoadenylates (2-5As). These molecules activate latent RNase L, which results in viral RNA degradation and the inhibi…	6436.35	-2.94146	6.23798	800.05		18.8281	15.1209	18.4686	134.988	127.86	140.276
ENSG00000049192	ADAMTS6	protein_coding	ADAM metallopeptidase with thrombospondin type 1 motif 6	This gene encodes a member of the ADAMTS (a disintegrin and metalloproteinase with thrombospondin motifs) protein family. Members of the family share several distinct protein modules, including a propeptide region, a metalloproteinase domain, a disintegrin-like domain, and a thrombospondin type 1 (TS) motif. Individual members of this family differ in the number of C-terminal TS motifs, and some …	6368.28	-5.32143	4.45196	791.504		0.579327	1.03771	1.56272	42.8688	42.0361	44.691
ENSG00000073737	DHRS9	protein_coding	dehydrogenase/reductase 9	This gene encodes a member of the short-chain dehydrogenases/reductases (SDR) family. The encoded protein has been identified as a moonlighting protein based on its ability to perform mechanistically distinct functions. This protein demonstrates oxidoreductase activity toward hydroxysteroids and is able to convert 3-alpha-tetrahydroprogesterone to dihydroxyprogesterone and 3-alpha-androstanediol …	6349.26	5.38564	5.14459	789.116		66.1881	75.6045	59.6677	1.47259	1.92665	1.40981
ENSG00000087074	PPP1R15A	protein_coding	protein phosphatase 1 regulatory subunit 15A	This gene is a member of a group of genes whose transcript levels are increased following stressful growth arrest conditions and treatment with DNA-damaging agents. The induction of this gene by ionizing radiation occurs in certain cell lines regardless of p53 status, and its protein response is correlated with apoptosis following ionizing radiation. [provided by RefSeq, Jul 2008]. Publication No…	6283.48	2.45133	8.04505	780.856		428.847	431.242	473.506	82.6287	76.0153	84.8706
ENSG00000157601	MX1	protein_coding	MX dynamin like GTPase 1	This gene encodes a guanosine triphosphate (GTP)-metabolizing protein that participates in the cellular antiviral response. The encoded protein is induced by type I and type II interferons and antagonizes the replication process of several different RNA and DNA viruses. There is a related gene located adjacent to this gene on chromosome 21, and there are multiple pseudogenes located in a cluster …	6235.15	-4.30363	5.24239	774.789		3.76562	2.52015	4.68817	77.8837	65.1559	75.2839
ENSG00000188910	GJB3	protein_coding	gap junction protein beta 3	This gene is a member of the connexin gene family. The encoded protein is a component of gap junctions, which are composed of arrays of intercellular channels that provide a route for the diffusion of low molecular weight materials from cell to cell. Mutations in this gene can cause non-syndromic deafness or erythrokeratodermia variabilis, a skin disorder. Alternative splicing results in multiple…	6226.81	2.99918	6.54882	773.742		180.895	157.583	154.71	21.1071	19.2665	21.1472
ENSG00000175315	CST6	protein_coding	cystatin E/M	The cystatin superfamily encompasses proteins that contain multiple cystatin-like sequences. Some of the members are active cysteine protease inhibitors, while others have lost or perhaps never acquired this inhibitory activity. There are three inhibitory families in the superfamily, including the type 1 cystatins (stefins), type 2 cystatins and the kininogens. The type 2 cystatin proteins are a …	6209.55	3.92615	6.18838	771.574		152.942	121.857	129.138	9.32641	6.30541	10.5736
ENSG00000010404	IDS	protein_coding	iduronate 2-sulfatase	The protein encoded by this gene belongs to the sulfatase family, is localized to the lysosome, and is involved in lysosomal degradation of heparan sulfate and dermatan sulfate. Mutations in this gene are associated with the X-linked lysosomal storage disease, mucopolysaccharidosis type II, also known as Hunter syndrome. Alternatively spliced transcript variants have been described for this gene.…	6148.31	2.54253	7.22757	763.886		247.807	257.203	256.287	41.0689	49.0421	40.8845
ENSG00000147394	ZNF185	protein_coding	zinc finger protein 185 with LIM domain	Zinc-finger proteins bind nucleic acids and play important roles in various cellular functions, including cell proliferation, differentiation, and apoptosis. This gene encodes a LIM-domain zinc finger protein. The LIM domain is composed of two contiguous zinc finger domains, separated by a two-amino acid residue hydrophobic linker. The LIM domain mediates protein:protein interactions. Multiple al…	5817.96	2.27747	6.98491	722.412		211.309	206.356	206.99	42.5415	43.2621	42.9992
ENSG00000120738	EGR1	protein_coding	early growth response 1	The protein encoded by this gene belongs to the EGR family of C2H2-type zinc-finger proteins. It is a nuclear protein and functions as a transcriptional regulator. The products of target genes it activates are required for differentitation and mitogenesis. Studies suggest this is a cancer suppressor gene. [provided by RefSeq, Dec 2014]. Publication Note: This RefSeq record includes a subset of th…	5797.37	3.13483	5.82201	719.826		94.2854	106.143	98.8778	10.3081	10.3339	13.1112
ENSG00000163297	ANTXR2	protein_coding	anthrax toxin receptor 2	This gene encodes a receptor for anthrax toxin. The protein binds to collagen IV and laminin, suggesting that it may be involved in extracellular matrix adhesion. Mutations in this gene cause juvenile hyaline fibromatosis and infantile systemic hyalinosis. Multiple transcript variants encoding different isoforms have been found for this gene. [provided by RefSeq, Mar 2009].	5526.77	3.18983	5.66962	685.854		87.4783	97.3964	84.9554	11.1262	9.10782	9.30475
ENSG00000088826	SMOX	protein_coding	spermine oxidase	Polyamines are ubiquitous polycationic alkylamines which include spermine, spermidine, putrescine, and agmatine. These molecules participate in a broad range of cellular functions which include cell cycle modulation, scavenging reactive oxygen species, and the control of gene expression. These molecules also play important roles in neurotransmission through their regulation of cell-surface recept…	5505.35	2.61463	6.37694	683.164		145.266	139.498	138.372	26.5066	21.018	21.5701
ENSG00000257743	MGAM2	protein_coding	maltase-glucoamylase 2 (putative)		5391.68	-5.43624	4.56077	668.895		1.44832	0.74122	0.994461	46.9593	52.37	41.5894
ENSG00000272068	AL365181.2	lincRNA			5332.87	-2.81197	5.57763	661.512		10.8624	11.7113	13.3542	82.956	82.8461	86.8443
ENSG00000167767	KRT80	protein_coding	keratin 80	Keratins are intermediate filament proteins responsible for the structural integrity of epithelial cells and are subdivided into epithelial keratins and hair keratins. This gene_s expression profile shows that it encodes a type II epithelial keratin, although structurally the encoded protein is more like a type II hair keratin. This protein is involved in cell differentiation, localizing near des…	5199.81	2.16561	8.43355	644.808		553.257	550.134	587.158	136.133	116.475	124.063
ENSG00000116039	ATP6V1B1	protein_coding	ATPase H+ transporting V1 subunit B1	This gene encodes a component of vacuolar ATPase (V-ATPase), a multisubunit enzyme that mediates acidification of eukaryotic intracellular organelles. V-ATPase dependent organelle acidification is necessary for such intracellular processes as protein sorting, zymogen activation, receptor-mediated endocytosis, and synaptic vesicle proton gradient generation. V-ATPase is composed of a cytosolic V1 …	5116.26	-3.53639	4.73515	634.319		4.48978	3.85435	4.40404	51.0498	47.1155	50.3302
ENSG00000092621	PHGDH	protein_coding	phosphoglycerate dehydrogenase	This gene encodes the enzyme which is involved in the early steps of L-serine synthesis in animal cells. L-serine is required for D-serine and other amino acid synthesis. The enzyme requires NAD/NADH as a cofactor and forms homotetramers for activity. Mutations in this gene have been found in a family with congenital microcephaly, psychomotor retardation and other symptoms. Multiple alternatively…	5089.87	-2.44762	6.14162	631.006		21.8696	21.3471	22.7305	124.189	113.322	122.372
ENSG00000153246	PLA2R1	protein_coding	phospholipase A2 receptor 1	This gene represents a phospholipase A2 receptor. The encoded protein likely exists as both a transmembrane form and a soluble form. The transmembrane receptor may play a role in clearance of phospholipase A2, thereby inhibiting its action. Polymorphisms at this locus have been associated with susceptibility to idiopathic membranous nephropathy. Alternatively spliced transcript variants encoding …	4981.3	-3.15671	5.02746	617.378		6.66226	7.26396	5.96677	59.3945	61.8281	56.6744
ENSG00000115641	FHL2	protein_coding	four and a half LIM domains 2	This gene encodes a member of the four-and-a-half-LIM-only protein family. Family members contain two highly conserved, tandemly arranged, zinc finger domains with four highly conserved cysteines binding a zinc atom in each zinc finger. This protein is thought to have a role in the assembly of extracellular membranes. Also, this gene is down-regulated during transformation of normal myoblasts to …	4977.41	2.43499	6.18105	616.889		125.279	116.223	120.898	22.4161	20.4926	23.8258
ENSG00000010438	PRSS3	protein_coding	protease, serine 3	This gene encodes a trypsinogen, which is a member of the trypsin family of serine proteases. This enzyme is expressed in the brain and pancreas and is resistant to common trypsin inhibitors. It is active on peptide linkages involving the carboxyl group of lysine or arginine. This gene is localized to the locus of T cell receptor beta variable orphans on chromosome 9. Four transcript variants enc…	4961.04	2.56171	6.07584	614.834		117.748	113.407	109.959	18.4892	17.1647	21.7111
ENSG00000120694	HSPH1	protein_coding	heat shock protein family H (Hsp110) member 1		4822.27	2.1597	9.88939	597.414		1387.78	1641.8	1614.29	327.079	360.46	351.748
ENSG00000085063	CD59	protein_coding	CD59 molecule (CD59 blood group)	This gene encodes a cell surface glycoprotein that regulates complement-mediated cell lysis, and it is involved in lymphocyte signal transduction. This protein is a potent inhibitor of the complement membrane attack complex, whereby it binds complement C8 and/or C9 during the assembly of this complex, thereby inhibiting the incorporation of multiple copies of C9 into the complex, which is necessa…	4799.66	1.92423	8.5809	594.576		596.707	637.153	579.345	159.531	158.686	159.45
ENSG00000163814	CDCP1	protein_coding	CUB domain containing protein 1	This gene encodes a transmembrane protein which contains three extracellular CUB domains and acts as a substrate for Src family kinases. The protein plays a role in the tyrosine phosphorylation-dependent regulation of cellular events that are involved in tumor invasion and metastasis. Alternative splicing results in multiple transcript variants of this gene. [provided by RefSeq, May 2013].	4711.1	2.02183	7.08045	583.46		214.93	220.587	211.11	55.1404	52.37	51.74
ENSG00000172164	SNTB1	protein_coding	syntrophin beta 1	Dystrophin is a large, rod-like cytoskeletal protein found at the inner surface of muscle fibers. Dystrophin is missing in Duchenne Muscular Dystrophy patients and is present in reduced amounts in Becker Muscular Dystrophy patients. The protein encoded by this gene is a peripheral membrane protein found associated with dystrophin and dystrophin-related proteins. This gene is a member of the syntr…	4655.01	-1.98921	7.21573	576.419		62.2776	59.0011	58.6732	243.141	241.182	230.504
ENSG00000136883	KIF12	protein_coding	kinesin family member 12	KIF12 is a member of the kinesin superfamily of microtubule-associated molecular motors (see MIM 148760) that play important roles in intracellular transport and cell division (Nakagawa et al., 1997 [PubMed 9275178]).[supplied by OMIM, Mar 2008].	4590.28	-4.88542	4.32166	568.294		1.15865	1.18595	1.56272	42.2143	33.9792	40.8845
ENSG00000137309	HMGA1	protein_coding	high mobility group AT-hook 1	This gene encodes a non-histone protein involved in many cellular processes, including regulation of inducible gene transcription, integration of retroviruses into chromosomes, and the metastatic progression of cancer cells. The encoded protein preferentially binds to the minor groove of A+T-rich regions in double-stranded DNA. It has little secondary structure in solution but assumes distinct co…	4587.09	1.79914	10.9924	567.894		3292.6	3110.31	3087.38	945.24	850.355	931.039
ENSG00000057019	DCBLD2	protein_coding	discoidin, CUB and LCCL domain containing 2		4559.34	1.904	9.42476	564.411		1029.61	1153.49	1065.64	283.556	303.886	280.834
ENSG00000095321	CRAT	protein_coding	carnitine O-acetyltransferase	This gene encodes carnitine acetyltransferase (CRAT), which is a key enzyme in the metabolic pathway in mitochondria, peroxisomes and endoplasmic reticulum. CRAT catalyzes the reversible transfer of acyl groups from an acyl-CoA thioester to carnitine and regulates the ratio of acylCoA/CoA in the subcellular compartments. Two transcript variants encoding different isoforms have been found for this…	4532.44	-2.56153	6.4646	561.033		29.6905	22.9778	24.4353	162.312	138.369	154.656
ENSG00000181104	F2R	protein_coding	coagulation factor II thrombin receptor	Coagulation factor II receptor is a 7-transmembrane receptor involved in the regulation of thrombotic response. Proteolytic cleavage leads to the activation of the receptor. F2R is a G-protein coupled receptor family member. [provided by RefSeq, Jul 2008]. Publication Note: This RefSeq record includes a subset of the publications that are available for this gene. Please see the Gene record to acc…	4510.07	-2.20307	6.46042	558.226		29.9802	32.169	32.5331	139.078	154.833	142.532
ENSG00000134954	ETS1	protein_coding	ETS proto-oncogene 1, transcription factor	This gene encodes a member of the ETS family of transcription factors, which are defined by the presence of a conserved ETS DNA-binding domain that recognizes the core consensus DNA sequence GGAA/T in target genes. These proteins function either as transcriptional activators or repressors of numerous genes, and are involved in stem cell development, cell senescence and death, and tumorigenesis. A…	4450.48	3.35875	5.39086	550.747		66.1881	82.5719	75.2949	6.70847	8.93267	6.34415
ENSG00000095539	SEMA4G	protein_coding	semaphorin 4G	Semaphorins are a large family of conserved secreted and membrane associated proteins which possess a semaphorin (Sema) domain and a PSI domain (found in plexins, semaphorins and integrins) in the N-terminal extracellular portion. Based on sequence and structural similarities, semaphorins are put into eight classes: invertebrates contain classes 1 and 2, viruses have class V, and vertebrates cont…	4432.84	-2.45278	5.52469	548.532		14.4832	13.1937	15.201	79.8472	78.2922	77.1166
ENSG00000165949	IFI27	protein_coding	interferon alpha inducible protein 27		4407.22	-2.68538	7.68488	545.316		63.8708	48.4758	54.1271	358.821	314.92	397.144
ENSG00000138131	LOXL4	protein_coding	lysyl oxidase like 4	This gene encodes a member of the lysyl oxidase gene family. The prototypic member of the family is essential to the biogenesis of connective tissue, encoding an extracellular copper-dependent amine oxidase that catalyses the first step in the formation of crosslinks in collagens and elastin. A highly conserved amino acid sequence at the C-terminus end appears to be sufficient for amine oxidase a…	4332.14	2.48269	6.08148	535.892		122.093	109.701	107.828	22.5797	18.0405	20.0193
ENSG00000247844	CCAT1	lincRNA	colon cancer associated transcript 1 (non-protein coding)		4318.32	2.3868	6.10601	534.159		109.927	123.339	108.822	20.9435	22.4193	21.993
ENSG00000116285	ERRFI1	protein_coding	ERBB receptor feedback inhibitor 1	ERRFI1 is a cytoplasmic protein whose expression is upregulated with cell growth (Wick et al., 1995 [PubMed 7641805]). It shares significant homology with the protein product of rat gene-33, which is induced during cell stress and mediates cell signaling (Makkinje et al., 2000 [PubMed 10749885]; Fiorentino et al., 2000 [PubMed 11003669]).[supplied by OMIM, Mar 2008]. Publication Note: This RefSeq…	4261.64	2.15259	8.0636	527.044		407.556	476.901	420.373	93.9186	106.316	93.4704
ENSG00000138496	PARP9	protein_coding	poly(ADP-ribose) polymerase family member 9		4258.13	-2.3372	6.14718	526.604		20.4213	25.0532	25.1457	121.407	123.481	112.503
ENSG00000186480	INSIG1	protein_coding	insulin induced gene 1	Oxysterols regulate cholesterol homeostasis through the liver X receptor (LXR)- and sterol regulatory element-binding protein (SREBP)-mediated signaling pathways. This gene is an insulin-induced gene. It encodes an endoplasmic reticulum (ER) membrane protein that plays a critical role in regulating cholesterol concentrations in cells. This protein binds to the sterol-sensing domains of SREBP clea…	4230.84	-2.87029	5.24537	523.179		7.53125	10.6736	9.37635	62.6669	67.9584	71.0544
ENSG00000198682	PAPSS2	protein_coding	3'-phosphoadenosine 5'-phosphosulfate synthase 2	Sulfation is a common modification of endogenous (lipids, proteins, and carbohydrates) and exogenous (xenobiotics and drugs) compounds. In mammals, the sulfate source is 3_-phosphoadenosine 5_-phosphosulfate (PAPS), created from ATP and inorganic sulfate. Two different tissue isoforms encoded by different genes synthesize PAPS. This gene encodes one of the two PAPS synthetases. Defects in this ge…	4226.81	-2.61934	5.35179	522.672		10.283	12.3043	11.9335	69.7027	75.1395	67.8119
ENSG00000006611	USH1C	protein_coding	USH1 protein network component harmonin	This gene encodes a scaffold protein that functions in the assembly of Usher protein complexes. The protein contains PDZ domains, a coiled-coil region with a bipartite nuclear localization signal and a PEST degradation sequence. Defects in this gene are the cause of Usher syndrome type 1C and non-syndromic sensorineural deafness autosomal recessive type 18. Multiple transcript variants encoding d…	4218.52	-2.60122	5.51324	521.632		15.497	11.8595	11.6494	76.2475	78.8177	81.769
ENSG00000154930	ACSS1	protein_coding	acyl-CoA synthetase short-chain family member 1	This gene encodes a mitochondrial acetyl-CoA synthetase enzyme. A similar protein in mice plays an important role in the tricarboxylic acid cycle by catalyzing the conversion of acetate to acetyl CoA. Alternatively spliced transcript variants encoding multiple isoforms have been observed for this gene. [provided by RefSeq, Nov 2011].	4205.14	-2.26116	6.20068	519.952		25.9249	24.312	26.2822	132.042	120.153	115.181
ENSG00000107159	CA9	protein_coding	carbonic anhydrase 9	Carbonic anhydrases (CAs) are a large family of zinc metalloenzymes that catalyze the reversible hydration of carbon dioxide. They participate in a variety of biological processes, including respiration, calcification, acid-base balance, bone resorption, and the formation of aqueous humor, cerebrospinal fluid, saliva, and gastric acid. They show extensive diversity in tissue distribution and in t…	4203.02	-2.79517	5.31695	519.687		11.152	9.33938	9.80255	71.1753	64.105	75.0019
ENSG00000243766	HOTTIP	antisense	HOXA distal transcript antisense RNA		4177.91	-3.44807	4.34762	516.535		3.47596	3.55786	3.26752	39.4327	36.2561	37.219
ENSG00000079385	CEACAM1	protein_coding	carcinoembryonic antigen related cell adhesion molecule 1	This gene encodes a member of the carcinoembryonic antigen (CEA) gene family, which belongs to the immunoglobulin superfamily. Two subgroups of the CEA family, the CEA cell adhesion molecules and the pregnancy-specific glycoproteins, are located within a 1.2 Mb cluster on the long arm of chromosome 19. Eleven pseudogenes of the CEA cell adhesion molecule subgroup are also found in the cluster. Th…	4170.38	-1.94713	6.83763	515.59		45.1875	46.4004	50.1493	176.875	181.281	188.492
ENSG00000048052	HDAC9	protein_coding	histone deacetylase 9	Histones play a critical role in transcriptional regulation, cell cycle progression, and developmental events. Histone acetylation/deacetylation alters chromosome structure and affects transcription factor access to DNA. The protein encoded by this gene has sequence homology to members of the histone deacetylase family. This gene is orthologous to the Xenopus and mouse MITR genes. The MITR protei…	4152.35	5.07335	4.13395	513.326		29.1112	34.5409	34.2379	1.14535	0.350301	1.26883
ENSG00000169469	SPRR1B	protein_coding	small proline rich protein 1B		4114.59	6.92168	3.88665	508.588		29.9802	29.3523	24.4353	0.327243	0	0.281962
ENSG00000118849	RARRES1	protein_coding	retinoic acid receptor responder 1	This gene was identified as a retinoid acid (RA) receptor-responsive gene. It encodes a type 1 membrane protein. The expression of this gene is upregulated by tazarotene as well as by retinoic acid receptors. The expression of this gene is found to be downregulated in prostate cancer, which is caused by the methylation of its promoter and CpG island. Alternatively spliced transcript variant encod…	4109.75	-4.466	4.36652	507.98		1.59315	1.3342	2.41512	34.1968	42.7367	42.7173
ENSG00000126709	IFI6	protein_coding	interferon alpha inducible protein 6	This gene was first identified as one of the many genes induced by interferon. The encoded protein may play a critical role in the regulation of apoptosis. A minisatellite that consists of 26 repeats of a 12 nucleotide repeating element resembling the mammalian splice donor consensus sequence begins near the end of the second exon. Alternatively spliced transcript variants that encode different i…	4098.3	-4.25074	5.99494	506.542		7.67608	6.3745	5.11437	125.498	91.4285	148.171
ENSG00000131771	PPP1R1B	protein_coding	protein phosphatase 1 regulatory inhibitor subunit 1B	This gene encodes a bifunctional signal transduction molecule. Dopaminergic and glutamatergic receptor stimulation regulates its phosphorylation and function as a kinase or phosphatase inhibitor. As a target for dopamine, this gene may serve as a therapeutic target for neurologic and psychiatric disorders. Multiple transcript variants encoding different isoforms have been found for this gene. [pr…	4088.07	-5.16155	3.66488	505.259		0.86899	0.296488	0.852395	25.0341	23.4702	25.9405
ENSG00000111275	ALDH2	protein_coding	aldehyde dehydrogenase 2 family (mitochondrial)	This protein belongs to the aldehyde dehydrogenase family of proteins. Aldehyde dehydrogenase is the second enzyme of the major oxidative pathway of alcohol metabolism. Two major liver isoforms of aldehyde dehydrogenase, cytosolic and mitochondrial, can be distinguished by their electrophoretic mobilities, kinetic properties, and subcellular localizations. Most Caucasians have two major isozymes,…	4075.87	-2.51245	5.20583	503.728		11.4417	11.8595	9.94461	62.3397	64.6305	62.8775
ENSG00000006652	IFRD1	protein_coding	interferon related developmental regulator 1	This gene is an immediate early gene that encodes a protein related to interferon-gamma. This protein may function as a transcriptional co-activator/repressor that controls the growth and differentiation of specific cell types during embryonic development and tissue regeneration. Mutations in this gene are associated with sensory/motor neuropathy with ataxia. This gene may also be involved in mod…	4066.19	2.02145	7.2784	502.513		244.766	237.932	259.696	63.8123	54.8221	63.8644
ENSG00000064651	SLC12A2	protein_coding	solute carrier family 12 member 2	The protein encoded by this gene mediates sodium and chloride transport and reabsorption. The encoded protein is a membrane protein and is important in maintaining proper ionic balance and cell volume. This protein is phosphorylated in response to DNA damage. Three transcript variants encoding two different isoforms have been found for this gene. [provided by RefSeq, Jan 2012].	4061.67	-1.87308	8.37786	501.946		140.052	148.837	139.793	507.88	563.809	499.073
ENSG00000135069	PSAT1	protein_coding	phosphoserine aminotransferase 1	This gene encodes a member of the class-V pyridoxal-phosphate-dependent aminotransferase family. The encoded protein is a phosphoserine aminotransferase and decreased expression may be associated with schizophrenia. Mutations in this gene are also associated with phosphoserine aminotransferase deficiency. Alternative splicing results in multiple transcript variants. Pseudogenes of this gene have …	3964.73	-2.24489	6.5953	489.779		31.2836	34.0961	36.0847	143.823	167.969	169.318
ENSG00000099250	NRP1	protein_coding	neuropilin 1	This gene encodes one of two neuropilins, which contain specific protein domains which allow them to participate in several different types of signaling pathways that control cell migration. Neuropilins contain a large N-terminal extracellular domain, made up of complement-binding, coagulation factor V/VIII, and meprin domains. These proteins also contains a short membrane-spanning domain and a s…	3963.96	1.9508	6.533	489.683		142.225	149.134	145.475	37.9601	39.4088	35.8092
ENSG00000144821	MYH15	protein_coding	myosin heavy chain 15		3931.16	8.13432	3.42654	482.004		20.1316	21.0507	19.321	0.163621	0	0
ENSG00000147689	FAM83A	protein_coding	family with sequence similarity 83 member A		3911.57	2.22247	5.95884	483.107		100.224	102.288	100.299	24.5432	18.9162	21.2881
ENSG00000235884	LINC00941	lincRNA	long intergenic non-protein coding RNA 941		3860.35	3.4257	4.37308	476.679		38.0907	34.6891	36.7951	3.1088	3.32786	3.66551
ENSG00000145703	IQGAP2	protein_coding	IQ motif containing GTPase activating protein 2	This gene encodes a member of the IQGAP family. The protein contains three IQ domains, one calponin homology domain, one Ras-GAP domain and one WW domain. It interacts with components of the cytoskeleton, with cell adhesion molecules, and with several signaling molecules to regulate cell morphology and motility. [provided by RefSeq, Jul 2008].	3839.19	-3.6818	4.29772	474.023		2.02764	3.40961	3.12545	34.0332	36.6064	39.6157
ENSG00000167964	RAB26	protein_coding	RAB26, member RAS oncogene family	Members of the RAB protein family, including RAB26, are important regulators of vesicular fusion and trafficking. The RAB family of small G proteins regulates intercellular vesicle trafficking, including exocytosis, endocytosis, and recycling (summary by Seki et al., 2000 [PubMed 11043516]).[supplied by OMIM, Nov 2010].	3836.52	-3.70151	4.31443	473.688		2.46214	2.96488	3.12545	41.2326	35.9058	34.9633
ENSG00000169903	TM4SF4	protein_coding	transmembrane 4 L six family member 4	The protein encoded by this gene is a member of the transmembrane 4 superfamily, also known as the tetraspanin family. Most of these members are cell-surface proteins that are characterized by the presence of four hydrophobic domains. The proteins mediate signal transduction events that play a role in the regulation of cell development, activation, growth and motility. This encoded protein is a c…	3833.99	-2.36533	6.08548	473.37		24.1869	20.3094	22.0202	103.736	114.548	124.486
ENSG00000121691	CAT	protein_coding	catalase	This gene encodes catalase, a key antioxidant enzyme in the bodies defense against oxidative stress. Catalase is a heme enzyme that is present in the peroxisome of nearly all aerobic cells. Catalase converts the reactive oxygen species hydrogen peroxide to water and oxygen and thereby mitigates the toxic effects of hydrogen peroxide. Oxidative stress is hypothesized to play a role in the developm…	3795.15	-2.18823	5.80453	468.497		18.2488	22.8296	19.6051	89.3372	93.7055	93.4704
ENSG00000149948	HMGA2	protein_coding	high mobility group AT-hook 2	This gene encodes a protein that belongs to the non-histone chromosomal high mobility group (HMG) protein family. HMG proteins function as architectural factors and are essential components of the enhancesome. This protein contains structural DNA-binding domains and may act as a transcriptional regulating factor. Identification of the deletion, amplification, and rearrangement of this gene that a…	3786.05	2.40455	5.63941	467.355		79.2229	87.3158	80.4093	17.1802	16.289	13.3932
ENSG00000242515	UGT1A10	protein_coding	UDP glucuronosyltransferase family 1 member A10	This gene encodes a UDP-glucuronosyltransferase, an enzyme of the glucuronidation pathway that transforms small lipophilic molecules, such as steroids, bilirubin, hormones, and drugs, into water-soluble, excretable metabolites. This gene is part of a complex locus that encodes several UDP-glucuronosyltransferases. The locus includes thirteen unique alternate first exons followed by four common ex…	3775.53	-2.08154	6.20756	466.035		27.8077	28.7593	28.5552	117.644	129.611	113.631
ENSG00000122861	PLAU	protein_coding	plasminogen activator, urokinase	This gene encodes a serine protease involved in degradation of the extracellular matrix and possibly tumor cell migration and proliferation. A specific polymorphism in this gene may be associated with late-onset Alzheimer_s disease and also with decreased affinity for fibrin-binding. This protein converts plasminogen to plasmin by specific cleavage of an Arg-Val bond in plasminogen. Plasmin in tu…	3768.72	4.14119	3.96687	465.179		29.256	28.0181	27.5608	0.981728	1.22605	2.39668
ENSG00000175505	CLCF1	protein_coding	cardiotrophin like cytokine factor 1	This gene is a member of the glycoprotein (gp)130 cytokine family and encodes cardiotrophin-like cytokine factor 1 (CLCF1). CLCF1 forms a heterodimer complex with cytokine receptor-like factor 1 (CRLF1). This dimer competes with ciliary neurotrophic factor (CNTF) for binding to the ciliary neurotrophic factor receptor (CNTFR) complex, and activates the Jak-STAT signaling cascade. CLCF1 can be act…	3738.75	2.31787	5.63687	461.419		84.5817	83.7579	76.0052	16.5257	15.0629	17.1997
ENSG00000142623	PADI1	protein_coding	peptidyl arginine deiminase 1	This gene encodes a member of the peptidyl arginine deiminase family of enzymes, which catalyze the post-translational deimination of proteins by converting arginine residues into citrullines in the presence of calcium ions. The family members have distinct substrate specificities and tissue-specific expression patterns. The type I enzyme is involved in the late stages of epidermal differentiatio…	3736.24	1.91323	7.35836	461.103		258.09	243.861	270.92	69.539	72.8626	63.1595
ENSG00000159840	ZYX	protein_coding	zyxin	Focal adhesions are actin-rich structures that enable cells to adhere to the extracellular matrix and at which protein complexes involved in signal transduction assemble. Zyxin is a zinc-binding phosphoprotein that concentrates at focal adhesions and along the actin cytoskeleton. Zyxin has an N-terminal proline-rich domain and three LIM domains in its C-terminal half. The proline-rich domain may …	3721.09	1.96337	7.53224	459.203		308.202	282.553	288.252	81.9743	66.7323	76.4117
ENSG00000101188	NTSR1	protein_coding	neurotensin receptor 1	Neurotensin receptor 1 belongs to the large superfamily of G-protein coupled receptors. NTSR1 mediates the multiple functions of neurotensin, such as hypotension, hyperglycemia, hypothermia, antinociception, and regulation of intestinal motility and secretion. [provided by RefSeq, Jul 2008]. Publication Note: This RefSeq record includes a subset of the publications that are available for this gen…	3691.27	2.04977	8.7812	455.46		760.366	706.383	653.929	189.964	153.432	168.613
ENSG00000131746	TNS4	protein_coding	tensin 4		3678.49	1.83147	8.84681	453.856		752.835	734.994	663.732	215.489	188.987	199.911
ENSG00000126368	NR1D1	protein_coding	nuclear receptor subfamily 1 group D member 1	This gene encodes a transcription factor that is a member of the nuclear receptor subfamily 1. The encoded protein is a ligand-sensitive transcription factor that negatively regulates the expression of core clock proteins. In particular this protein represses the circadian clock transcription factor aryl hydrocarbon receptor nuclear translocator-like protein 1 (ARNTL). This protein may also be in…	3674.42	2.02643	5.92138	453.346		97.6166	96.3586	93.7635	24.5432	22.7696	23.2619
ENSG00000115758	ODC1	protein_coding	ornithine decarboxylase 1	This gene encodes the rate-limiting enzyme of the polyamine biosynthesis pathway which catalyzes ornithine to putrescine. The activity level for the enzyme varies in response to growth-promoting stimuli and exhibits a high turnover rate in comparison to other mammalian proteins. Originally localized to both chromosomes 2 and 7, the gene encoding this enzyme has been determined to be located on 2p…	3629.16	1.7396	9.13167	447.666		851.9	932.9	800.399	254.758	257.296	261.943
ENSG00000196739	COL27A1	protein_coding	collagen type XXVII alpha 1 chain	This gene encodes a member of the fibrillar collagen family, and plays a role during the calcification of cartilage and the transition of cartilage to bone. The encoded protein product is a preproprotein. It includes an N-terminal signal peptide, which is followed by an N-terminal propetide, mature peptide and a C-terminal propeptide. The N-terminal propeptide contains thrombospondin N-terminal-l…	3624.18	-2.59503	5.19145	447.041		11.2969	9.48762	10.5129	67.2483	57.4493	64.5693
ENSG00000116016	EPAS1	protein_coding	endothelial PAS domain protein 1	This gene encodes a transcription factor involved in the induction of genes regulated by oxygen, which is induced as oxygen levels fall. The encoded protein contains a basic-helix-loop-helix domain protein dimerization domain as well as a domain found in proteins in signal transduction pathways which respond to oxygen levels. Mutations in this gene are associated with erythrocytosis familial type…	3623.54	2.162	5.93984	446.96		96.4579	101.547	98.7358	22.7434	18.7411	24.3897
ENSG00000169562	GJB1	protein_coding	gap junction protein beta 1	This gene encodes a member of the gap junction protein family. The gap junction proteins are membrane-spanning proteins that assemble to form gap junction channels that facilitate the transfer of ions and small molecules between cells. According to sequence similarities at the nucleotide and amino acid levels, the gap junction proteins are divided into two categories, alpha and beta. Mutations in…	3577.6	-6.61776	3.3882	441.196		0	0.444732	0.142066	19.4709	19.792	22.9799
ENSG00000006327	TNFRSF12A	protein_coding	TNF receptor superfamily member 12A		3559.57	1.9841	7.79595	438.932		379.604	343.185	336.554	94.4095	78.4674	94.4573
ENSG00000139178	C1RL	protein_coding	complement C1r subcomponent like		3505.67	-2.86214	4.62385	432.169		6.95192	5.63327	5.3985	41.0689	46.4149	43.7041
ENSG00000204876	AC021218.1	lincRNA			3486.54	2.14355	5.75836	429.768		91.244	86.871	82.3982	18.4892	21.5435	19.0324
ENSG00000167676	PLIN4	protein_coding	perilipin 4	Members of the perilipin family, such as PLIN4, coat intracellular lipid storage droplets (Wolins et al., 2003 [PubMed 12840023]).[supplied by OMIM, Feb 2010]. Sequence Note: The RefSeq transcript and protein were derived from genomic sequence to make the sequence consistent with the reference genome assembly. The genomic coordinates used for the transcript record were based on alignments.	3471.29	-2.74722	5.07552	427.855		10.7175	7.56045	8.09775	64.1395	54.4718	58.7891
ENSG00000119514	GALNT12	protein_coding	polypeptide N-acetylgalactosaminyltransferase 12	This gene encodes a member of a family of UDP-GalNAc:polypeptide N-acetylgalactosaminyltransferases, which catalyze the transfer of N-acetylgalactosamine (GalNAc) from UDP-GalNAc to a serine or threonine residue on a polypeptide acceptor in the initial step of O-linked protein glycosylation. Mutations in this gene are associated with an increased susceptibility to colorectal cancer.[provided by R…	3467.33	-2.64892	4.88461	427.358		7.67608	8.30167	8.52395	47.6138	51.1439	54.9826
ENSG00000019102	VSIG2	protein_coding	V-set and immunoglobulin domain containing 2		3462.67	-2.07525	6.14976	426.772		27.3732	25.498	29.1235	117.316	105.791	122.372
ENSG00000144908	ALDH1L1	protein_coding	aldehyde dehydrogenase 1 family member L1	The protein encoded by this gene catalyzes the conversion of 10-formyltetrahydrofolate, nicotinamide adenine dinucleotide phosphate (NADP+), and water to tetrahydrofolate, NADPH, and carbon dioxide. The encoded protein belongs to the aldehyde dehydrogenase family. Loss of function or expression of this gene is associated with decreased apoptosis, increased cell motility, and cancer progression. T…	3448.76	-4.67606	3.55175	425.028		0.86899	0.444732	1.27859	21.4344	22.2441	24.2487
ENSG00000070669	ASNS	protein_coding	asparagine synthetase (glutamine-hydrolyzing)	The protein encoded by this gene is involved in the synthesis of asparagine. This gene complements a mutation in the temperature-sensitive hamster mutant ts11, which blocks progression through the G1 phase of the cell cycle at nonpermissive temperature. Alternatively spliced transcript variants have been described for this gene. [provided by RefSeq, May 2010].	3441.15	-1.88323	6.89361	424.072		50.4014	52.9231	49.2969	171.311	194.942	196.669
ENSG00000100316	RPL3	protein_coding	ribosomal protein L3	Ribosomes, the complexes that catalyze protein synthesis, consist of a small 40S subunit and a large 60S subunit. Together these subunits are composed of 4 RNA species and approximately 80 structurally distinct proteins. This gene encodes a ribosomal protein that is a component of the 60S subunit. The protein belongs to the L3P family of ribosomal proteins and it is located in the cytoplasm. The …	3420.09	-1.62401	10.2241	421.43		626.832	577.855	553.915	1836.98	1707.37	1875.89
ENSG00000144959	NCEH1	protein_coding	neutral cholesterol ester hydrolase 1		3395.39	2.24833	5.6056	418.33		72.8503	84.2026	79.9831	16.853	16.9896	16.0718
ENSG00000142002	DPP9	protein_coding	dipeptidyl peptidase 9	This gene encodes a protein that is a member of the S9B family in clan SC of the serine proteases. The protein has been shown to have post-proline dipeptidyl aminopeptidase activity, cleaving Xaa-Pro dipeptides from the N-termini of proteins. Although the activity of this protein is similar to that of dipeptidyl peptidase 4 (DPP4), it does not appear to be membrane bound. In general, dipeptidyl p…	3378.33	1.88411	7.69743	416.19		345.713	328.954	300.469	94.2459	79.6934	89.9459
ENSG00000187800	PEAR1	protein_coding	platelet endothelial aggregation receptor 1	PEAR1 is a platelet receptor that signals upon the formation of platelet-platelet contacts independent of platelet activation and secondary to platelet aggregation (Nanda et al., 2005 [PubMed 15851471]).[supplied by OMIM, Mar 2008]. Sequence Note: The RefSeq transcript and protein were derived from genomic sequence to make the sequence consistent with the reference genome assembly. The genomic co…	3351.91	3.56548	3.90996	412.874		26.5042	26.6839	26.2822	2.61794	1.57635	2.39668
ENSG00000134531	EMP1	protein_coding	epithelial membrane protein 1		3342.04	2.16307	6.30981	411.636		124.121	124.08	136.099	23.3978	32.0525	30.3109
ENSG00000159388	BTG2	protein_coding	BTG anti-proliferation factor 2	The protein encoded by this gene is a member of the BTG/Tob family. This family has structurally related proteins that appear to have antiproliferative properties. This encoded protein is involved in the regulation of the G1/S transition of the cell cycle. [provided by RefSeq, Jul 2008]. Publication Note: This RefSeq record includes a subset of the publications that are available for this gene. P…	3340.44	-2.90548	4.31046	411.435		5.64844	4.59557	3.83578	35.5058	34.6798	35.5272
ENSG00000185567	AHNAK2	protein_coding	AHNAK nucleoprotein 2		3314.55	2.79665	5.26015	408.187		65.6088	72.6396	58.247	11.1262	7.88177	9.16377
ENSG00000172927	MYEOV	protein_coding	myeloma overexpressed		3310.58	1.70182	7.40842	407.688		275.47	250.829	248.899	78.0473	80.5692	79.6543
ENSG00000117360	PRPF3	protein_coding	pre-mRNA processing factor 3	The removal of introns from nuclear pre-mRNAs occurs on complexes called spliceosomes, which are made up of 4 small nuclear ribonucleoprotein (snRNP) particles and an undefined number of transiently associated splicing factors. This gene product is one of several proteins that associate with U4 and U6 snRNPs. Mutations in this gene are associated with retinitis pigmentosa-18. [provided by RefSeq,…	3298.44	1.82987	7.30074	406.165		230.862	266.691	236.256	66.2666	68.3087	71.6184
ENSG00000197019	SERTAD1	protein_coding	SERTA domain containing 1		3291.85	2.51937	5.91047	405.338		116.155	95.4692	90.7801	16.6894	16.8144	19.0324
ENSG00000112984	KIF20A	protein_coding	kinesin family member 20A		3290.03	-2.65189	5.09812	405.11		8.11057	8.7464	11.5073	61.358	63.4044	54.4187
ENSG00000006756	ARSD	protein_coding	arylsulfatase D	The protein encoded by this gene is a member of the sulfatase family. Sulfatases are essential for the correct composition of bone and cartilage matrix. The encoded protein is postranslationally glycosylated and localized to the lysosome. This gene is located within a cluster of similar arylsulfatase genes on chromosome X. A related pseudogene has been identified in the pseudoautosomal region of …	3288.64	-2.22059	5.25258	404.936		15.2073	13.1937	12.2177	61.1944	63.9299	64.2873
ENSG00000135549	PKIB	protein_coding	cAMP-dependent protein kinase inhibitor beta	This gene encodes a member of the cAMP-dependent protein kinase inhibitor family. The encoded protein may play a role in the protein kinase A (PKA) pathway by interacting with the catalytic subunit of PKA, and overexpression of this gene may play a role in prostate cancer. Alternatively spliced transcript variants encoding multiple isoforms have been observed for this gene. [provided by RefSeq, J…	3285.25	2.63217	5.143	404.511		59.5258	65.2274	53.5588	9.49003	9.45812	9.72769
ENSG00000138449	SLC40A1	protein_coding	solute carrier family 40 member 1	The protein encoded by this gene is a cell membrane protein that may be involved in iron export from duodenal epithelial cells. Defects in this gene are a cause of hemochromatosis type 4 (HFE4). [provided by RefSeq, Jul 2008]. Publication Note: This RefSeq record includes a subset of the publications that are available for this gene. Please see the Gene record to access additional publications.	3278.83	-2.72576	5.01464	403.705		7.96574	6.52274	11.0811	55.7949	60.0766	54.2777
ENSG00000083123	BCKDHB	protein_coding	branched chain keto acid dehydrogenase E1 subunit beta	Branched-chain keto acid dehydrogenase is a multienzyme complex associated with the inner membrane of mitochondria, and functions in the catabolism of branched-chain amino acids. The complex consists of multiple copies of 3 components: branched-chain alpha-keto acid decarboxylase (E1), lipoamide acyltransferase (E2) and lipoamide dehydrogenase (E3). This gene encodes the E1 beta subunit, and muta…	3254.27	-2.37089	5.17762	400.623		12.89	10.6736	11.7915	56.9402	65.5062	60.9038
ENSG00000103187	COTL1	protein_coding	coactosin like F-actin binding protein 1	This gene encodes one of the numerous actin-binding proteins which regulate the actin cytoskeleton. This protein binds F-actin, and also interacts with 5-lipoxygenase, which is the first committed enzyme in leukotriene biosynthesis. Although this gene has been reported to map to chromosome 17 in the Smith-Magenis syndrome region, the best alignments for this gene are to chromosome 16. The Smith-M…	3251.34	1.51103	8.81127	400.255		684.475	656.573	649.951	238.069	222.966	237.271
ENSG00000105327	BBC3	protein_coding	BCL2 binding component 3	This gene encodes a member of the BCL-2 family of proteins. This family member belongs to the BH3-only pro-apoptotic subclass. The protein cooperates with direct activator proteins to induce mitochondrial outer membrane permeabilization and apoptosis. It can bind to anti-apoptotic Bcl-2 family members to induce mitochondrial dysfunction and caspase activation. Because of its pro-apoptotic role, t…	3251.19	-3.13056	4.72691	400.237		6.37259	4.15083	5.8247	53.995	42.5615	47.2286
ENSG00000125266	EFNB2	protein_coding	ephrin B2	This gene encodes a member of the ephrin (EPH) family. The ephrins and EPH-related receptors comprise the largest subfamily of receptor protein-tyrosine kinases and have been implicated in mediating developmental events, especially in the nervous system and in erythropoiesis. Based on their structures and sequence relationships, ephrins are divided into the ephrin-A (EFNA) class, which are anchor…	3247.01	1.74502	7.4579	399.712		255.338	287.445	265.095	81.4834	84.0722	75.7068
ENSG00000105976	MET	protein_coding	MET proto-oncogene, receptor tyrosine kinase	The proto-oncogene MET product is the hepatocyte growth factor receptor and encodes tyrosine-kinase activity. The primary single chain precursor protein is post-translationally cleaved to produce the alpha and beta subunits, which are disulfide linked to form the mature receptor. Various mutations in the MET gene are associated with papillary renal carcinoma. Two transcript variants encoding diff…	3221.2	1.80031	9.14062	396.473		828.582	933.789	863.476	249.686	276.913	227.825
ENSG00000173530	TNFRSF10D	protein_coding	TNF receptor superfamily member 10d	The protein encoded by this gene is a member of the TNF-receptor superfamily. This receptor contains an extracellular TRAIL-binding domain, a transmembrane domain, and a truncated cytoplamic death domain. This receptor does not induce apoptosis, and has been shown to play an inhibitory role in TRAIL-induced cell apoptosis. [provided by RefSeq, Jul 2008]. Sequence Note: This RefSeq record was crea…	3217.21	2.23131	5.21502	395.973		60.9741	56.9257	61.7987	13.2533	12.6108	12.4063
ENSG00000105835	NAMPT	protein_coding	nicotinamide phosphoribosyltransferase	This gene encodes a protein that catalyzes the condensation of nicotinamide with 5-phosphoribosyl-1-pyrophosphate to yield nicotinamide mononucleotide, one step in the biosynthesis of nicotinamide adenine dinucleotide. The protein belongs to the nicotinic acid phosphoribosyltransferase (NAPRTase) family and is thought to be involved in many important biological processes, including metabolism, st…	3215.26	1.95698	7.75136	395.728		297.629	350.745	374.486	85.5739	90.2025	87.6902
ENSG00000072135	PTPN18	protein_coding	protein tyrosine phosphatase, non-receptor type 18	The protein encoded by this gene is a member of the protein tyrosine phosphatase (PTP) family. PTPs are known to be signaling molecules that regulate a variety of cellular processes including cell growth, differentiation, the mitotic cycle, and oncogenic transformation. This PTP contains a PEST motif, which often serves as a protein-protein interaction domain, and may be related to protein intrac…	3214.96	-1.9264	5.89828	395.691		26.0697	25.498	23.2988	99.9726	92.8297	91.9196
ENSG00000026508	CD44	protein_coding	CD44 molecule (Indian blood group)	The protein encoded by this gene is a cell-surface glycoprotein involved in cell-cell interactions, cell adhesion and migration. It is a receptor for hyaluronic acid (HA) and can also interact with other ligands, such as osteopontin, collagens, and matrix metalloproteinases (MMPs). This protein participates in a wide variety of cellular functions including lymphocyte activation, recirculation and…	3211.05	-1.92083	7.43258	395.2		71.2572	64.0414	81.6879	257.213	284.795	280.129
ENSG00000135074	ADAM19	protein_coding	ADAM metallopeptidase domain 19	This gene encodes a member of the ADAM (a disintegrin and metalloprotease domain) family. Members of this family are membrane-anchored proteins structurally related to snake venom disintegrins and have been implicated in a variety of biological processes involving cell-cell and cell-matrix interactions, including fertilization, muscle development, and neurogenesis. This member is a type I transme…	3199.41	1.77616	6.30953	393.74		126.583	119.188	118.483	34.6877	36.4313	35.2453
ENSG00000196923	PDLIM7	protein_coding	PDZ and LIM domain 7	The protein encoded by this gene is representative of a family of proteins composed of conserved PDZ and LIM domains. LIM domains are proposed to function in protein-protein recognition in a variety of contexts including gene transcription and development and in cytoskeletal interaction. The LIM domains of this protein bind to protein kinases, whereas the PDZ domain binds to actin filaments. The …	3197.61	2.24846	6.45156	393.514		157.142	134.457	137.236	35.6694	25.572	28.9011
ENSG00000137673	MMP7	protein_coding	matrix metallopeptidase 7	Proteins of the matrix metalloproteinase (MMP) family are involved in the breakdown of extracellular matrix in normal physiological processes, such as embryonic development, reproduction, and tissue remodeling, as well as in disease processes, such as arthritis and metastasis. Most MMP_s are secreted as inactive proproteins which are activated when cleaved by extracellular proteinases. The enzyme…	3196.94	1.92826	5.91158	393.429		95.1544	95.9139	90.9222	22.4161	25.9223	25.6585
ENSG00000160862	AZGP1	protein_coding	alpha-2-glycoprotein 1, zinc-binding		3188.66	-4.04453	3.67467	392.391		1.44832	1.03771	1.84686	24.2159	22.2441	25.9405
ENSG00000092820	EZR	protein_coding	ezrin	The cytoplasmic peripheral membrane protein encoded by this gene functions as a protein-tyrosine kinase substrate in microvilli. As a member of the ERM protein family, this protein serves as an intermediate between the plasma membrane and the actin cytoskeleton. This protein plays a key role in cell surface structure adhesion, migration and organization, and it has been implicated in various huma…	3188.31	1.37069	9.88036	392.347		1349.25	1367.4	1357.3	514.589	528.954	531.78
ENSG00000188643	S100A16	protein_coding	S100 calcium binding protein A16		3186.61	1.61905	7.78117	392.133		341.948	317.391	332.008	111.426	101.237	109.824
ENSG00000049239	H6PD	protein_coding	hexose-6-phosphate dehydrogenase/glucose 1-dehydrogenase	There are 2 forms of glucose-6-phosphate dehydrogenase. G form is X-linked and H form, encoded by this gene, is autosomally linked. This H form shows activity with other hexose-6-phosphates, especially galactose-6-phosphate, whereas the G form is specific for glucose-6-phosphate. Both forms are present in most tissues, but H form is not found in red cells. [provided by RefSeq, Jul 2008].	3163.99	-2.72205	5.54394	389.296		14.7728	8.00518	14.2066	82.6287	78.1171	84.0247
ENSG00000183486	MX2	protein_coding	MX dynamin like GTPase 2	The protein encoded by this gene has a nuclear and a cytoplasmic form and is a member of both the dynamin family and the family of large GTPases. The nuclear form is localized in a granular pattern in the heterochromatin region beneath the nuclear envelope. A nuclear localization signal (NLS) is present at the amino terminal end of the nuclear form but is lacking in the cytoplasmic form due to us…	3140.76	-5.05546	3.74704	386.38		0.579327	0.444732	1.27859	31.088	23.8205	24.1078
ENSG00000179348	GATA2	protein_coding	GATA binding protein 2	This gene encodes a member of the GATA family of zinc-finger transcription factors that are named for the consensus nucleotide sequence they bind in the promoter regions of target genes. The encoded protein plays an essential role in regulating transcription of genes involved in the development and proliferation of hematopoietic and endocrine cell lineages. Alternative splicing results in multipl…	3127.38	-1.83139	7.38711	384.701		78.6436	69.9712	72.1695	282.083	236.978	266.595
ENSG00000074410	CA12	protein_coding	carbonic anhydrase 12	Carbonic anhydrases (CAs) are a large family of zinc metalloenzymes that catalyze the reversible hydration of carbon dioxide. They participate in a variety of biological processes, including respiration, calcification, acid-base balance, bone resorption, and the formation of aqueous humor, cerebrospinal fluid, saliva, and gastric acid. This gene product is a type I membrane protein that is highly…	3122.9	-1.88803	5.91531	384.139		26.5042	27.4252	23.4409	97.5183	91.954	96.713
ENSG00000146648	EGFR	protein_coding	epidermal growth factor receptor	The protein encoded by this gene is a transmembrane glycoprotein that is a member of the protein kinase superfamily. This protein is a receptor for members of the epidermal growth factor family. EGFR is a cell surface protein that binds to epidermal growth factor. Binding of the protein to a ligand induces receptor dimerization and tyrosine autophosphorylation and leads to cell proliferation. Mut…	3122.65	1.77538	8.16835	384.108		440.288	473.788	416.963	142.187	126.984	119.834
ENSG00000170017	ALCAM	protein_coding	activated leukocyte cell adhesion molecule	This gene encodes activated leukocyte cell adhesion molecule (ALCAM), also known as CD166 (cluster of differentiation 166), which is a member of a subfamily of immunoglobulin receptors with five immunoglobulin-like domains (VVC2C2C2) in the extracellular domain. This protein binds to T-cell differentiation antigene CD6, and is implicated in the processes of cell adhesion and migration. Multiple a…	3120.69	2.46217	5.79142	383.862		79.6574	94.2832	102.429	17.3439	18.0405	14.944
ENSG00000166949	SMAD3	protein_coding	SMAD family member 3	The protein encoded by this gene belongs to the SMAD, a family of proteins similar to the gene products of the Drosophila gene _mothers against decapentaplegic_ (Mad) and the C. elegans gene Sma. SMAD proteins are signal transducers and transcriptional modulators that mediate multiple signaling pathways. This protein functions as a transcriptional modulator activated by transforming growth factor…	3110.32	1.50941	8.50331	382.561		535.588	532.641	538.572	195.364	192.14	177.213
ENSG00000092964	DPYSL2	protein_coding	dihydropyrimidinase like 2	This gene encodes a member of the collapsin response mediator protein family. Collapsin response mediator proteins form homo- and hetero-tetramers and facilitate neuron guidance, growth and polarity. The encoded protein promotes microtubule assembly and is required for Sema3A-mediated growth cone collapse, and also plays a role in synaptic signaling through interactions with calcium channels. Thi…	3102.64	-2.19633	5.60527	381.598		19.1178	14.0832	19.321	83.2832	81.6201	76.5527
ENSG00000134138	MEIS2	protein_coding	Meis homeobox 2	This gene encodes a homeobox protein belonging to the TALE (_three amino acid loop extension_) family of homeodomain-containing proteins. TALE homeobox proteins are highly conserved transcription regulators, and several members have been shown to be essential contributors to developmental programs. Multiple transcript variants encoding distinct isoforms have been described for this gene. [provide…	3102.19	-1.75925	6.13446	381.541		31.2836	33.5032	31.6807	112.408	108.768	105.595
ENSG00000065361	ERBB3	protein_coding	erb-b2 receptor tyrosine kinase 3	This gene encodes a member of the epidermal growth factor receptor (EGFR) family of receptor tyrosine kinases. This membrane-bound protein has a neuregulin binding domain but not an active kinase domain. It therefore can bind this ligand but not convey the signal into the cell through protein phosphorylation. However, it does form heterodimers with other EGF receptor family members which do have …	3099.69	-1.59886	7.34076	381.228		81.2506	75.7527	84.8133	241.014	244.86	246.858
ENSG00000147883	CDKN2B	protein_coding	cyclin dependent kinase inhibitor 2B	This gene lies adjacent to the tumor suppressor gene CDKN2A in a region that is frequently mutated and deleted in a wide variety of tumors. This gene encodes a cyclin-dependent kinase inhibitor, which forms a complex with CDK4 or CDK6, and prevents the activation of the CDK kinases, thus the encoded protein functions as a cell growth regulator that controls cell cycle G1 progression. The expressi…	3096.15	2.1851	5.333	380.783		64.5949	62.2625	67.3392	16.1985	12.786	13.6752
ENSG00000137628	DDX60	protein_coding	DExD/H-box helicase 60		3090.94	-2.33142	4.84509	380.13		8.6899	10.3771	9.66048	45.9776	49.2173	49.4843
ENSG00000137965	IFI44	protein_coding	interferon induced protein 44		3089.71	-2.51077	5.57701	379.975		13.9038	11.8595	17.19	72.9751	89.677	82.8968
ENSG00000109917	ZPR1	protein_coding	ZPR1 zinc finger		3088.45	1.77919	6.97995	379.818		176.984	206.356	198.75	57.7583	56.7487	55.1236
ENSG00000204869	IGFL4	protein_coding	IGF like family member 4	IGFL4 belongs to the insulin-like growth factor (IGF; see MIM 147440) family of signaling molecules that play critical roles in cellular energy metabolism and in growth and development, especially prenatal growth (Emtage et al., 2006 [PubMed 16890402]).[supplied by OMIM, Mar 2008].	3088.34	2.08636	5.78333	379.804		82.2644	95.6174	85.3816	20.1254	22.0689	19.8783
ENSG00000025434	NR1H3	protein_coding	nuclear receptor subfamily 1 group H member 3	The protein encoded by this gene belongs to the NR1 subfamily of the nuclear receptor superfamily. The NR1 family members are key regulators of macrophage function, controlling transcriptional programs involved in lipid homeostasis and inflammation. This protein is highly expressed in visceral organs, including liver, kidney and intestine. It forms a heterodimer with retinoid X receptor (RXR), an…	3082.54	-1.92261	6.05118	379.075		30.2698	25.7945	27.2766	107.172	98.4345	110.247
ENSG00000171552	BCL2L1	protein_coding	BCL2 like 1	The protein encoded by this gene belongs to the BCL-2 protein family. BCL-2 family members form hetero- or homodimers and act as anti- or pro-apoptotic regulators that are involved in a wide variety of cellular activities. The proteins encoded by this gene are located at the outer mitochondrial membrane, and have been shown to regulate outer mitochondrial membrane channel (VDAC) opening. VDAC reg…	3073.96	1.49154	8.00765	378		370.045	378.615	386.277	131.061	135.566	136.893
ENSG00000105974	CAV1	protein_coding	caveolin 1	The scaffolding protein encoded by this gene is the main component of the caveolae plasma membranes found in most cell types. The protein links integrin subunits to the tyrosine kinase FYN, an initiating step in coupling integrins to the Ras-ERK pathway and promoting cell cycle progression. The gene is a tumor suppressor gene candidate and a negative regulator of the Ras-p42/44 mitogen-activated …	3069.18	4.69792	3.61984	377.399		24.911	20.7542	21.594	1.14535	0.525451	0.845886
ENSG00000130707	ASS1	protein_coding	argininosuccinate synthase 1	The protein encoded by this gene catalyzes the penultimate step of the arginine biosynthetic pathway. There are approximately 10 to 14 copies of this gene including the pseudogenes scattered across the human genome, among which the one located on chromosome 9 appears to be the only functional gene for argininosuccinate synthetase. Mutations in the chromosome 9 copy of this gene cause citrullinemi…	3060.1	-2.87643	4.31331	376.261		5.5036	3.26137	5.54057	35.1786	36.4313	34.2584
ENSG00000142528	ZNF473	protein_coding	zinc finger protein 473		3047.5	1.86542	6.23243	374.679		110.651	123.339	115.784	29.9427	35.0301	31.1568
ENSG00000189120	SP6	protein_coding	Sp6 transcription factor	SP6 belongs to a family of transcription factors that contain 3 classical zinc finger DNA-binding domains consisting of a zinc atom tetrahedrally coordinated by 2 cysteines and 2 histidines (C2H2 motif). These transcription factors bind to GC-rich sequences and related GT and CACCC boxes (Scohy et al., 2000 [PubMed 11087666]).[supplied by OMIM, Mar 2008].	3044.15	-1.89841	5.78928	374.26		23.6076	22.6813	24.1512	90.9734	81.7952	89.8049
ENSG00000275700	AATF	protein_coding	apoptosis antagonizing transcription factor	The protein encoded by this gene was identified on the basis of its interaction with MAP3K12/DLK, a protein kinase known to be involved in the induction of cell apoptosis. This gene product contains a leucine zipper, which is a characteristic motif of transcription factors, and was shown to exhibit strong transactivation activity when fused to Gal4 DNA binding domain. Overexpression of this gene …	3037.97	1.57	8.16382	373.484		423.343	449.624	409.86	137.605	151.155	143.378
ENSG00000111331	OAS3	protein_coding	2'-5'-oligoadenylate synthetase 3	This gene encodes an enzyme included in the 2_, 5_ oligoadenylate synthase family. This enzyme is induced by interferons and catalyzes the 2_, 5_ oligomers of adenosine in order to bind and activate RNase L. This enzyme family plays a significant role in the inhibition of cellular protein synthesis and viral infection resistance. [provided by RefSeq, Jul 2008]. Sequence Note: This RefSeq record w…	3015.44	-2.16632	7.90172	370.657		91.8233	76.6422	93.4793	454.867	358.358	363.167
ENSG00000108829	LRRC59	protein_coding	leucine rich repeat containing 59		3010.68	1.47969	7.9122	370.06		348.031	355.638	356.159	124.189	125.057	130.548
ENSG00000170873	MTSS1	protein_coding	MTSS1, I-BAR domain containing		3007.23	2.75885	4.73818	369.627		40.8425	48.9205	45.7452	7.36296	5.60481	6.90807
ENSG00000086548	CEACAM6	protein_coding	carcinoembryonic antigen related cell adhesion molecule 6	This gene encodes a protein that belongs to the carcinoembryonic antigen (CEA) family whose members are glycosyl phosphatidyl inositol (GPI) anchored cell surface glycoproteins. Members of this family play a role in cell adhesion and are widely used as tumor markers in serum immunoassay determinations of carcinoma. This gene affects the sensitivity of tumor cells to adenovirus infection. The prot…	3001.18	2.0514	5.40989	368.867		64.5949	68.1923	68.9019	15.3804	15.2381	17.7636
ENSG00000125148	MT2A	protein_coding	metallothionein 2A		3000.47	2.88916	5.02612	368.778		63.5811	54.7021	49.581	7.6902	5.95511	8.74082
ENSG00000150594	ADRA2A	protein_coding	adrenoceptor alpha 2A	Alpha-2-adrenergic receptors are members of the G protein-coupled receptor superfamily. They include 3 highly homologous subtypes: alpha2A, alpha2B, and alpha2C. These receptors have a critical role in regulating neurotransmitter release from sympathetic nerves and from adrenergic neurons in the central nervous system. Studies in mouse revealed that both the alpha2A and alpha2C subtypes were requ…	2997.73	-5.00674	3.5193	368.435		0.724158	0.444732	0.852395	24.3796	18.7411	23.6848
ENSG00000088836	SLC4A11	protein_coding	solute carrier family 4 member 11	This gene encodes a voltage-regulated, electrogenic sodium-coupled borate cotransporter that is essential for borate homeostasis, cell growth and cell proliferation. Mutations in this gene have been associated with a number of endothelial corneal dystrophies including recessive corneal endothelial dystrophy 2, corneal dystrophy and perceptive deafness, and Fuchs endothelial corneal dystrophy. Mul…	2997.51	2.34585	5.24766	368.408		65.7536	56.1845	64.3558	13.0897	11.0345	12.4063
ENSG00000107984	DKK1	protein_coding	dickkopf WNT signaling pathway inhibitor 1	This gene encodes a protein that is a member of the dickkopf family. It is a secreted protein with two cysteine rich regions and is involved in embryonic development through its inhibition of the WNT signaling pathway. Elevated levels of DKK1 in bone marrow plasma and peripheral blood is associated with the presence of osteolytic bone lesions in patients with multiple myeloma. [provided by RefSeq…	2997.47	2.87198	5.43444	368.403		76.616	83.7579	63.2193	8.01744	9.98357	12.2653
ENSG00000142669	SH3BGRL3	protein_coding	SH3 domain binding glutamate rich protein like 3		2990.45	1.63686	8.00226	367.522		400.17	360.381	399.063	129.424	115.599	127.588
ENSG00000053747	LAMA3	protein_coding	laminin subunit alpha 3	The protein encoded by this gene belongs to the laminin family of secreted molecules. Laminins are heterotrimeric molecules that consist of alpha, beta, and gamma subunits that assemble through a coiled-coil domain. Laminins are essential for formation and function of the basement membrane and have additional functions in regulating cell migration and mechanical signal transduction. This gene enc…	2987.02	1.84822	6.82724	367.092		170.177	188.566	169.911	52.0316	52.1948	42.9992
ENSG00000171747	LGALS4	protein_coding	galectin 4	The galectins are a family of beta-galactoside-binding proteins implicated in modulating cell-cell and cell-matrix interactions. The expression of this gene is restricted to small intestine, colon, and rectum, and it is underexpressed in colorectal cancer. [provided by RefSeq, Jul 2008]. Publication Note: This RefSeq record includes a subset of the publications that are available for this gene. P…	2984.14	-1.90846	7.50298	366.731		82.8437	68.7852	77.71	291.082	257.296	312.414
ENSG00000177469	CAVIN1	protein_coding	caveolae associated protein 1	This gene encodes a protein that enables the dissociation of paused ternary polymerase I transcription complexes from the 3_ end of pre-rRNA transcripts. This protein regulates rRNA transcription by promoting the dissociation of transcription complexes and the reinitiation of polymerase I on nascent rRNA transcripts. This protein also localizes to caveolae at the plasma membrane and is thought to…	2979.85	1.61632	7.0816	366.192		204.502	196.275	207.984	66.9211	61.4778	69.7856
ENSG00000243566	UPK3B	protein_coding	uroplakin 3B	UPK3B is a minor component of the apical plaques of mammalian urothelium that binds and dimerizes with uroplakin-1b (UPK1B; MIM 602380), one of the major conserved urothelium membrane proteins. The other major conserved integral membrane proteins of urothelial plaques are UPK1A (MIM 611557), UPK2 (MIM 611558), and UPK3A (MIM 611559) (Deng et al., 2002 [PubMed 12446744]).[supplied by OMIM, Mar 200…	2971.39	-2.82697	4.97785	365.131		7.67608	7.11572	8.66602	62.6669	47.1155	56.9563
ENSG00000182054	IDH2	protein_coding	isocitrate dehydrogenase (NADP(+)) 2, mitochondrial	Isocitrate dehydrogenases catalyze the oxidative decarboxylation of isocitrate to 2-oxoglutarate. These enzymes belong to two distinct subclasses, one of which utilizes NAD(+) as the electron acceptor and the other NADP(+). Five isocitrate dehydrogenases have been reported: three NAD(+)-dependent isocitrate dehydrogenases, which localize to the mitochondrial matrix, and two NADP(+)-dependent isoc…	2968.65	-2.09229	5.84781	364.787		22.4489	18.827	24.5774	95.5548	85.9988	99.3916
ENSG00000143013	LMO4	protein_coding	LIM domain only 4	This gene encodes a cysteine-rich protein that contains two LIM domains but lacks a DNA-binding homeodomain. The encoded protein may play a role as a transcriptional regulator or as an oncogene. [provided by RefSeq, Aug 2008]. Sequence Note: The RefSeq transcript and protein were derived from transcript and genomic sequence to make the sequence consistent with the reference genome assembly. The g…	2957.03	-1.63818	6.59843	363.329		45.7668	45.2144	50.7175	146.114	145.55	149.581
ENSG00000120217	CD274	protein_coding	CD274 molecule		2953.42	3.00551	4.2439	362.876		34.0354	31.7242	31.5386	3.1088	5.42966	3.66551
ENSG00000183386	FHL3	protein_coding	four and a half LIM domains 3	The protein encoded by this gene is a member of a family of proteins containing a four-and-a-half LIM domain, which is a highly conserved double zinc finger motif. The encoded protein has been shown to interact with the cancer developmental regulators SMAD2, SMAD3, and SMAD4, the skeletal muscle myogenesis protein MyoD, and the high-affinity IgE beta chain regulator MZF-1. This protein may be inv…	2933.59	2.14885	4.94516	360.388		49.0979	49.6618	48.4445	11.1262	10.8593	11.1375
ENSG00000138623	SEMA7A	protein_coding	semaphorin 7A (John Milton Hagen blood group)	The protein encoded by this gene binds to cell surfaces through a glycosylphosphatidylinositol (GPI) linkage. The encoded glycoprotein is found on activated lymphocytes and erythrocytes. This protein may be involved in immunomodulatory and neuronal processes. Defects in this gene can result in loss of bone mineral density (BMD). Three transcript variants encoding different isoforms have been foun…	2927.23	3.39777	3.9462	359.59		26.649	28.6111	25.5719	3.43605	1.92665	2.2557
ENSG00000196975	ANXA4	protein_coding	annexin A4	Annexin IV (ANX4) belongs to the annexin family of calcium-dependent phospholipid binding proteins. Although their functions are still not clearly defined, several members of the annexin family have been implicated in membrane-related events along exocytotic and endocytotic pathways. ANX4 has 45 to 59% identity with other members of its family and shares a similar size and exon-intron organizatio…	2919.28	-1.81893	7.38019	358.593		70.8227	69.0817	81.2617	235.615	268.155	276.746
ENSG00000128567	PODXL	protein_coding	podocalyxin like	This gene encodes a member of the sialomucin protein family. The encoded protein was originally identified as an important component of glomerular podocytes. Podocytes are highly differentiated epithelial cells with interdigitating foot processes covering the outer aspect of the glomerular basement membrane. Other biological activities of the encoded protein include: binding in a membrane protein…	2906.14	1.46616	9.22082	356.944		890.28	916.445	817.731	324.952	311.067	313.824
ENSG00000167755	KLK6	protein_coding	kallikrein related peptidase 6	Kallikreins are a subgroup of serine proteases having diverse physiological functions. Growing evidence suggests that many kallikreins are implicated in carcinogenesis and some have potential as novel cancer and other disease biomarkers. This gene is one of the fifteen kallikrein subfamily members located in a cluster on chromosome 19. The encoded enzyme is regulated by steroid hormones. In tissu…	2889.47	1.42866	8.76701	354.854		641.17	634.336	626.368	240.851	222.091	243.192
ENSG00000108602	ALDH3A1	protein_coding	aldehyde dehydrogenase 3 family member A1	Aldehyde dehydrogenases oxidize various aldehydes to the corresponding acids. They are involved in the detoxification of alcohol-derived acetaldehyde and in the metabolism of corticosteroids, biogenic amines, neurotransmitters, and lipid peroxidation. The enzyme encoded by this gene forms a cytoplasmic homodimer that preferentially oxidizes aromatic and medium-chain (6 carbons or more) saturated …	2883.59	-2.65394	4.55581	354.115		7.09675	5.33679	6.96123	40.4145	37.8325	43.9861
ENSG00000076864	RAP1GAP	protein_coding	RAP1 GTPase activating protein	This gene encodes a type of GTPase-activating-protein (GAP) that down-regulates the activity of the ras-related RAP1 protein. RAP1 acts as a molecular switch by cycling between an inactive GDP-bound form and an active GTP-bound form. The product of this gene, RAP1GAP, promotes the hydrolysis of bound GTP and hence returns RAP1 to the inactive state whereas other proteins, guanine nucleotide excha…	2874.38	-1.90198	6.01442	352.96		29.4008	24.905	27.8449	108.645	94.4061	104.044
ENSG00000118898	PPL	protein_coding	periplakin	The protein encoded by this gene is a component of desmosomes and of the epidermal cornified envelope in keratinocytes. The N-terminal domain of this protein interacts with the plasma membrane and its C-terminus interacts with intermediate filaments. Through its rod domain, this protein forms complexes with envoplakin. This protein may serve as a link between the cornified envelope and desmosomes…	2865.39	1.51676	8.56612	351.832		572.375	535.161	573.236	210.09	188.287	189.056
ENSG00000118985	ELL2	protein_coding	elongation factor for RNA polymerase II 2		2849.34	2.49318	4.70284	349.819		40.408	42.9908	45.4611	6.54485	8.58237	7.75396
ENSG00000180902	D2HGDH	protein_coding	D-2-hydroxyglutarate dehydrogenase	This gene encodes D-2hydroxyglutarate dehydrogenase, a mitochondrial enzyme belonging to the FAD-binding oxidoreductase/transferase type 4 family. This enzyme, which is most active in liver and kidney but also active in heart and brain, converts D-2-hydroxyglutarate to 2-ketoglutarate. Mutations in this gene are present in D-2-hydroxyglutaric aciduria, a rare recessive neurometabolic disorder cau…	2847.42	-2.11225	5.81645	349.577		23.1731	22.0884	18.6106	101.772	90.2025	84.4476
ENSG00000183853	KIRREL	protein_coding	kin of IRRE like (Drosophila)	NEPH1 is a member of the nephrin-like protein family, which includes NEPH2 (MIM 607761) and NEPH3 (MIM 607762). The cytoplasmic domains of these proteins interact with the C terminus of podocin (NPHS2; MIM 604766), and the genes are expressed in kidney podocytes, cells involved in ensuring size- and charge-selective ultrafiltration (Sellin et al., 2003 [PubMed 12424224]).[supplied by OMIM, Mar 20…	2844.92	2.40434	4.62902	349.264		38.8149	40.4706	41.9094	7.85382	7.88177	7.19003
ENSG00000113657	DPYSL3	protein_coding	dihydropyrimidinase like 3		2842	3.52635	3.90752	348.898		24.0421	26.5357	28.5552	2.45432	1.92665	2.39668
ENSG00000114779	ABHD14B	protein_coding	abhydrolase domain containing 14B		2823.39	-2.54789	4.66585	346.563		7.24158	7.56045	7.52949	40.9053	41.5106	48.0745
ENSG00000176678	FOXL1	protein_coding	forkhead box L1	This gene encodes a member of the forkhead/winged helix-box (FOX) family of transcription factors. FOX transcription factors are characterized by a distinct DNA-binding forkhead domain and play critical roles in the regulation of multiple processes including metabolism, cell proliferation and gene expression during ontogenesis. [provided by RefSeq, Nov 2012].	2821.13	4.89495	3.62354	346.279		25.3455	23.1261	19.321	1.14535	0.700602	0.422943
ENSG00000159423	ALDH4A1	protein_coding	aldehyde dehydrogenase 4 family member A1	This protein belongs to the aldehyde dehydrogenase family of proteins. This enzyme is a mitochondrial matrix NAD-dependent dehydrogenase which catalyzes the second step of the proline degradation pathway, converting pyrroline-5-carboxylate to glutamate. Deficiency of this enzyme is associated with type II hyperprolinemia, an autosomal recessive disorder characterized by accumulation of delta-1-py…	2813.41	-2.37034	4.82527	345.311		9.84855	8.00518	9.80255	49.9045	43.6124	49.6253
ENSG00000138061	CYP1B1	protein_coding	cytochrome P450 family 1 subfamily B member 1	This gene encodes a member of the cytochrome P450 superfamily of enzymes. The cytochrome P450 proteins are monooxygenases which catalyze many reactions involved in drug metabolism and synthesis of cholesterol, steroids and other lipids. The enzyme encoded by this gene localizes to the endoplasmic reticulum and metabolizes procarcinogens such as polycyclic aromatic hydrocarbons and 17beta-estradio…	2802.11	-3.10681	4.64284	343.894		4.05529	6.96747	4.68817	38.451	48.867	48.0745
ENSG00000121310	ECHDC2	protein_coding	enoyl-CoA hydratase domain containing 2		2773.61	-1.89805	5.62995	340.318		18.5385	24.0155	20.5996	79.1927	78.8177	77.3986
ENSG00000242498	ARPIN	protein_coding	actin-related protein 2/3 complex inhibitor		2769.36	-2.31439	5.01406	339.786		10.8624	11.2665	10.5129	58.5764	55.5227	48.7794
ENSG00000071054	MAP4K4	protein_coding	mitogen-activated protein kinase kinase kinase kinase 4	The protein encoded by this gene is a member of the serine/threonine protein kinase family. This kinase has been shown to specifically activate MAPK8/JNK. The activation of MAPK8 by this kinase is found to be inhibited by the dominant-negative mutants of MAP3K7/TAK1, MAP2K4/MKK4, and MAP2K7/MKK7, which suggests that this kinase may function through the MAP3K7-MAP2K4-MAP2K7 kinase cascade, and med…	2764.14	1.5427	6.96952	339.13		179.736	186.491	189.516	62.1761	67.7832	61.0448
ENSG00000008513	ST3GAL1	protein_coding	ST3 beta-galactoside alpha-2,3-sialyltransferase 1	The protein encoded by this gene is a type II membrane protein that catalyzes the transfer of sialic acid from CMP-sialic acid to galactose-containing substrates. The encoded protein is normally found in the Golgi but can be proteolytically processed to a soluble form. Correct glycosylation of the encoded protein may be critical to its sialyltransferase activity. This protein, which is a member o…	2760.76	1.51704	9.09482	338.706		794.402	860.705	771.702	302.208	279.015	266.877
ENSG00000142627	EPHA2	protein_coding	EPH receptor A2	This gene belongs to the ephrin receptor subfamily of the protein-tyrosine kinase family. EPH and EPH-related receptors have been implicated in mediating developmental events, particularly in the nervous system. Receptors in the EPH subfamily typically have a single kinase domain and an extracellular region containing a Cys-rich domain and 2 fibronectin type III repeats. The ephrin receptors are …	2755.91	1.65738	9.07664	338.098		857.114	815.046	783.067	279.302	228.046	270.543
ENSG00000138678	GPAT3	protein_coding	glycerol-3-phosphate acyltransferase 3	This gene encodes a member of the lysophosphatidic acid acyltransferase protein family. The encoded protein is an enzyme which catalyzes the conversion of glycerol-3-phosphate to lysophosphatidic acid in the synthesis of triacylglycerol. Multiple alternatively spliced variants, encoding the same protein, have been identified. [provided by RefSeq, Jan 2012].	2755.84	1.98668	5.6842	338.089		77.3401	85.2403	79.699	18.9801	23.8205	18.6095
ENSG00000144824	PHLDB2	protein_coding	pleckstrin homology like domain family B member 2		2751.26	4.9816	3.10703	337.515		15.497	15.4174	15.9114	0.327243	0.350301	0.704905
ENSG00000205426	KRT81	protein_coding	keratin 81	The protein encoded by this gene is a member of the keratin gene family. As a type II hair keratin, it is a basic protein which heterodimerizes with type I keratins to form hair and nails. The type II hair keratins are clustered in a region of chromosome 12q13 and are grouped into two distinct subfamilies based on structure similarity. One subfamily, consisting of KRTHB1, KRTHB3, and KRTHB6, is h…	2738.75	5.81232	3.11496	335.946		16.8005	14.3797	16.4796	0.490864	0	0.281962
ENSG00000242193	AL359075.1	transcribed_unitary_pseudogene			2731.58	-4.28164	3.52043	335.045		1.30349	0.889464	1.13653	20.6163	25.3968	20.1603
ENSG00000173193	PARP14	protein_coding	poly(ADP-ribose) polymerase family member 14	Poly(ADP-ribosyl)ation is an immediate DNA damage-dependent posttranslational modification of histones and other nuclear proteins that contributes to the survival of injured proliferating cells. PARP14 belongs to the superfamily of enzymes that perform this modification (Ame et al., 2004 [PubMed 15273990]).[supplied by OMIM, Mar 2008]. Sequence Note: This RefSeq record was created from transcript…	2729.03	-1.52091	7.88528	334.726		111.52	126.007	129.564	349.495	356.957	347.236
ENSG00000069702	TGFBR3	protein_coding	transforming growth factor beta receptor 3	This locus encodes the transforming growth factor (TGF)-beta type III receptor. The encoded receptor is a membrane proteoglycan that often functions as a co-receptor with other TGF-beta receptor superfamily members. Ectodomain shedding produces soluble TGFBR3, which may inhibit TGFB signaling. Decreased expression of this receptor has been observed in various cancers. Alternatively spliced transc…	2725.3	-3.12879	3.93571	334.258		3.91046	2.37191	3.12545	29.9427	26.798	26.2225
ENSG00000102893	PHKB	protein_coding	phosphorylase kinase regulatory subunit beta	Phosphorylase kinase is a polymer of 16 subunits, four each of alpha, beta, gamma and delta. The alpha subunit includes the skeletal muscle and hepatic isoforms, encoded by two different genes. The beta subunit is the same in both the muscle and hepatic isoforms, encoded by this gene, which is a member of the phosphorylase b kinase regulatory subunit family. The gamma subunit also includes the sk…	2714.47	-1.74466	5.84665	332.9		25.0559	28.1664	26.4243	84.4286	91.2534	91.2147
ENSG00000107331	ABCA2	protein_coding	ATP binding cassette subfamily A member 2	The membrane-associated protein encoded by this gene is a member of the superfamily of ATP-binding cassette (ABC) transporters. ABC proteins transport various molecules across extra- and intracellular membranes. ABC genes are divided into seven distinct subfamilies (ABC1, MDR/TAP, MRP, ALD, OABP, GCN20, White). This protein is a member of the ABC1 subfamily. Members of the ABC1 subfamily comprise…	2710.91	-2.00372	7.89601	332.452		107.61	85.6851	92.4849	434.905	342.594	368.806
ENSG00000167183	PRR15L	protein_coding	proline rich 15 like		2706.14	-4.02229	3.55785	331.855		1.73798	1.18595	1.13653	19.3073	23.4702	23.9668
ENSG00000124429	POF1B	protein_coding	premature ovarian failure, 1B	Premature ovarian failure (POF) is characterized by primary or secondary amenorrhea in women less than 40 years old. Two POF susceptibility regions called _POF1_ and _POF2_ have been identified by breakpoint mapping of X-autosome translocations. POF1 extends from Xq21-qter while POF2 extends from Xq13.3 to Xq21.1. This gene, POF1B, resides in the POF2 region. This gene is expressed at trace level…	2697.28	-1.92009	6.51545	330.743		34.9044	41.5083	38.784	132.37	163.415	140.558
ENSG00000085741	WNT11	protein_coding	Wnt family member 11	The WNT gene family consists of structurally related genes which encode secreted signaling proteins. These proteins have been implicated in oncogenesis and in several developmental processes, including regulation of cell fate and patterning during embryogenesis. This gene is a member of the WNT gene family. It encodes a protein which shows 97%, 85%, and 63% amino acid identity with mouse, chicken…	2684.89	-2.7403	4.72413	329.189		6.66226	7.26396	6.81916	52.1952	39.4088	47.0877
ENSG00000101384	JAG1	protein_coding	jagged 1	The jagged 1 protein encoded by JAG1 is the human homolog of the Drosophilia jagged protein. Human jagged 1 is the ligand for the receptor notch 1, the latter a human homolog of the Drosophilia jagged receptor notch. Mutations that alter the jagged 1 protein cause Alagille syndrome. Jagged 1 signalling through notch 1 has also been shown to play a role in hematopoiesis. [provided by RefSeq, Jul 2…	2668.58	2.00147	6.17261	327.143		115.431	124.822	101.719	29.9427	30.4762	25.2356
ENSG00000139292	LGR5	protein_coding	leucine rich repeat containing G protein-coupled receptor 5		2663.7	-4.54587	3.08349	326.531		0.86899	0.592976	0.568263	15.0532	16.9896	16.6358
ENSG00000160818	GPATCH4	protein_coding	G-patch domain containing 4		2662.28	1.59021	7.4933	326.352		269.821	282.257	255.434	82.4651	88.6261	96.713
ENSG00000119227	PIGZ	protein_coding	phosphatidylinositol glycan anchor biosynthesis class Z	The glycosylphosphatidylinositol (GPI) anchor is a glycolipid found on many blood cells that serves to anchor proteins to the cell surface. This gene encodes a protein that is localized to the endoplasmic reticulum, and is involved in GPI anchor biosynthesis. As shown for the yeast homolog, which is a member of a family of dolichol-phosphate-mannose (Dol-P-Man)-dependent mannosyltransferases, thi…	2659.86	-4.08635	3.28001	326.05		1.30349	0.74122	1.13653	17.6711	19.9671	17.6226
ENSG00000104419	NDRG1	protein_coding	N-myc downstream regulated 1	This gene is a member of the N-myc downregulated gene family which belongs to the alpha/beta hydrolase superfamily. The protein encoded by this gene is a cytoplasmic protein involved in stress responses, hormone responses, cell growth, and differentiation. The encoded protein is necessary for p53-mediated caspase activation and apoptosis. Mutations in this gene are a cause of Charcot-Marie-Tooth …	2647.94	1.85923	5.69115	324.554		80.6712	84.3509	74.3005	21.4344	21.1932	23.1209
ENSG00000128274	A4GALT	protein_coding	alpha 1,4-galactosyltransferase (P blood group)	The protein encoded by this gene catalyzes the transfer of galactose to lactosylceramide to form globotriaosylceramide, which has been identified as the P(k) antigen of the P blood group system. The encoded protein, which is a type II membrane protein found in the Golgi, is also required for the synthesis of the bacterial verotoxins receptor. [provided by RefSeq, Jul 2008]. Publication Note: This…	2634.63	1.87753	5.89272	322.884		98.1959	92.8008	85.2395	27.652	24.3459	23.2619
ENSG00000241388	HNF1A-AS1	processed_transcript	HNF1A antisense RNA 1		2608.92	-5.78073	2.87197	319.66		0.144832	0.444732	0.142066	14.7259	12.786	15.226
ENSG00000122642	FKBP9	protein_coding	FK506 binding protein 9		2604.36	-1.68614	6.43303	319.088		44.6082	41.0636	37.6475	137.278	136.442	123.499
ENSG00000196924	FLNA	protein_coding	filamin A	The protein encoded by this gene is an actin-binding protein that crosslinks actin filaments and links actin filaments to membrane glycoproteins. The encoded protein is involved in remodeling the cytoskeleton to effect changes in cell shape and migration. This protein interacts with integrins, transmembrane receptor complexes, and second messengers. Defects in this gene are a cause of several syn…	2602.98	1.77265	11.3425	318.915		4260.95	4070.49	3716.73	1359.53	1080.85	1085.84
ENSG00000066279	ASPM	protein_coding	abnormal spindle microtubule assembly	This gene is the human ortholog of the Drosophila melanogaster _abnormal spindle_ gene (asp), which is essential for normal mitotic spindle function in embryonic neuroblasts. Studies in mouse also suggest a role of this gene in mitotic spindle regulation, with a preferential role in regulating neurogenesis. Mutations in this gene are associated with microcephaly primary type 5. Multiple transcrip…	2600.92	-1.93577	6.49166	318.656		32.4423	38.5435	41.3412	136.624	160.263	133.509
ENSG00000183696	UPP1	protein_coding	uridine phosphorylase 1	The 2 known types of pyrimidine nucleoside phosphorylases, uridine phosphorylase (UP; EC 2.4.2.3) and thymidine phosphorylase (TP; EC 2.4.2.4), in the presence of orthophosphate, catalyze the reversible phosphorolysis of uridine and thymidine or deoxyuridine, respectively, to free bases and ribose-1-phosphate or deoxyribose-1-phosphate. Pyrimidine nucleoside phosphorylases can add ribose or deoxy…	2595.42	2.12348	5.04031	317.966		55.4705	52.4784	49.0127	11.2899	11.7351	12.8293
ENSG00000140848	CPNE2	protein_coding	copine 2	Calcium-dependent membrane-binding proteins may regulate molecular events at the interface of the cell membrane and cytoplasm. This gene is one of several genes that encode a calcium-dependent protein containing two N-terminal type II C2 domains and an integrin A domain-like sequence in the C-terminus. Sequence analysis identified multiple alternatively spliced transcript variants but their full-…	2590.73	-2.24769	5.44836	317.378		15.7867	12.0078	17.9003	72.4842	66.382	78.3855
ENSG00000108679	LGALS3BP	protein_coding	galectin 3 binding protein	The galectins are a family of beta-galactoside-binding proteins implicated in modulating cell-cell and cell-matrix interactions. LGALS3BP has been found elevated in the serum of patients with cancer and in those infected by the human immunodeficiency virus (HIV). It appears to be implicated in immune response associated with natural killer (NK) and lymphokine-activated killer (LAK) cell cytotoxic…	2583.96	-1.8173	9.5558	316.529		368.307	303.011	327.32	1237.96	1019.2	1262.06
ENSG00000174567	GOLT1A	protein_coding	golgi transport 1A		2579.89	2.07527	5.17271	316.019		58.6568	60.1871	52.4223	13.4169	13.1363	13.9571
ENSG00000106025	TSPAN12	protein_coding	tetraspanin 12	The protein encoded by this gene is a member of the transmembrane 4 superfamily, also known as the tetraspanin family. Most of these members are cell-surface proteins that are characterized by the presence of four hydrophobic domains. The proteins mediate signal transduction events that play a role in the regulation of cell development, activation, growth and motility. [provided by RefSeq, Jul 20…	2570.36	-2.74592	4.03336	314.822		4.05529	3.55786	5.11437	28.1429	30.301	27.6323
ENSG00000164976	KIAA1161	protein_coding	KIAA1161		2568.66	-1.9806	5.26557	314.61		17.235	15.4174	14.2066	64.794	57.6245	62.4546
ENSG00000168209	DDIT4	protein_coding	DNA damage inducible transcript 4		2568.32	-2.68469	4.49477	314.567		6.08293	5.78152	6.39296	42.2143	33.804	41.4484
ENSG00000165810	BTNL9	protein_coding	butyrophilin like 9		2537.15	-1.59039	6.12081	310.657		37.2217	32.7619	34.3799	103.409	107.542	103.621
ENSG00000145220	LYAR	protein_coding	Ly1 antibody reactive		2536.77	1.67622	6.84995	310.61		168.729	184.712	169.769	48.5955	53.7712	60.9038
ENSG00000124766	SOX4	protein_coding	SRY-box 4	This intronless gene encodes a member of the SOX (SRY-related HMG-box) family of transcription factors involved in the regulation of embryonic development and in the determination of the cell fate. The encoded protein may act as a transcriptional regulator after forming a protein complex with other proteins, such as syndecan binding protein (syntenin). The protein may function in the apoptosis pa…	2536.54	1.55902	7.50431	310.58		268.373	290.114	250.888	92.6096	85.9988	95.7261
ENSG00000138642	HERC6	protein_coding	HECT and RLD domain containing E3 ubiquitin protein ligase family member 6	HERC6 belongs to the HERC family of ubiquitin ligases, all of which contain a HECT domain and at least 1 RCC1 (MIM 179710)-like domain (RLD). The 350-amino acid HECT domain is predicted to catalyze the formation of a thioester with ubiquitin before transferring it to a substrate, and the RLD is predicted to act as a guanine nucleotide exchange factor for small G proteins (Hochrainer et al., 2005 …	2532.37	-2.30139	4.49615	310.058		7.24158	6.81923	8.80808	37.7965	36.2561	38.9108
ENSG00000129451	KLK10	protein_coding	kallikrein related peptidase 10	Kallikreins are a subgroup of serine proteases having diverse physiological functions. Growing evidence suggests that many kallikreins are implicated in carcinogenesis and some have potential as novel cancer and other disease biomarkers. This gene is one of the fifteen kallikrein subfamily members located in a cluster on chromosome 19. Its encoded protein is secreted and may play a role in suppre…	2529.34	1.67482	7.50301	309.677		297.195	261.947	265.379	86.392	76.7159	94.5983
ENSG00000116852	KIF21B	protein_coding	kinesin family member 21B	This gene encodes a member of the kinesin superfamily. Kinesins are ATP-dependent microtubule-based motor proteins that are involved in the intracellular transport of membranous organelles. Single nucleotide polymorphisms in this gene are associated with inflammatory bowel disease and multiple sclerosis. Alternatively spliced transcript variants encoding multiple isoforms have been observed for t…	2524.73	-2.80805	4.62161	309.1		8.11057	5.33679	5.11437	49.4136	40.9852	40.0386
ENSG00000129038	LOXL1	protein_coding	lysyl oxidase like 1	This gene encodes a member of the lysyl oxidase gene family. The prototypic member of the family is essential to the biogenesis of connective tissue, encoding an extracellular copper-dependent amine oxidase that catalyses the first step in the formation of crosslinks in collagens and elastin. A highly conserved amino acid sequence at the C-terminus end appears to be sufficient for amine oxidase a…	2510.44	-3.15801	4.62108	307.307		5.5036	3.7061	5.68263	49.7409	35.5555	48.0745
ENSG00000231290	APCDD1L-AS1	processed_transcript	APCDD1L antisense RNA 1 (head to head)		2496.7	6.23895	2.87234	305.583		13.1797	14.5279	12.5018	0.163621	0.17515	0.140981
ENSG00000124228	DDX27	protein_coding	DEAD-box helicase 27	DEAD box proteins, characterized by the conserved motif Asp-Glu-Ala-Asp (DEAD), are putative RNA helicases. They are implicated in a number of cellular processes involving alteration of RNA secondary structure such as translation initiation, nuclear and mitochondrial splicing, and ribosome and spliceosome assembly. Based on their distribution patterns, some members of this family are believed to …	2489.01	1.40755	7.6674	304.619		293.284	308.644	280.154	111.426	108.243	112.644
ENSG00000140450	ARRDC4	protein_coding	arrestin domain containing 4		2482.33	2.30325	5.19369	303.781		56.4844	66.2651	55.8319	10.9626	14.7126	10.7146
ENSG00000188042	ARL4C	protein_coding	ADP ribosylation factor like GTPase 4C	ADP-ribosylation factor-like 4C is a member of the ADP-ribosylation factor family of GTP-binding proteins. ARL4C is closely similar to ARL4A and ARL4D and each has a nuclear localization signal and an unusually high guanine nucleotide exchange rate. This protein may play a role in cholesterol transport. [provided by RefSeq, Jul 2008].	2481.06	2.66547	5.22123	303.622		60.5396	70.7124	57.8208	10.3081	6.48056	12.5473
ENSG00000173156	RHOD	protein_coding	ras homolog family member D	Ras homolog, or Rho, proteins interact with protein kinases and may serve as targets for activated GTPase. They play a critical role in muscle differentiation. The protein encoded by this gene binds GTP and is a member of the small GTPase superfamily. It is involved in endosome dynamics and reorganization of the actin cytoskeleton, and it may coordinate membrane transport with the function of the…	2480.31	1.72902	5.68533	303.527		78.9333	74.715	79.9831	23.3978	21.5435	25.2356
ENSG00000165140	FBP1	protein_coding	fructose-bisphosphatase 1	Fructose-1,6-bisphosphatase 1, a gluconeogenesis regulatory enzyme, catalyzes the hydrolysis of fructose 1,6-bisphosphate to fructose 6-phosphate and inorganic phosphate. Fructose-1,6-diphosphatase deficiency is associated with hypoglycemia and metabolic acidosis. [provided by RefSeq, Jul 2008].	2475.15	-1.8167	5.62506	302.881		24.0421	21.7919	19.8892	78.211	71.9868	81.0641
ENSG00000178685	PARP10	protein_coding	poly(ADP-ribose) polymerase family member 10	Poly(ADP-ribose) polymerases (PARPs), such as PARP10, regulate gene transcription by altering chromatin organization by adding ADP-ribose to histones. PARPs can also function as transcriptional cofactors (Yu et al., 2005 [PubMed 15674325]).[supplied by OMIM, Mar 2008].	2461.37	-1.9593	6.28826	301.153		31.7181	30.39	34.0958	137.115	105.791	131.112
ENSG00000119125	GDA	protein_coding	guanine deaminase	This gene encodes an enzyme responsible for the hydrolytic deamination of guanine. Studies in rat ortholog suggest this gene plays a role in microtubule assembly. Multiple transcript variants encoding different isoforms have been found for this gene. [provided by RefSeq, Nov 2011].	2443.92	-1.89239	5.77198	298.963		20.4213	23.5708	25.856	81.1562	94.9315	83.7427
ENSG00000171431	KRT20	protein_coding	keratin 20	The protein encoded by this gene is a member of the keratin family. The keratins are intermediate filament proteins responsible for the structural integrity of epithelial cells and are subdivided into cytokeratins and hair keratins. The type I cytokeratins consist of acidic proteins which are arranged in pairs of heterotypic keratin chains. This cytokeratin is a major cellular protein of mature e…	2436.03	1.35391	8.04405	297.974		386.411	370.314	377.753	139.405	151.33	152.964
ENSG00000270168	AC004233.2	protein_coding			2435.26	-2.56428	4.17165	297.877		5.5036	4.89205	5.25644	30.4336	28.8998	33.2715
ENSG00000100311	PDGFB	protein_coding	platelet derived growth factor subunit B	The protein encoded by this gene is a member of the platelet-derived growth factor family. The four members of this family are mitogenic factors for cells of mesenchymal origin and are characterized by a motif of eight cysteines. This gene product can exist either as a homodimer (PDGF-BB) or as a heterodimer with the platelet-derived growth factor alpha polypeptide (PDGF-AB), where the dimers are…	2434.51	2.22936	5.29648	297.784		70.533	58.5564	61.2304	15.7076	11.0345	13.6752
ENSG00000185745	IFIT1	protein_coding	interferon induced protein with tetratricopeptide repeats 1	This gene encodes a protein containing tetratricopeptide repeats that was originally identified as induced upon treatment with interferon. The encoded protein may inhibit viral replication and translational initiation. This gene is located in a cluster on chromosome 10 with five other closely related genes. There is a pseudogene for this gene on chromosome 13. Alternatively spliced transcript var…	2417.24	-2.38959	5.02523	295.618		8.25541	10.5253	12.6439	49.0864	55.6978	60.0579
ENSG00000099194	SCD	protein_coding	stearoyl-CoA desaturase	This gene encodes an enzyme involved in fatty acid biosynthesis, primarily the synthesis of oleic acid. Transcripts of approximately 3.9 and 5.2 kb, differing only by alternative polyadenlyation signals, have been detected. A gene encoding a similar enzyme is located on chromosome 4 and a pseudogene of this gene is located on chromosome 17. [provided by RefSeq, Feb 2012]. Publication Note: This R…	2414.61	-1.29912	8.85509	295.288		263.883	273.807	265.663	645.65	693.946	637.657
ENSG00000088992	TESC	protein_coding	tescalcin		2412.73	-1.74819	6.35396	295.052		37.9459	40.7671	34.2379	128.115	114.023	136.752
ENSG00000124593	AL365205.1	protein_coding	Prickle-like protein 4	C6ORF49 is a member of the LIM domain protein family (Teufel et al., 2005 [PubMed 15702247]).[supplied by OMIM, Mar 2008].	2403.84	-3.08667	3.6106	293.937		2.46214	2.37191	2.84132	20.6163	23.6453	21.5701
ENSG00000054654	SYNE2	protein_coding	spectrin repeat containing nuclear envelope protein 2	The protein encoded by this gene is a nuclear outer membrane protein that binds cytoplasmic F-actin. This binding tethers the nucleus to the cytoskeleton and aids in the maintenance of the structural integrity of the nucleus. Several transcript variants encoding different isoforms have been found for this gene. [provided by RefSeq, Mar 2009].	2403.55	-1.61089	7.11538	293.9		63.1466	68.9335	73.5901	218.271	220.865	189.76
ENSG00000118257	NRP2	protein_coding	neuropilin 2	This gene encodes a member of the neuropilin family of receptor proteins. The encoded transmembrane protein binds to SEMA3C protein {sema domain, immunoglobulin domain (Ig), short basic domain, secreted, (semaphorin) 3C} and SEMA3F protein {sema domain, immunoglobulin domain (Ig), short basic domain, secreted, (semaphorin) 3F}, and interacts with vascular endothelial growth factor (VEGF). This pr…	2403.22	6.20547	3.20053	293.859		16.9453	20.0129	14.0645	0.327243	0.17515	0.140981
ENSG00000108010	GLRX3	protein_coding	glutaredoxin 3	This gene encodes a member of the glutaredoxin family. Glutaredoxins are oxidoreductase enzymes that reduce a variety of substrates using glutathione as a cofactor. The encoded protein binds to and modulates the function of protein kinase C theta. The encoded protein may also inhibit apoptosis and play a role in cellular growth, and the expression of this gene may be a marker for cancer. Pseudoge…	2388.35	1.42058	7.0234	291.994		181.764	194.644	188.237	66.2666	71.4614	73.0282
ENSG00000110455	ACCS	protein_coding	1-aminocyclopropane-1-carboxylate synthase homolog (inactive)		2375.62	-3.01381	4.12938	290.398		3.33113	3.11313	5.11437	35.5058	28.1992	30.3109
ENSG00000119547	ONECUT2	protein_coding	one cut homeobox 2	This gene encodes a member of the onecut family of transcription factors, which are characterized by a cut domain and an atypical homeodomain. The protein binds to specific DNA sequences and stimulates expression of target genes, including genes involved in melanocyte and hepatocyte differentiation. [provided by RefSeq, Jul 2008]. CCDS Note: This CCDS representation uses the 5_-most in-frame star…	2373.57	-1.62071	6.50682	290.141		40.9874	46.8451	46.4555	137.769	148.177	127.588
ENSG00000165816	VWA2	protein_coding	von Willebrand factor A domain containing 2	This gene encodes a member of the von Willebrand factor A-like domain protein superfamily. The encoded protein is localized to the extracellular matrix and may serve as a structural component in basement membranes or in anchoring structures on scaffolds of collagen VII or fibrillin. This gene has been linked to type 1A diabetes and is a candidate serological marker for colon cancer. [provided by …	2366.04	-2.14678	4.77827	289.196		8.40024	10.3771	11.6494	47.4502	45.0137	42.7173
ENSG00000118777	ABCG2	protein_coding	ATP binding cassette subfamily G member 2 (Junior blood group)	The membrane-associated protein encoded by this gene is included in the superfamily of ATP-binding cassette (ABC) transporters. ABC proteins transport various molecules across extra- and intra-cellular membranes. ABC genes are divided into seven distinct subfamilies (ABC1, MDR/TAP, MRP, ALD, OABP, GCN20, White). This protein is a member of the White subfamily. Alternatively referred to as a breas…	2365.77	-2.66416	4.73265	289.163		6.08293	6.3745	9.37635	41.7234	53.0706	44.409
ENSG00000128311	TST	protein_coding	thiosulfate sulfurtransferase	This is one of two neighboring genes encoding similar proteins that each contain two rhodanese domains. The encoded protein is localized to the mitochondria and catalyzes the conversion of thiosulfate and cyanide to thiocyanate and sulfite. In addition, the protein interacts with 5S ribosomal RNA and facilitates its import into the mitochondria. Alternative splicing results in multiple transcript…	2353.39	-1.85423	5.38907	287.61		17.8143	18.0858	18.7527	67.7392	59.7263	69.9266
ENSG00000112667	DNPH1	protein_coding	2'-deoxynucleoside 5'-phosphate N-hydrolase 1	This gene was identified on the basis of its stimulation by c-Myc protein. The latter is a transcription factor that participates in the regulation of cell proliferation, differentiation, and apoptosis. The exact function of this gene is not known but studies in rat suggest a role in cellular proliferation and c-Myc-mediated transformation. Two alternative transcripts encoding different proteins …	2346.57	-2.80533	4.44154	286.754		5.9381	4.29908	6.10883	43.8505	32.9283	37.9239
ENSG00000198734	F5	protein_coding	coagulation factor V	This gene encodes an essential cofactor of the blood coagulation cascade. This factor circulates in plasma, and is converted to the active form by the release of the activation peptide by thrombin during coagulation. This generates a heavy chain and a light chain which are held together by calcium ions. The activated protein is a cofactor that participates with activated coagulation factor X to a…	2343.4	-1.91776	5.26819	286.357		16.366	16.7516	15.4852	58.4128	67.4329	58.2252
ENSG00000157613	CREB3L1	protein_coding	cAMP responsive element binding protein 3 like 1	The protein encoded by this gene is normally found in the membrane of the endoplasmic reticulum (ER). However, upon stress to the ER, the encoded protein is cleaved and the released cytoplasmic transcription factor domain translocates to the nucleus. There it activates the transcription of target genes by binding to box-B elements. [provided by RefSeq, Jun 2013]. Publication Note: This RefSeq rec…	2336.9	-1.58285	6.42542	285.542		45.0427	38.5435	45.7452	131.224	121.73	134.496
ENSG00000254166	CASC19	lincRNA	cancer susceptibility 19 (non-protein coding)		2322.44	2.83234	3.85166	283.728		24.4766	25.498	22.7305	3.76329	3.32786	3.10158
ENSG00000007062	PROM1	protein_coding	prominin 1	This gene encodes a pentaspan transmembrane glycoprotein. The protein localizes to membrane protrusions and is often expressed on adult stem cells, where it is thought to function in maintaining stem cell properties by suppressing differentiation. Mutations in this gene have been shown to result in retinitis pigmentosa and Stargardt disease. Expression of this gene is also associated with several…	2322.02	-2.60833	4.23634	283.676		5.21394	6.3745	4.40404	29.9427	31.8774	35.5272
ENSG00000152784	PRDM8	protein_coding	PR/SET domain 8		2321.41	2.53173	4.00995	283.599		25.9249	27.1287	26.1401	4.90864	4.72906	4.08845
ENSG00000166509	CLEC3A	protein_coding	C-type lectin domain family 3 member A		2312.53	-5.73346	3.06053	282.486		0.144832	0.592976	0.142066	14.3987	20.1423	14.944
ENSG00000168439	STIP1	protein_coding	stress induced phosphoprotein 1	STIP1 is an adaptor protein that coordinates the functions of HSP70 (see HSPA1A; MIM 140550) and HSP90 (see HSP90AA1; MIM 140571) in protein folding. It is thought to assist in the transfer of proteins from HSP70 to HSP90 by binding both HSP90 and substrate-bound HSP70. STIP1 also stimulates the ATPase activity of HSP70 and inhibits the ATPase activity of HSP90, suggesting that it regulates both …	2312.06	1.22528	9.15994	282.427		789.912	799.777	810.628	354.731	328.757	343.007
ENSG00000087495	PHACTR3	protein_coding	phosphatase and actin regulator 3	This gene encodes a member of the phosphatase and actin regulator protein family. The encoded protein is associated with the nuclear scaffold in proliferating cells, and binds to actin and the catalytic subunit of protein phosphatase-1, suggesting that it functions as a regulatory subunit of protein phosphatase-1. Alternative splicing results in multiple transcript variants. [provided by RefSeq, …	2304.34	4.45516	3.00348	281.459		13.6142	14.9727	14.3487	0.327243	0.350301	1.12785
ENSG00000196542	SPTSSB	protein_coding	serine palmitoyltransferase small subunit B	Serine palmitoyltransferase (SPT; EC 2.3.1.50) catalyzes the first committed and rate-limiting step in sphingolipid biosynthesis. SSSPTB is a small SPT subunit that stimulates SPT activity and confers acyl-CoA preference to the SPT catalytic heterodimer of SPTLC1 (MIM 605712) and either SPTLC2 (MIM 605713) or SPTLC3 (MIM 611120) (Han et al., 2009 [PubMed 19416851]).[supplied by OMIM, Nov 2010].	2300.24	5.30876	3.08157	280.944		15.0625	13.4902	17.6162	0.327243	0.525451	0.281962
ENSG00000150907	FOXO1	protein_coding	forkhead box O1	This gene belongs to the forkhead family of transcription factors which are characterized by a distinct forkhead domain. The specific function of this gene has not yet been determined; however, it may play a role in myogenic growth and differentiation. Translocation of this gene with PAX3 has been associated with alveolar rhabdomyosarcoma. [provided by RefSeq, Jul 2008]. Publication Note: This Re…	2299.55	1.59808	5.69396	280.858		77.1953	77.0869	75.7211	25.5249	26.9732	23.6848
ENSG00000162909	CAPN2	protein_coding	calpain 2	The calpains, calcium-activated neutral proteases, are nonlysosomal, intracellular cysteine proteases. The mammalian calpains include ubiquitous, stomach-specific, and muscle-specific proteins. The ubiquitous enzymes consist of heterodimers with distinct large, catalytic subunits associated with a common small, regulatory subunit. This gene encodes the large subunit of the ubiquitous enzyme, calp…	2295.65	1.25569	8.34273	280.369		454.627	466.821	447.792	188.001	197.044	188.492
ENSG00000087253	LPCAT2	protein_coding	lysophosphatidylcholine acyltransferase 2	This gene encodes a member of the lysophospholipid acyltransferase family. The encoded enzyme may function in two ways: to catalyze the biosynthesis of platelet-activating factor (1-O-alkyl-2-acetyl-sn-glycero-3-phosphocholine) from 1-O-alkyl-sn-glycero-3-phosphocholine, and to catalyze the synthesis of glycerophospholipid precursors from arachidonyl-CoA and lysophosphatidylcholine. The encoded p…	2294.8	1.55609	6.19163	280.263		103.265	113.555	106.834	34.3605	39.4088	36.3731
ENSG00000135919	SERPINE2	protein_coding	serpin family E member 2	This gene encodes a member of the serpin family of proteins, a group of proteins that inhibit serine proteases. Thrombin, urokinase, plasmin and trypsin are among the proteases that this family member can inhibit. This gene is a susceptibility gene for chronic obstructive pulmonary disease and for emphysema. Alternative splicing results in multiple transcript variants. [provided by RefSeq, Aug 20…	2291.45	2.62624	4.42269	279.842		33.7458	40.1741	33.2434	4.74502	6.83087	5.78022
ENSG00000007255	TRAPPC6A	protein_coding	trafficking protein particle complex 6A	This gene encodes a component of the trafficking protein particle complex, which tethers transport vesicles to the cis-Golgi membrane. Loss of expression of the related gene in mouse affects coat and eye pigmentation, suggesting that the encoded protein may be involved in melanosome biogenesis. Alternatively spliced transcript variants encoding multiple isoforms have been observed for this gene. …	2288.55	-2.43935	4.8918	279.479		11.0072	7.85694	8.95015	54.1586	42.7367	53.9957
ENSG00000101782	RIOK3	protein_coding	RIO kinase 3	This gene was identified by the similarity of its product to the Aspergillus nidulans SUDD protein, an extragenic suppressor of the heat-sensitive bimD6 mutation that fails to attach properly to the spindle microtubules at a restrictive temperature. The specific function of this gene has not yet been determined. [provided by RefSeq, Jul 2008].	2284.87	1.594	6.50583	279.017		126.728	137.422	141.498	41.2326	50.093	43.2812
ENSG00000164099	PRSS12	protein_coding	protease, serine 12	This gene encodes a member of the trypsin family of serine proteases. Studies in mouse suggest that the encoded enzyme may be involved in structural reorganizations associated with learning and memory. The enzyme is also expressed in Leydig cells in the testis, but its function in this tissue is unknown. Defects in this gene are a cause of mental retardation autosomal recessive type 1 (MRT1). [pr…	2284.25	-4.02226	3.22099	278.939		0.579327	1.18595	1.42066	19.9618	16.289	16.4948
ENSG00000143412	ANXA9	protein_coding	annexin A9	The annexins are a family of calcium-dependent phospholipid-binding proteins. Members of the annexin family contain 4 internal repeat domains, each of which includes a type II calcium-binding site. The calcium-binding sites are required for annexins to aggregate and cooperatively bind anionic phospholipids and extracellular matrix proteins. This gene encodes a divergent member of the annexin prot…	2261.61	-2.17342	4.7306	276.1		10.4279	8.89464	9.66048	46.3048	38.8834	45.5369
ENSG00000128641	MYO1B	protein_coding	myosin IB		2261.61	1.71416	5.75588	276.1		75.8918	84.4991	84.3871	24.0523	27.6738	23.1209
ENSG00000167996	FTH1	protein_coding	ferritin heavy chain 1	This gene encodes the heavy subunit of ferritin, the major intracellular iron storage protein in prokaryotes and eukaryotes. It is composed of 24 subunits of the heavy and light ferritin chains. Variation in ferritin subunit composition may affect the rates of iron uptake and release in different tissues. A major function of ferritin is the storage of iron in a soluble and nontoxic state. Defects…	2254.71	1.76478	11.0086	275.235		3462.06	2790.1	3293.37	1017.56	802.889	988.136
ENSG00000115902	SLC1A4	protein_coding	solute carrier family 1 member 4		2249.5	-2.28731	4.30155	274.581		7.96574	5.48503	6.6771	33.3787	33.6289	31.7207
ENSG00000168350	DEGS2	protein_coding	delta 4-desaturase, sphingolipid 2	This gene encodes a bifunctional enzyme that is involved in the biosynthesis of phytosphingolipids in human skin and in other phytosphingolipid-containing tissues. This enzyme can act as a sphingolipid delta(4)-desaturase, and also as a sphingolipid C4-hydroxylase. [provided by RefSeq, Oct 2008].	2246.37	-3.24146	4.36976	274.189		3.91046	2.96488	4.97231	42.5415	29.4253	40.6025
ENSG00000275410	HNF1B	protein_coding	HNF1 homeobox B	This gene encodes a member of the homeodomain-containing superfamily of transcription factors. The protein binds to DNA as either a homodimer, or a heterodimer with the related protein hepatocyte nuclear factor 1-alpha. The gene has been shown to function in nephron development, and regulates development of the embryonic pancreas. Mutations in this gene result in renal cysts and diabetes syndrome…	2217.06	-1.60146	5.55363	270.513		23.1731	23.5708	23.2988	74.4477	69.1844	69.0807
ENSG00000225648	SBDSP1	transcribed_unprocessed_pseudogene	SBDS, ribosome assembly guanine nucleotide exchange factor pseudogene 1		2209.7	1.91685	5.57314	269.591		68.5054	83.6097	70.0385	19.9618	18.3908	20.3013
ENSG00000138772	ANXA3	protein_coding	annexin A3	This gene encodes a member of the annexin family. Members of this calcium-dependent phospholipid-binding protein family play a role in the regulation of cellular growth and in signal transduction pathways. This protein functions in the inhibition of phopholipase A2 and cleavage of inositol 1,2-cyclic phosphate to form inositol 1-phosphate. This protein may also play a role in anti-coagulation. [p…	2209.45	1.40308	7.40724	269.559		232.02	250.532	252.735	85.4103	95.457	96.9949
ENSG00000168528	SERINC2	protein_coding	serine incorporator 2		2202.96	1.69805	8.6169	268.745		643.053	539.015	613.725	207.472	160.087	185.672
ENSG00000182492	BGN	protein_coding	biglycan	The protein encoded by this gene is a small cellular or pericellular matrix proteoglycan that is closely related in structure to two other small proteoglycans, decorin and fibromodulin. The encoded protein and decorin are thought to be the result of a gene duplication. Decorin contains one attached glycosaminoglycan chain, while this protein probably contains two chains. For this reason, this pro…	2202.74	-2.57745	4.21014	268.717		5.9381	5.48503	4.54611	33.5424	27.8489	33.8354
ENSG00000101049	SGK2	protein_coding	SGK2, serine/threonine kinase 2	This gene encodes a serine/threonine protein kinase. Although this gene product is similar to serum- and glucocorticoid-induced protein kinase (SGK), this gene is not induced by serum or glucocorticoids. This gene is induced in response to signals that activate phosphatidylinositol 3-kinase, which is also true for SGK. Alternative splicing results in multiple transcript variants. [provided by Ref…	2199.19	-1.69704	5.40318	268.272		21.1454	19.42	19.463	65.1213	68.659	61.3267
ENSG00000128342	LIF	protein_coding	LIF, interleukin 6 family cytokine	The protein encoded by this gene is a pleiotropic cytokine with roles in several different systems. It is involved in the induction of hematopoietic differentiation in normal and myeloid leukemia cells, induction of neuronal cell differentiation, regulator of mesenchymal to epithelial conversion during kidney development, and may also have a role in immune tolerance at the maternal-fetal interfac…	2194.36	1.55087	5.76908	267.667		82.8437	81.0895	76.7156	26.6703	26.798	28.4782
ENSG00000172890	NADSYN1	protein_coding	NAD synthetase 1	Nicotinamide adenine dinucleotide (NAD) is a coenzyme in metabolic redox reactions, a precursor for several cell signaling molecules, and a substrate for protein posttranslational modifications. NAD synthetase (EC 6.3.5.1) catalyzes the final step in the biosynthesis of NAD from nicotinic acid adenine dinucleotide (NaAD).[supplied by OMIM, Apr 2004]. Publication Note: This RefSeq record includes …	2189.73	-1.5265	7.02565	267.086		74.1538	64.3379	63.3614	208.944	180.405	192.157
ENSG00000148218	ALAD	protein_coding	aminolevulinate dehydratase	The ALAD enzyme is composed of 8 identical subunits and catalyzes the condensation of 2 molecules of delta-aminolevulinate to form porphobilinogen (a precursor of heme, cytochromes and other hemoproteins). ALAD catalyzes the second step in the porphyrin and heme biosynthetic pathway; zinc is essential for enzymatic activity. ALAD enzymatic activity is inhibited by lead and a defect in the ALAD st…	2186.38	-1.96051	5.62509	266.666		20.8558	15.8621	24.0091	80.6653	82.1455	74.297
ENSG00000130193	THEM6	protein_coding	thioesterase superfamily member 6		2179.21	-1.9478	5.79643	265.767		23.6076	21.6436	23.5829	91.4643	74.9644	98.8277
ENSG00000074047	GLI2	protein_coding	GLI family zinc finger 2	This gene encodes a protein which belongs to the C2H2-type zinc finger protein subclass of the Gli family. Members of this subclass are characterized as transcription factors which bind DNA through zinc finger motifs. These motifs contain conserved H-C links. Gli family zinc finger proteins are mediators of Sonic hedgehog (Shh) signaling and they are implicated as potent oncogenes in the embryona…	2177.93	2.05119	4.80321	265.606		46.6358	44.6215	40.3467	11.1262	9.63327	10.8555
ENSG00000196754	S100A2	protein_coding	S100 calcium binding protein A2	The protein encoded by this gene is a member of the S100 family of proteins containing 2 EF-hand calcium-binding motifs. S100 proteins are localized in the cytoplasm and/or nucleus of a wide range of cells, and involved in the regulation of a number of cellular processes such as cell cycle progression and differentiation. S100 genes include at least 13 members which are located as a cluster on ch…	2173.21	2.68819	4.82276	265.015		53.7326	40.0259	49.0127	5.72674	9.63327	6.90807
ENSG00000198911	SREBF2	protein_coding	sterol regulatory element binding transcription factor 2	This gene encodes a member of the a ubiquitously expressed transcription factor that controls cholesterol homeostasis by regulating transcription of sterol-regulated genes. The encoded protein contains a basic helix-loop-helix-leucine zipper (bHLH-Zip) domain and binds the sterol regulatory element 1 motif. Alternate splicing results in multiple transcript variants. [provided by RefSeq, Jul 2013].	2172.43	-1.57184	7.64223	264.917		114.417	94.5797	93.1952	319.88	279.89	298.598
ENSG00000078401	EDN1	protein_coding	endothelin 1	The protein encoded by this gene is proteolytically processed to release a secreted peptide termed endothelin 1. This peptide is a potent vasoconstrictor and is produced by vascular endothelial cells. Endothelin 1 also can affect the central nervous system. Two transcript variants encoding different isoforms have been found for this gene. [provided by RefSeq, Nov 2009].	2171.38	-2.92944	3.67219	264.786		2.7518	2.96488	3.12545	20.289	24.6962	22.8389
ENSG00000166387	PPFIBP2	protein_coding	PPFIA binding protein 2	This gene encodes a member of the LAR protein-tyrosine phosphatase-interacting protein (liprin) family. The encoded protein is a beta liprin and plays a role in axon guidance and neuronal synapse development by recruiting LAR protein-tyrosine phosphatases to the plasma membrane. Alternatively spliced transcript variants encoding multiple isoforms have been observed for this gene. [provided by Ref…	2162.4	-1.94668	4.61353	263.659		9.70372	11.2665	9.37635	39.1055	38.3579	39.4747
ENSG00000158315	RHBDL2	protein_coding	rhomboid like 2	The protein encoded by this gene is a member of the rhomboid family of integral membrane proteins. This family contains proteins that are related to Drosophila rhomboid protein. Members of this family are found in both prokaryotes and eukaryotes and are thought to function as intramembrane serine proteases. The encoded protein is thought to release soluble growth factors by proteolytic cleavage o…	2160.97	-2.77921	4.52443	263.48		6.51743	5.0403	6.10883	36.8148	49.0421	36.2321
ENSG00000163171	CDC42EP3	protein_coding	CDC42 effector protein 3	This gene encodes a member of a small family of guanosine triphosphate (GTP) metabolizing proteins that contain a CRIB (Cdc42, Rac interactive binding) domain. Members of this family of proteins act as effectors of CDC42 function. The encoded protein is involved in actin cytoskeleton re-organization during cell shape changes, including pseudopodia formation. A pseudogene of this gene is found on …	2157.85	1.69812	5.30994	263.089		56.6292	60.6318	61.3725	17.6711	18.3908	18.8915
ENSG00000221963	APOL6	protein_coding	apolipoprotein L6	This gene is a member of the apolipoprotein L gene family. The encoded protein is found in the cytoplasm, where it may affect the movement of lipids or allow the binding of lipids to organelles. [provided by RefSeq, Jul 2008].	2150.59	-2.09551	5.5143	262.179		15.0625	16.4551	20.7416	80.338	78.6425	65.1332
ENSG00000204228	HSD17B8	protein_coding	hydroxysteroid 17-beta dehydrogenase 8	In mice, the Ke6 protein is a 17-beta-hydroxysteroid dehydrogenase that can regulate the concentration of biologically active estrogens and androgens. It is preferentially an oxidative enzyme and inactivates estradiol, testosterone, and dihydrotestosterone. However, the enzyme has some reductive activity and can synthesize estradiol from estrone. The protein encoded by this gene is similar to Ke6…	2149.78	-3.60608	3.27583	262.076		1.88281	1.3342	1.13653	17.3439	16.1138	19.8783
ENSG00000059728	MXD1	protein_coding	MAX dimerization protein 1	This gene encodes a member of the MYC/MAX/MAD network of basic helix-loop-helix leucine zipper transcription factors. The MYC/MAX/MAD transcription factors mediate cellular proliferation, differentiation and apoptosis. The encoded protein antagonizes MYC-mediated transcriptional activation of target genes by competing for the binding partner MAX and recruiting repressor complexes containing histo…	2143.93	1.73748	5.36667	261.343		63.5811	65.2274	58.247	17.8347	20.1423	18.1866
ENSG00000181192	DHTKD1	protein_coding	dehydrogenase E1 and transketolase domain containing 1	This gene encodes a component of a mitochondrial 2-oxoglutarate-dehydrogenase-complex-like protein involved in the degradation pathways of several amino acids, including lysine. Mutations in this gene are associated with 2-aminoadipic 2-oxoadipic aciduria and Charcot-Marie-Tooth Disease Type 2Q. [provided by RefSeq, May 2013].	2140.25	-1.84054	5.31653	260.881		19.5523	18.5305	14.3487	60.8671	65.6814	61.3267
ENSG00000119917	IFIT3	protein_coding	interferon induced protein with tetratricopeptide repeats 3		2133.87	-1.84456	4.80168	260.082		12.1659	10.9701	13.3542	42.8688	44.6634	43.8451
ENSG00000136826	KLF4	protein_coding	Kruppel like factor 4		2133.52	2.39266	4.00343	260.038		25.3455	25.9427	26.4243	5.56312	4.72906	4.51139
ENSG00000149218	ENDOD1	protein_coding	endonuclease domain containing 1		2130.78	-1.80655	5.17829	259.694		14.9177	17.7893	15.7693	52.6861	57.099	59.635
ENSG00000120438	TCP1	protein_coding	t-complex 1	The protein encoded by this gene is a molecular chaperone that is a member of the chaperonin containing TCP1 complex (CCT), also known as the TCP1 ring complex (TRiC). This complex consists of two identical stacked rings, each containing eight different proteins. Unfolded polypeptides enter the central cavity of the complex and are folded in an ATP-dependent manner. The complex folds various prot…	2122.68	1.36876	8.85204	258.678		633.494	693.041	668.136	232.342	273.235	266.736
ENSG00000106089	STX1A	protein_coding	syntaxin 1A	This gene encodes a member of the syntaxin superfamily. Syntaxins are nervous system-specific proteins implicated in the docking of synaptic vesicles with the presynaptic plasma membrane. Syntaxins possess a single C-terminal transmembrane domain, a SNARE [Soluble NSF (N-ethylmaleimide-sensitive fusion protein)-Attachment protein REceptor] domain (known as H3), and an N-terminal regulatory domain…	2115.59	1.64789	5.75917	257.79		86.899	77.8281	78.1362	27.8156	23.1199	26.3635
ENSG00000125740	FOSB	protein_coding	FosB proto-oncogene, AP-1 transcription factor subunit	The Fos gene family consists of 4 members: FOS, FOSB, FOSL1, and FOSL2. These genes encode leucine zipper proteins that can dimerize with proteins of the JUN family, thereby forming the transcription factor complex AP-1. As such, the FOS proteins have been implicated as regulators of cell proliferation, differentiation, and transformation. Alternatively spliced transcript variants encoding differ…	2109.81	3.03199	3.76416	257.065		23.0282	21.7919	24.4353	1.63621	4.55391	2.39668
ENSG00000034510	TMSB10	protein_coding	thymosin beta 10		2104.2	1.45652	10.8229	256.362		2665.92	2702.49	2593.41	940.659	860.514	1099.09
ENSG00000090861	AARS	protein_coding	alanyl-tRNA synthetase	The human alanyl-tRNA synthetase (AARS) belongs to a family of tRNA synthases, of the class II enzymes. Class II tRNA synthases evolved early in evolution and are highly conserved. This is reflected by the fact that 498 of the 968-residue polypeptide human AARS shares 41% identity witht the E.coli protein. tRNA synthases are the enzymes that interpret the RNA code and attach specific aminoacids t…	2102.91	-1.22763	8.02321	256.199		156.273	155.805	155.42	377.147	348.724	368.806
ENSG00000173210	ABLIM3	protein_coding	actin binding LIM protein family member 3	The LIM domain is a double zinc finger structure that promotes protein-protein interactions. LIM domain proteins, such as ABLIM3, play roles in embryonic development, cell lineage determination, and cancer (Krupp et al., 2006 [PubMed 16328021]).[supplied by OMIM, Mar 2008].	2101.65	1.48596	6.55295	256.042		145.556	137.274	128.712	53.1769	45.8894	47.7926
ENSG00000124225	PMEPA1	protein_coding	prostate transmembrane protein, androgen induced 1	This gene encodes a transmembrane protein that contains a Smad interacting motif (SIM). Expression of this gene is induced by androgens and transforming growth factor beta, and the encoded protein suppresses the androgen receptor and transforming growth factor beta signaling pathways though interactions with Smad proteins. Overexpression of this gene may play a role in multiple types of cancer. A…	2099.15	1.39662	7.67446	255.728		300.815	311.609	272.056	116.335	115.249	104.608
ENSG00000053918	KCNQ1	protein_coding	potassium voltage-gated channel subfamily Q member 1	This gene encodes a voltage-gated potassium channel required for repolarization phase of the cardiac action potential. This protein can form heteromultimers with two other potassium channel proteins, KCNE1 and KCNE3. Mutations in this gene are associated with hereditary long QT syndrome 1 (also known as Romano-Ward syndrome), Jervell and Lange-Nielsen syndrome, and familial atrial fibrillation. T…	2090.77	-2.71917	4.34427	254.678		6.95192	4.89205	4.26198	38.7782	29.9507	37.36
ENSG00000137103	TMEM8B	protein_coding	transmembrane protein 8B		2088.03	-2.32283	4.04794	254.334		6.08293	4.44732	5.96677	28.4701	26.4477	27.9142
ENSG00000180745	CLRN3	protein_coding	clarin 3		2084.97	-4.23994	2.89574	253.951		0.289663	0.592976	1.27859	13.7442	12.786	15.3669
ENSG00000134326	CMPK2	protein_coding	cytidine/uridine monophosphate kinase 2	This gene encodes one of the enzymes in the nucleotide synthesis salvage pathway that may participate in terminal differentiation of monocytic cells. Multiple transcript variants encoding different isoforms have been found for this gene. [provided by RefSeq, Feb 2012].	2080.08	-3.40939	3.09901	253.337		1.30349	1.77893	1.27859	16.0349	14.5375	16.0718
ENSG00000178381	ZFAND2A	protein_coding	zinc finger AN1-type containing 2A		2078.8	2.12544	4.64004	253.177		40.408	41.6566	36.3689	7.6902	9.10782	10.1506
ENSG00000109654	TRIM2	protein_coding	tripartite motif containing 2	The protein encoded by this gene is a member of the tripartite motif (TRIM) family. The TRIM motif includes three zinc-binding domains, a RING, a B-box type 1 and a B-box type 2, and a coiled-coil region. The protein localizes to cytoplasmic filaments. It plays a neuroprotective role and functions as an E3-ubiquitin ligase in proteasome-mediated degradation of target proteins. Mutations in this g…	2077.86	-2.04728	4.563	253.059		9.55889	8.59816	9.51841	35.6694	41.3355	37.7829
ENSG00000187720	THSD4	protein_coding	thrombospondin type 1 domain containing 4		2075.5	-1.79398	5.8331	252.763		27.518	26.5357	22.8726	94.7367	94.4061	78.1035
ENSG00000149577	SIDT2	protein_coding	SID1 transmembrane family member 2		2075.43	-1.73436	5.49738	252.755		21.8696	22.9778	18.0424	73.6296	65.5062	69.9266
ENSG00000059588	TARBP1	protein_coding	TAR (HIV-1) RNA binding protein 1	HIV-1, the causative agent of acquired immunodeficiency syndrome (AIDS), contains an RNA genome that produces a chromosomally integrated DNA during the replicative cycle. Activation of HIV-1 gene expression by the transactivator Tat is dependent on an RNA regulatory element (TAR) located downstream of the transcription initiation site. This element forms a stable stem-loop structure and can be bo…	2074.4	-1.345	6.31632	252.625		46.0565	45.5109	43.7563	112.735	117.701	113.49
ENSG00000079435	LIPE	protein_coding	lipase E, hormone sensitive type	The protein encoded by this gene has a long and a short form, generated by use of alternative translational start codons. The long form is expressed in steroidogenic tissues such as testis, where it converts cholesteryl esters to free cholesterol for steroid hormone production. The short form is expressed in adipose tissue, among others, where it hydrolyzes stored triglycerides to free fatty acid…	2068.7	-1.5612	5.90425	251.911		30.5595	29.2041	31.3966	91.7915	81.9704	95.0212
ENSG00000225921	NOL7	protein_coding	nucleolar protein 7		2068.05	1.35644	6.78379	251.83		150.19	166.182	155.704	60.049	59.9014	64.1464
ENSG00000010704	HFE	protein_coding	hemochromatosis	The protein encoded by this gene is a membrane protein that is similar to MHC class I-type proteins and associates with beta2-microglobulin (beta2M). It is thought that this protein functions to regulate iron absorption by regulating the interaction of the transferrin receptor with transferrin. The iron storage disorder, hereditary haemochromatosis, is a recessive genetic disorder that results fr…	2067.73	-2.93547	3.58111	251.789		2.31731	2.81664	3.12545	21.7616	22.9447	19.1734
ENSG00000164647	STEAP1	protein_coding	STEAP family member 1	This gene is predominantly expressed in prostate tissue, and is found to be upregulated in multiple cancer cell lines. The gene product is predicted to be a six-transmembrane protein, and was shown to be a cell surface antigen significantly expressed at cell-cell junctions. [provided by RefSeq, Jul 2008]. Publication Note: This RefSeq record includes a subset of the publications that are availabl…	2053.91	2.53662	4.04449	250.056		24.6214	29.2041	27.4187	4.5814	4.37876	4.93434
ENSG00000013288	MAN2B2	protein_coding	mannosidase alpha class 2B member 2		2050.08	-1.62771	6.52502	249.576		45.9116	39.7294	49.7231	151.35	126.283	140.84
ENSG00000154229	PRKCA	protein_coding	protein kinase C alpha	Protein kinase C (PKC) is a family of serine- and threonine-specific protein kinases that can be activated by calcium and the second messenger diacylglycerol. PKC family members phosphorylate a wide variety of protein targets and are known to be involved in diverse cellular signaling pathways. PKC family members also serve as major receptors for phorbol esters, a class of tumor promoters. Each me…	2041.03	-1.78113	6.10378	248.442		35.6286	29.5006	28.2711	112.408	114.724	94.4573
ENSG00000004399	PLXND1	protein_coding	plexin D1		2040.24	-1.96259	5.44106	248.343		18.5385	13.9349	20.8837	74.9385	64.8056	68.6578
ENSG00000154127	UBASH3B	protein_coding	ubiquitin associated and SH3 domain containing B	This gene encodes a protein that contains a ubiquitin associated domain at the N-terminus, an SH3 domain, and a C-terminal domain with similarities to the catalytic motif of phosphoglycerate mutase. The encoded protein was found to inhibit endocytosis of epidermal growth factor receptor (EGFR) and platelet-derived growth factor receptor. [provided by RefSeq, Jul 2008]. Sequence Note: The RefSeq t…	2030.99	1.843	4.88111	247.182		43.5943	47.4381	44.0404	11.2899	13.6617	12.6883
ENSG00000187097	ENTPD5	protein_coding	ectonucleoside triphosphate diphosphohydrolase 5	The protein encoded by this gene is similar to E-type nucleotidases (NTPases)/ecto-ATPase/apyrases. NTPases, such as CD39, mediate catabolism of extracellular nucleotides. ENTPD5 contains 4 apyrase-conserved regions which is characteristic of NTPases. [provided by RefSeq, Jan 2009]. Publication Note: This RefSeq record includes a subset of the publications that are available for this gene. Please…	2022.92	-2.65477	3.67215	246.17		4.20012	3.11313	3.12545	23.3978	22.0689	20.7242
ENSG00000142541	RPL13A	protein_coding	ribosomal protein L13a	Ribosomes, the organelles that catalyze protein synthesis, consist of a small 40S subunit and a large 60S subunit. Together these subunits are composed of 4 RNA species and approximately 80 structurally distinct proteins. This gene encodes a member of the L13P family of ribosomal proteins that is a component of the 60S subunit. The encoded protein also plays a role in the repression of inflammato…	2022.87	-1.15456	11.0642	246.164		1356.35	1333.75	1292.66	2925.55	2795.93	3144.3
ENSG00000087586	AURKA	protein_coding	aurora kinase A	The protein encoded by this gene is a cell cycle-regulated kinase that appears to be involved in microtubule formation and/or stabilization at the spindle pole during chromosome segregation. The encoded protein is found at the centrosome in interphase cells and at the spindle poles in mitosis. This gene may play a role in tumor development and progression. A processed pseudogene of this gene has …	2022.73	-1.63777	6.03393	246.146		31.1388	34.3926	30.4021	88.3555	106.667	103.48
ENSG00000185885	IFITM1	protein_coding	interferon induced transmembrane protein 1		2020.85	-5.11466	2.86478	245.912		0.289663	0.148244	0.710329	13.5806	11.7351	16.4948
ENSG00000164638	SLC29A4	protein_coding	solute carrier family 29 member 4	This gene encodes a member of the SLC29A/ENT transporter protein family. The encoded membrane protein catalyzes the reuptake of monoamines into presynaptic neurons, thus determining the intensity and duration of monoamine neural signaling. It has been shown to transport several compounds, including serotonin, dopamine, and the neurotoxin 1-methyl-4-phenylpyridinium. Alternative splicing results i…	2018.11	-2.25784	4.07994	245.568		5.79327	5.18854	6.53503	27.1611	27.1483	29.606
ENSG00000005187	ACSM3	protein_coding	acyl-CoA synthetase medium-chain family member 3		2016.06	-2.56746	3.96241	245.31		3.1863	5.48503	4.83024	25.3613	25.7471	28.9011
ENSG00000183762	KREMEN1	protein_coding	kringle containing transmembrane protein 1	This gene encodes a high-affinity dickkopf homolog 1 (DKK1) transmembrane receptor that functionally cooperates with DKK1 to block wingless (WNT)/beta-catenin signaling. The encoded protein is a component of a membrane complex that modulates canonical WNT signaling through lipoprotein receptor-related protein 6 (LRP6). It contains extracellular kringle, WSC, and CUB domains. Alternatively spliced…	2015.48	-2.39724	4.1206	245.238		5.5036	4.59557	6.53503	28.1429	32.2277	27.9142
ENSG00000149150	SLC43A1	protein_coding	solute carrier family 43 member 1	SLC43A1 belongs to the system L family of plasma membrane carrier proteins that transports large neutral amino acids (Babu et al., 2003 [PubMed 12930836]).[supplied by OMIM, Mar 2008].	2015.12	-2.01645	4.96931	245.193		15.2073	10.3771	11.7915	53.995	50.4433	47.2286
ENSG00000106785	TRIM14	protein_coding	tripartite motif containing 14	The protein encoded by this gene is a member of the tripartite motif (TRIM) family. The TRIM motif includes three zinc-binding domains, a RING, a B-box type 1 and a B-box type 2, and a coiled-coil region. The protein localizes to cytoplasmic bodies and its function has not been determined. Alternative splicing results in multiple transcript variants. [provided by RefSeq, Mar 2010].	2014.99	-1.43238	6.17527	245.176		38.0907	41.0636	38.3578	112.899	101.237	103.057
ENSG00000175376	EIF1AD	protein_coding	eukaryotic translation initiation factor 1A domain containing		2012.7	1.42556	6.08453	244.89		93.5613	97.8411	102.003	37.4693	34.6798	36.937
ENSG00000016391	CHDH	protein_coding	choline dehydrogenase	The protein encoded by this gene is a choline dehydrogenase that localizes to the mitochondrion. Variations in this gene can affect susceptibility to choline deficiency. A few transcript variants have been found for this gene, but the full-length nature of only one has been characterized to date. [provided by RefSeq, Dec 2010]. Sequence Note: This RefSeq record was created from transcript and gen…	2011.23	-2.04409	4.84534	244.704		12.3107	9.48762	11.9335	51.2135	42.0361	46.1008
ENSG00000110172	CHORDC1	protein_coding	cysteine and histidine rich domain containing 1		2009.15	1.68045	6.4911	244.444		118.907	143.056	145.475	38.2874	41.8609	46.6647
ENSG00000133056	PIK3C2B	protein_coding	phosphatidylinositol-4-phosphate 3-kinase catalytic subunit type 2 beta	The protein encoded by this gene belongs to the phosphoinositide 3-kinase (PI3K) family. PI3-kinases play roles in signaling pathways involved in cell proliferation, oncogenic transformation, cell survival, cell migration, and intracellular protein trafficking. This protein contains a lipid kinase catalytic domain as well as a C-terminal C2 domain, a characteristic of class II PI3-kinases. C2 dom…	2009.12	-1.68104	6.28979	244.44		42.5805	34.5409	34.8061	132.86	110.87	115.322
ENSG00000164111	ANXA5	protein_coding	annexin A5	The protein encoded by this gene belongs to the annexin family of calcium-dependent phospholipid binding proteins some of which have been implicated in membrane-related events along exocytotic and endocytotic pathways. Annexin 5 is a phospholipase A2 and protein kinase C inhibitory protein with calcium channel activity and a potential role in cellular signal transduction, inflammation, growth and…	2006.35	1.26862	8.53669	244.094		506.042	532.789	532.037	200.436	232.425	219.225
ENSG00000181026	AEN	protein_coding	apoptosis enhancing nuclease		2002.59	1.43061	6.72404	243.621		165.108	151.357	142.634	60.2126	53.596	56.3924
ENSG00000143416	SELENBP1	protein_coding	selenium binding protein 1	This gene encodes a member of the selenium-binding protein family. Selenium is an essential nutrient that exhibits potent anticarcinogenic properties, and deficiency of selenium may cause certain neurologic diseases. The effects of selenium in preventing cancer and neurologic diseases may be mediated by selenium-binding proteins, and decreased expression of this gene may be associated with severa…	1999.55	-2.20682	5.07127	243.24		14.0487	8.15342	13.7804	55.4676	52.37	58.6481
ENSG00000066468	FGFR2	protein_coding	fibroblast growth factor receptor 2	The protein encoded by this gene is a member of the fibroblast growth factor receptor family, where amino acid sequence is highly conserved between members and throughout evolution. FGFR family members differ from one another in their ligand affinities and tissue distribution. A full-length representative protein consists of an extracellular region, composed of three immunoglobulin-like domains, …	1998.61	-1.86606	4.75508	243.123		12.7452	12.0078	10.2287	42.7052	44.4882	40.6025
ENSG00000100994	PYGB	protein_coding	glycogen phosphorylase B	The protein encoded by this gene is a glycogen phosphorylase found predominantly in the brain. The encoded protein forms homodimers which can associate into homotetramers, the enzymatically active form of glycogen phosphorylase. The activity of this enzyme is positively regulated by AMP and negatively regulated by ATP, ADP, and glucose-6-phosphate. This enzyme catalyzes the rate-determining step …	1998.55	-1.25126	9.25243	243.116		374.969	357.416	350.619	927.405	806.042	844.617
ENSG00000125247	TMTC4	protein_coding	transmembrane and tetratricopeptide repeat containing 4		1993.84	-2.14933	4.35513	242.525		7.24158	7.56045	7.81362	36.6512	31.0016	32.8486
ENSG00000184897	H1FX	protein_coding	H1 histone family member X	Histones are basic nuclear proteins that are responsible for the nucleosome structure of the chromosomal fiber in eukaryotes. Nucleosomes consist of approximately 146 bp of DNA wrapped around a histone octamer composed of pairs of each of the four core histones (H2A, H2B, H3, and H4). The chromatin fiber is further compacted through the interaction of a linker histone, H1, with the DNA between th…	1987.17	-2.2254	5.46523	241.688		16.8005	16.1586	13.9225	82.1379	58.3251	78.5264
ENSG00000163817	SLC6A20	protein_coding	solute carrier family 6 member 20	Transport of small hydrophilic substances across cell membranes is mediated by substrate-specific transporter proteins which have been classified into several families of related genes. The protein encoded by this gene is a member of the subgroup of transporter with unidentified substrates within the Na+ and Cl- coupled transporter family. This gene is expressed in kidney, and its alternative spl…	1984.46	-2.48372	3.73	241.349		4.48978	2.96488	4.54611	21.9253	22.9447	22.6979
ENSG00000138134	STAMBPL1	protein_coding	STAM binding protein like 1		1982.73	1.60403	5.90878	241.132		86.899	97.9893	82.9665	29.7791	27.4986	30.5929
ENSG00000162591	MEGF6	protein_coding	multiple EGF like domains 6		1978.96	-2.53041	4.68653	240.659		9.55889	5.18854	8.09775	49.7409	38.5331	44.1271
ENSG00000163884	KLF15	protein_coding	Kruppel like factor 15		1974.99	-3.53802	3.06683	240.162		1.73798	1.03771	1.13653	15.7076	16.6393	13.9571
ENSG00000105971	CAV2	protein_coding	caveolin 2	The protein encoded by this gene is a major component of the inner surface of caveolae, small invaginations of the plasma membrane, and is involved in essential cellular functions, including signal transduction, lipid metabolism, cellular growth control and apoptosis. This protein may function as a tumor suppressor. This gene and related family member (CAV1) are located next to each other on chro…	1972.23	2.55346	3.67723	239.816		21.2903	20.6059	20.7416	3.59967	2.97756	3.94747
ENSG00000138778	CENPE	protein_coding	centromere protein E	Centrosome-associated protein E (CENPE) is a kinesin-like motor protein that accumulates in the G2 phase of the cell cycle. Unlike other centrosome-associated proteins, it is not present during interphase and first appears at the centromere region of chromosomes during prometaphase. This protein is required for stable spindle microtubule capture at kinetochores which is a necessary step in chromo…	1971.46	-2.12396	5.45242	239.719		15.6418	13.9349	19.6051	60.5399	77.2413	76.9756
ENSG00000102996	MMP15	protein_coding	matrix metallopeptidase 15	Proteins of the matrix metalloproteinase (MMP) family are involved in the breakdown of extracellular matrix in normal physiological processes, such as embryonic development, reproduction, and tissue remodeling, as well as in disease processes, such as arthritis and metastasis. Most MMP_s are secreted as inactive proproteins which are activated when cleaved by extracellular proteinases. However, t…	1970.77	-1.62927	6.42985	239.632		45.7668	39.1364	41.7674	145.459	115.424	130.971
ENSG00000196167	COLCA1	antisense	colorectal cancer associated 1	This gene encodes a transmembrane protein that localizes to granular structures, including crystalloid eosinophilic granules and other granular organelles. This gene, along with an overlapping opposite strand gene, has been implicated as a susceptibility locus for colorectal cancer. Alternative splicing of this gene results in multiple transcript variants. [provided by RefSeq, Nov 2014].	1962.27	-5.1824	2.54623	238.567		0	0.74122	0.142066	9.81728	11.7351	11.9834
ENSG00000029993	HMGB3	protein_coding	high mobility group box 3	This gene encodes a member of a family of proteins containing one or more high mobility group DNA-binding motifs. The encoded protein plays an important role in maintaining stem cell populations, and may be aberrantly expressed in tumor cells. A mutation in this gene was associated with microphthalmia, syndromic 13. There are numerous pseudogenes of this gene on multiple chromosomes. Alternative …	1960.89	-1.48	5.85603	238.394		27.8077	31.576	32.5331	81.4834	86.5243	88.3951
ENSG00000197448	GSTK1	protein_coding	glutathione S-transferase kappa 1	This gene encodes a member of the kappa class of the glutathione transferase superfamily of enzymes that function in cellular detoxification. The encoded protein is localized to the peroxisome and catalyzes the conjugation of glutathione to a wide range of hydrophobic substates facilitating the removal of these compounds from cells. Alternative splicing results in multiple transcript variants.[pr…	1958.52	-1.483	6.78033	238.097		65.3191	53.3679	55.4057	163.621	150.804	171.997
ENSG00000041982	TNC	protein_coding	tenascin C	This gene encodes an extracellular matrix protein with a spatially and temporally restricted tissue distribution. This protein is homohexameric with disulfide-linked subunits, and contains multiple EGF-like and fibronectin type-III domains. It is implicated in guidance of migrating neurons as well as axons during development, synaptic plasticity, and neuronal regeneration. [provided by RefSeq, Ju…	1957.21	3.57462	3.14559	237.932		14.0487	16.4551	15.4852	0.818106	1.57635	1.40981
ENSG00000023171	GRAMD1B	protein_coding	GRAM domain containing 1B		1951.65	-1.43144	5.67734	237.235		28.387	26.5357	28.2711	77.2292	74.0886	73.3101
ENSG00000179163	FUCA1	protein_coding	fucosidase, alpha-L- 1, tissue	The protein encoded by this gene is a lysosomal enzyme involved in the degradation of fucose-containing glycoproteins and glycolipids. Mutations in this gene are associated with fucosidosis (FUCA1D), which is an autosomal recessive lysosomal storage disease. A pseudogene of this locus is present on chr 2.[provided by RefSeq, Oct 2009]. Publication Note: This RefSeq record includes a subset of the…	1949.37	-1.74501	5.03706	236.949		16.366	14.0832	14.9169	47.1229	53.2457	51.881
ENSG00000269821	KCNQ1OT1	antisense	KCNQ1 opposite strand/antisense transcript 1 (non-protein coding)	Human chromosomal region 11p15.5 contains two clusters of epigenetically-regulated genes that are expressed from only one chromosome in a parent-of-origin manner. Each cluster, or imprinted domain, is regulated by a functionally independent imprinting control region (ICR). The human CDKN1C/KCNQ1OT1 domain is regulated by an ICR located in an intron of KCNQ1, and contains at least eight genes that…	1948.51	-1.36187	6.14164	236.842		38.3804	39.5812	40.915	100.627	98.4345	106.3
ENSG00000156510	HKDC1	protein_coding	hexokinase domain containing 1		1946.36	-1.77498	4.84746	236.572		12.4555	12.4525	14.2066	46.3048	45.8894	42.1533
ENSG00000123104	ITPR2	protein_coding	inositol 1,4,5-trisphosphate receptor type 2		1945.49	-1.941	4.75129	236.463		10.4279	10.8218	12.2177	44.1777	45.8894	39.0517
ENSG00000175538	KCNE3	protein_coding	potassium voltage-gated channel subfamily E regulatory subunit 3	Voltage-gated potassium (Kv) channels represent the most complex class of voltage-gated ion channels from both functional and structural standpoints. Their diverse functions include regulating neurotransmitter release, heart rate, insulin secretion, neuronal excitability, epithelial electrolyte transport, smooth muscle contraction, and cell volume. This gene encodes a member of the potassium chan…	1941.67	-2.48025	4.16541	235.984		4.92428	4.29908	7.10329	27.652	30.8265	32.9896
ENSG00000137331	IER3	protein_coding	immediate early response 3	This gene functions in the protection of cells from Fas- or tumor necrosis factor type alpha-induced apoptosis. Partially degraded and unspliced transcripts are found after virus infection in vitro, but these transcripts are not found in vivo and do not generate a valid protein. [provided by RefSeq, Jul 2008]. Publication Note: This RefSeq record includes a subset of the publications that are ava…	1938.28	1.48692	6.40863	235.56		115.865	131.937	124.45	40.7417	42.7367	48.9204
ENSG00000183773	AIFM3	protein_coding	apoptosis inducing factor, mitochondria associated 3		1927.91	-3.17561	3.1077	234.259		1.88281	1.18595	1.98892	14.5623	15.9387	15.7899
ENSG00000173559	NABP1	protein_coding	nucleic acid binding protein 1	Single-stranded DNA (ssDNA)-binding proteins, such as OBFC2A, are ubiquitous and essential for a variety of DNA metabolic processes, including replication, recombination, and detection and repair of damage (Richard et al., 2008 [PubMed 18449195]).[supplied by OMIM, Jun 2008].	1927.79	1.88726	4.96319	234.245		44.8978	49.0688	50.0072	10.6354	15.0629	13.2522
ENSG00000133519	ZDHHC8P1	transcribed_unprocessed_pseudogene	zinc finger DHHC-type containing 8 pseudogene 1		1915.25	-3.89032	3.16573	232.672		1.59315	1.18595	0.568263	18.4892	13.6617	17.9046
ENSG00000157456	CCNB2	protein_coding	cyclin B2	Cyclin B2 is a member of the cyclin family, specifically the B-type cyclins. The B-type cyclins, B1 and B2, associate with p34cdc2 and are essential components of the cell cycle regulatory machinery. B1 and B2 differ in their subcellular localization. Cyclin B1 co-localizes with microtubules, whereas cyclin B2 is primarily associated with the Golgi region. Cyclin B2 also binds to transforming gro…	1914.7	-1.4562	6.22679	232.603		37.3666	39.4329	43.4722	101.772	115.95	112.503
ENSG00000175550	DRAP1	protein_coding	DR1 associated protein 1	Transcriptional repression is a general mechanism for regulating transcriptional initiation in organisms ranging from yeast to humans. Accurate initiation of transcription from eukaryotic protein-encoding genes requires the assembly of a large multiprotein complex consisting of RNA polymerase II and general transcription factors such as TFIIA, TFIIB, and TFIID. DR1 is a repressor that interacts w…	1913.04	1.50852	7.40888	232.395		256.931	222.218	271.204	94.2459	79.168	90.0869
ENSG00000132002	DNAJB1	protein_coding	DnaJ heat shock protein family (Hsp40) member B1		1912.11	1.20844	7.04722	232.279		183.212	182.488	184.97	80.8289	76.1904	81.0641
ENSG00000163346	PBXIP1	protein_coding	PBX homeobox interacting protein 1		1910.2	-1.63222	5.25704	232.039		20.8558	16.6033	18.6106	56.1221	58.3251	59.494
ENSG00000235823	OLMALINC	lincRNA	oligodendrocyte maturation-associated long intergenic non-coding RNA		1908.68	-3.35852	3.70516	231.849		2.46214	1.18595	3.26752	26.9975	25.2217	19.8783
ENSG00000163110	PDLIM5	protein_coding	PDZ and LIM domain 5	This gene encodes a member of a family of proteins that possess a 100-amino acid PDZ domain at the N terminus and one to three LIM domains at the C-terminus. This family member functions as a scaffold protein that tethers protein kinases to the Z-disk in striated muscles. It is thought to function in cardiomyocyte expansion and in restraining postsynaptic growth of excitatory synapses. Alternativ…	1899.72	1.33253	7.46494	230.726		255.483	260.317	239.239	96.7002	110.17	93.3294
ENSG00000110881	ASIC1	protein_coding	acid sensing ion channel subunit 1	This gene encodes a member of the acid-sensing ion channel (ASIC) family of proteins, which are part of the degenerin/epithelial sodium channel (DEG/ENaC) superfamily. Members of the ASIC family are sensitive to amiloride and function in neurotransmission. The encoded proteins function in learning, pain transduction, touch sensation, and development of memory and fear. Alternatively spliced trans…	1897.33	-1.69948	4.8114	230.426		12.7452	12.8972	14.0645	43.5233	41.3355	44.1271
ENSG00000111261	MANSC1	protein_coding	MANSC domain containing 1		1893.8	-1.59972	5.00876	229.983		16.2211	16.4551	15.3431	47.2865	49.3924	48.9204
ENSG00000175471	MCTP1	protein_coding	multiple C2 and transmembrane domain containing 1		1892.33	2.36496	4.3561	229.799		34.4699	32.6137	32.391	5.07226	9.28297	5.2163
ENSG00000102804	TSC22D1	protein_coding	TSC22 domain family member 1	This gene encodes a member of the TSC22 domain family of leucine zipper transcription factors. The encoded protein is stimulated by transforming growth factor beta, and regulates the transcription of multiple genes including C-type natriuretic peptide. The encoded protein may play a critical role in tumor suppression through the induction of cancer cell apoptosis, and a single nucleotide polymorp…	1889.82	1.24478	8.35352	229.485		429.86	485.648	461.004	183.91	202.999	193.99
ENSG00000142871	CYR61	protein_coding	cysteine rich angiogenic inducer 61	The secreted protein encoded by this gene is growth factor-inducible and promotes the adhesion of endothelial cells. The encoded protein interacts with several integrins and with heparan sulfate proteoglycan. This protein also plays a role in cell proliferation, differentiation, angiogenesis, apoptosis, and extracellular matrix formation. [provided by RefSeq, Sep 2011]. Publication Note: This Ref…	1882.77	2.32336	4.04675	228.601		26.2145	24.7568	28.5552	5.56312	4.72906	5.49826
ENSG00000166436	TRIM66	protein_coding	tripartite motif containing 66		1880.92	-1.87462	5.02651	228.369		13.6142	14.8244	13.6383	55.7949	53.596	45.3959
ENSG00000204610	TRIM15	protein_coding	tripartite motif containing 15	The protein encoded by this gene is a member of the tripartite motif (TRIM) family. The TRIM motif includes three zinc-binding domains, a RING, a B-box type 1 and a B-box type 2, and a coiled-coil region. The protein localizes to the cytoplasm. Alternatively spliced transcript variants have been described, but their biological validity has not been determined. [provided by RefSeq, Jul 2008].	1874.15	2.24785	4.15833	227.52		30.4147	26.091	28.8394	6.21761	6.13026	5.63924
ENSG00000123843	C4BPB	protein_coding	complement component 4 binding protein beta	This gene encodes a member of a superfamily of proteins composed predominantly of tandemly arrayed short consensus repeats of approximately 60 amino acids. A single, unique beta-chain encoded by this gene assembles with seven identical alpha-chains into the predominant isoform of C4b-binding protein, a multimeric protein that controls activation of the complement cascade through the classical pat…	1869.83	2.58879	3.95796	226.978		28.5318	25.0532	23.1567	4.25415	4.90421	3.66551
ENSG00000110315	RNF141	protein_coding	ring finger protein 141	The protein encoded by this gene contains a RING finger, a motif known to be involved in protein-DNA and protein-protein interactions. Abundant expression of this gene was found in the testicular tissue of fertile men, but was not detected in azoospermic patients. Studies of the mouse counterpart suggest that this gene may function as a testis specific transcription factor during spermatogenesis.…	1868.7	-1.76883	5.52858	226.837		21.0006	20.0129	22.0202	62.0125	79.3431	73.7331
ENSG00000188177	ZC3H6	protein_coding	zinc finger CCCH-type containing 6		1868.02	-3.62488	2.9232	226.752		1.15865	0.889464	1.27859	13.9078	15.4132	12.6883
ENSG00000073910	FRY	protein_coding	FRY microtubule binding protein		1866.79	-1.53507	6.89958	226.598		66.4777	65.8204	51.9961	189.146	179.704	165.371
ENSG00000185561	TLCD2	protein_coding	TLC domain containing 2		1862.16	-2.90711	3.22591	226.017		2.31731	1.63068	2.55719	15.7076	16.4641	17.0587
ENSG00000110104	CCDC86	protein_coding	coiled-coil domain containing 86		1860.73	1.58165	6.25345	225.839		126.438	103.623	109.391	38.7782	34.1543	40.1796
ENSG00000105173	CCNE1	protein_coding	cyclin E1	The protein encoded by this gene belongs to the highly conserved cyclin family, whose members are characterized by a dramatic periodicity in protein abundance through the cell cycle. Cyclins function as regulators of CDK kinases. Different cyclins exhibit distinct expression and degradation patterns which contribute to the temporal coordination of each mitotic event. This cyclin forms a complex w…	1855.87	1.62628	5.24976	225.229		58.2223	53.0714	57.9629	17.0166	17.8653	19.7373
ENSG00000171223	JUNB	protein_coding	JunB proto-oncogene, AP-1 transcription factor subunit		1854.89	1.4565	6.13024	225.106		98.92	98.2858	107.402	41.0689	33.4537	36.3731
ENSG00000168961	LGALS9	protein_coding	galectin 9	The galectins are a family of beta-galactoside-binding proteins implicated in modulating cell-cell and cell-matrix interactions. The protein encoded by this gene is an S-type lectin. It is overexpressed in Hodgkin_s disease tissue and might participate in the interaction between the H&RS cells with their surrounding cells and might thus play a role in the pathogenesis of this disease and/or its a…	1844.57	-2.01949	4.68369	223.813		10.8624	8.59816	11.0811	45.3231	36.9567	41.7304
ENSG00000184557	SOCS3	protein_coding	suppressor of cytokine signaling 3	This gene encodes a member of the STAT-induced STAT inhibitor (SSI), also known as suppressor of cytokine signaling (SOCS), family. SSI family members are cytokine-inducible negative regulators of cytokine signaling. The expression of this gene is induced by various cytokines, including IL6, IL10, and interferon (IFN)-gamma. The protein encoded by this gene can bind to JAK2 kinase, and inhibit th…	1842.66	5.14499	2.49241	223.573		9.84855	10.6736	9.51841	0.490864	0.350301	0
ENSG00000094755	GABRP	protein_coding	gamma-aminobutyric acid type A receptor pi subunit	The gamma-aminobutyric acid (GABA) A receptor is a multisubunit chloride channel that mediates the fastest inhibitory synaptic transmission in the central nervous system. The subunit encoded by this gene is expressed in several non-neuronal tissues including the uterus and ovaries. This subunit can assemble with known GABA A receptor subunits, and the presence of this subunit alters the sensitivi…	1832.41	-7.11893	2.26818	220.63		0.144832	0	0	9.32641	7.88177	10.5736
ENSG00000168785	TSPAN5	protein_coding	tetraspanin 5	The protein encoded by this gene is a member of the transmembrane 4 superfamily, also known as the tetraspanin family. Most of these members are cell-surface proteins that are characterized by the presence of four hydrophobic domains. The proteins mediate signal transduction events that play a role in the regulation of cell development, activation, growth and motility. [provided by RefSeq, Jul 20…	1827.01	1.77393	5.04059	221.612		46.6358	51.8854	51.0016	12.7625	16.9896	14.0981
ENSG00000137936	BCAR3	protein_coding	breast cancer anti-estrogen resistance 3	Breast tumors are initially dependent on estrogens for growth and progression and can be inhibited by anti-estrogens such as tamoxifen. However, breast cancers progress to become anti-estrogen resistant. Breast cancer anti-estrogen resistance gene 3 was identified in the search for genes involved in the development of estrogen resistance. The gene encodes a component of intracellular signal trans…	1823.98	1.4281	6.47572	221.231		128.176	138.756	119.051	50.2317	43.2621	49.6253
ENSG00000150593	PDCD4	protein_coding	programmed cell death 4	This gene is a tumor suppressor and encodes a protein that binds to the eukaryotic translation initiation factor 4A1 and inhibits its function by preventing RNA binding. Alternative splicing results in multiple transcript variants. [provided by RefSeq, Dec 2010].	1822.14	-1.82464	5.03659	221		13.9038	14.0832	15.4852	45.814	56.9239	51.5991
ENSG00000188747	NOXA1	protein_coding	NADPH oxidase activator 1	This gene encodes a protein which activates NADPH oxidases, enzymes which catalyze a reaction generating reactive oxygen species. The encoded protein contains four N-terminal tetratricopeptide domains and a C-terminal Src homology 3 domain. Interaction between the encoded protein and proteins in the oxidase regulatory complex occur via the tetratricopeptide domains. Multiple transcript variants e…	1819.04	-3.087	3.92725	220.612		3.47596	3.26137	2.84132	28.961	21.018	31.4388
ENSG00000140263	SORD	protein_coding	sorbitol dehydrogenase	Sorbitol dehydrogenase (SORD; EC 1.1.1.14) catalyzes the interconversion of polyols and their corresponding ketoses, and together with aldose reductase (ALDR1; MIM 103880), makes up the sorbitol pathway that is believed to play an important role in the development of diabetic complications (summarized by Carr and Markham, 1995 [PubMed 8535074]). The first reaction of the pathway (also called the …	1810.66	-1.34781	6.43953	219.562		50.1118	48.3276	48.7286	136.133	119.978	118.706
ENSG00000138796	HADH	protein_coding	hydroxyacyl-CoA dehydrogenase	This gene is a member of the 3-hydroxyacyl-CoA dehydrogenase gene family. The encoded protein functions in the mitochondrial matrix to catalyze the oxidation of straight-chain 3-hydroxyacyl-CoAs as part of the beta-oxidation pathway. Its enzymatic activity is highest with medium-chain-length fatty acids. Mutations in this gene cause one form of familial hyperinsulinemic hypoglycemia. The human ge…	1809.47	-1.37902	6.24679	219.412		39.8287	39.7294	47.1659	106.027	111.571	112.221
ENSG00000173846	PLK3	protein_coding	polo like kinase 3	Cytokine-inducible kinase is a putative serine/threonine kinase. CNK contains both a catalytic domain and a putative regulatory domain. It may play a role in regulation of cell cycle progression and tumorigenesis. [provided by RefSeq, Jul 2008]. Publication Note: This RefSeq record includes a subset of the publications that are available for this gene. Please see the Gene record to access additio…	1805.83	1.66517	4.98943	218.956		47.6496	49.6618	44.6087	14.5623	14.3623	15.6489
ENSG00000105519	CAPS	protein_coding	calcyphosine	This gene encodes a calcium-binding protein, which may play a role in the regulation of ion transport. A similar protein was first described as a potentially important regulatory protein in the dog thyroid and was termed as R2D5 antigen in rabbit. Alternative splicing of this gene generates two transcript variants. [provided by RefSeq, Jul 2008].	1797.97	-2.70148	3.30721	217.972		2.46214	2.66839	2.69925	17.8347	16.9896	16.4948
ENSG00000135750	KCNK1	protein_coding	potassium two pore domain channel subfamily K member 1	This gene encodes one of the members of the superfamily of potassium channel proteins containing two pore-forming P domains. The product of this gene has not been shown to be a functional channel, however, it may require other non-pore-forming proteins for activity. [provided by RefSeq, Jul 2008]. Publication Note: This RefSeq record includes a subset of the publications that are available for th…	1796.24	1.79348	5.0381	217.754		53.4429	48.7723	47.5921	15.0532	11.7351	16.0718
ENSG00000131242	RAB11FIP4	protein_coding	RAB11 family interacting protein 4	Proteins of the large Rab GTPase family (see RAB1A; MIM 179508) have regulatory roles in the formation, targeting, and fusion of intracellular transport vesicles. RAB11FIP4 is one of many proteins that interact with and regulate Rab GTPases (Hales et al., 2001 [PubMed 11495908]).[supplied by OMIM, Apr 2008].	1794.86	-1.28834	6.53523	217.581		56.4844	51.1442	54.2692	134.988	136.617	124.345
ENSG00000169100	SLC25A6	protein_coding	solute carrier family 25 member 6	This gene is a member of the mitochondrial carrier subfamily of solute carrier protein genes. The product of this gene functions as a gated pore that translocates ADP from the cytoplasm into the mitochondrial matrix and ATP from the mitochondrial matrix into the cytoplasm. The protein is implicated in the function of the permability transition pore complex (PTPC), which regulates the release of m…	1792.33	-1.36685	8.46601	217.265		217.103	194.051	182.128	547.804	464.849	517.259
ENSG00000197958	RPL12	protein_coding	ribosomal protein L12	Ribosomes, the organelles that catalyze protein synthesis, consist of a small 40S subunit and a large 60S subunit. Together these subunits are composed of 4 RNA species and approximately 80 structurally distinct proteins. This gene encodes a ribosomal protein that is a component of the 60S subunit. The protein belongs to the L11P family of ribosomal proteins. It is located in the cytoplasm. The p…	1791.96	-1.21345	8.69278	217.219		263.014	246.382	239.097	560.894	550.498	623.841
ENSG00000039560	RAI14	protein_coding	retinoic acid induced 14		1791.87	1.56498	6.33777	217.207		106.017	134.606	118.483	37.9601	42.0361	41.3074
ENSG00000155066	PROM2	protein_coding	prominin 2	This gene encodes a member of the prominin family of pentaspan membrane glycoproteins. The encoded protein localizes to basal epithelial cells and may be involved in the organization of plasma membrane microdomains. Alternative splicing results in multiple transcript variants. [provided by RefSeq, Oct 2009].	1789.79	-1.42803	6.43643	216.947		50.8359	44.7697	45.4611	134.988	113.848	130.548
ENSG00000204385	SLC44A4	protein_coding	solute carrier family 44 member 4	The protein encoded by this gene may be a sodium-dependent transmembrane transport protein involved in the uptake of choline by cholinergic neurons. Defects in this gene can cause sialidosis, a lysosomal storage disease. Three transcript variants encoding different isoforms have been found for this gene. [provided by RefSeq, May 2010].	1789.73	-1.20054	6.92959	216.939		75.747	69.6747	76.5735	170.33	173.749	166.499
ENSG00000050426	LETMD1	protein_coding	LETM1 domain containing 1	This gene encodes a mitochondrial outer membrane protein. It has a potential role in tumorigenesis, which may result from negative regulation of the p53 tumor suppressor gene. Alternatively spliced transcript variants have been noted for this gene. [provided by RefSeq, Aug 2011].	1788.64	-1.48415	5.84708	216.802		34.1803	27.1287	29.8338	82.6287	89.8522	82.8968
ENSG00000184216	IRAK1	protein_coding	interleukin 1 receptor associated kinase 1	This gene encodes the interleukin-1 receptor-associated kinase 1, one of two putative serine/threonine kinases that become associated with the interleukin-1 receptor (IL1R) upon stimulation. This gene is partially responsible for IL1-induced upregulation of the transcription factor NF-kappa B. Alternatively spliced transcript variants encoding different isoforms have been found for this gene. [pr…	1787.75	1.09607	9.84203	216.691		1283.93	1223.16	1241.23	622.415	561.882	569.14
ENSG00000175416	CLTB	protein_coding	clathrin light chain B	Clathrin is a large, soluble protein composed of heavy and light chains. It functions as the main structural component of the lattice-type cytoplasmic face of coated pits and vesicles which entrap specific macromolecules during receptor-mediated endocytosis. This gene encodes one of two clathrin light chain proteins which are believed to function as regulatory elements. Alternative splicing resul…	1787.22	1.41892	5.94428	216.624		93.7061	82.8684	89.0753	34.1968	31.0016	33.9764
ENSG00000105617	LENG1	protein_coding	leukocyte receptor cluster member 1		1784.27	1.59205	4.98567	216.254		45.9116	46.2521	47.5921	14.3987	16.4641	15.5079
ENSG00000166340	TPP1	protein_coding	tripeptidyl peptidase 1	This gene encodes a member of the sedolisin family of serine proteases. The protease functions in the lysosome to cleave N-terminal tripeptides from substrates, and has weaker endopeptidase activity. It is synthesized as a catalytically-inactive enzyme which is activated and auto-proteolyzed upon acidification. Mutations in this gene result in late-infantile neuronal ceroid lipofuscinosis, which …	1782.85	-1.37056	6.39278	216.076		43.1598	46.2521	51.4278	114.044	126.108	124.204
ENSG00000103549	RNF40	protein_coding	ring finger protein 40	The protein encoded by this gene contains a RING finger, a motif known to be involved in protein-protein and protein-DNA interactions. This protein was reported to interact with the tumor suppressor protein RB1. Studies of the rat counterpart suggested that this protein may function as an E3 ubiquitin-protein ligase, and facilitate the ubiquitination and degradation of syntaxin 1, which is an ess…	1774.35	1.2665	7.48262	215.011		254.904	253.201	246.484	114.535	94.5812	104.326
ENSG00000185189	NRBP2	protein_coding	nuclear receptor binding protein 2		1772.25	-1.7306	4.90727	214.748		14.7728	14.8244	12.2177	49.7409	45.0137	44.1271
ENSG00000176920	FUT2	protein_coding	fucosyltransferase 2	The protein encoded by this gene is a Golgi stack membrane protein that is involved in the creation of a precursor of the H antigen, which is required for the final step in the soluble A and B antigen synthesis pathway. This gene is one of two encoding the galactoside 2-L-fucosyltransferase enzyme. Two transcript variants encoding the same protein have been found for this gene. [provided by RefSe…	1770.94	-2.21521	3.80375	214.583		4.48978	5.33679	4.97231	23.7251	23.4702	21.8521
ENSG00000184564	SLITRK6	protein_coding	SLIT and NTRK like family member 6	This gene encodes a member of the SLITRK protein family. Members of this family are integral membrane proteins that are characterized by two N-terminal leucine-rich repeat (LRR) domains and a C-terminal region that shares homology with trk neurotrophin receptors. This protein functions as a regulator of neurite outgrowth required for normal hearing and vision. Mutations in this gene are a cause o…	1764.72	-1.8867	5.30743	213.804		16.9453	18.3823	15.4852	53.5042	71.1111	63.4415
ENSG00000099812	MISP	protein_coding	mitotic spindle positioning		1757.1	1.22992	7.60058	212.849		276.484	265.505	271.062	124.679	105.265	116.45
ENSG00000160298	C21orf58	protein_coding	chromosome 21 open reading frame 58		1755.07	-2.12219	4.13697	212.594		5.64844	5.78152	8.23982	29.7791	28.3744	27.9142
ENSG00000113742	CPEB4	protein_coding	cytoplasmic polyadenylation element binding protein 4		1753.17	2.26217	4.51819	212.357		33.1665	36.468	40.6308	7.52658	9.80842	5.9212
ENSG00000179222	MAGED1	protein_coding	MAGE family member D1	This gene is a member of the melanoma antigen gene (MAGE) family. Most of the genes of this family encode tumor specific antigens that are not expressed in normal adult tissues except testis. Although the protein encoded by this gene shares strong homology with members of the MAGE family, it is expressed in almost all normal adult tissues. This gene has been demonstrated to be involved in the p75…	1739.87	-1.31225	6.41057	210.689		51.1256	44.0285	51.5699	117.153	121.554	125.755
ENSG00000006062	MAP3K14	protein_coding	mitogen-activated protein kinase kinase kinase 14	This gene encodes mitogen-activated protein kinase kinase kinase 14, which is a serine/threonine protein-kinase. This kinase binds to TRAF2 and stimulates NF-kappaB activity. It shares sequence similarity with several other MAPKK kinases. It participates in an NF-kappaB-inducing signalling cascade common to receptors of the tumour-necrosis/nerve-growth factor (TNF/NGF) family and to the interleuk…	1739.83	1.84713	4.86935	210.685		49.0979	41.8048	43.046	13.5806	12.9611	10.8555
ENSG00000109107	ALDOC	protein_coding	aldolase, fructose-bisphosphate C	This gene encodes a member of the class I fructose-biphosphate aldolase gene family. Expressed specifically in the hippocampus and Purkinje cells of the brain, the encoded protein is a glycolytic enzyme that catalyzes the reversible aldol cleavage of fructose-1,6-biphosphate and fructose 1-phosphate to dihydroxyacetone phosphate and either glyceraldehyde-3-phosphate or glyceraldehyde, respectivel…	1739.15	-1.80428	4.40401	210.599		10.283	9.19113	8.80808	32.7243	32.0525	33.9764
ENSG00000196878	LAMB3	protein_coding	laminin subunit beta 3	The product encoded by this gene is a laminin that belongs to a family of basement membrane proteins. This protein is a beta subunit laminin, which together with an alpha and a gamma subunit, forms laminin-5. Mutations in this gene cause epidermolysis bullosa junctional Herlitz type, and generalized atrophic benign epidermolysis bullosa, diseases that are characterized by blistering of the skin. …	1736.62	1.34646	8.35724	210.282		487.793	464.004	456.6	206.817	161.664	185.108
ENSG00000156504	FAM122B	protein_coding	family with sequence similarity 122B		1735.31	1.30839	7.12495	210.117		195.378	182.488	215.088	75.9203	84.2473	79.3723
ENSG00000140044	JDP2	protein_coding	Jun dimerization protein 2		1731.52	-2.30046	4.11272	209.643		6.66226	4.44732	6.39296	29.4518	31.5271	25.9405
ENSG00000174996	KLC2	protein_coding	kinesin light chain 2	Kinesin is a molecular motor that generates ATP-dependent movement of vesicles and organelles along microtubules. Kinesin consists of 2 light chains, such as KLC2, and 2 heavy chains (see KIF5B; MIM 602809) in a 1:1 stoichiometric ratio (Rahman et al., 1998 [PubMed 9624122]).[supplied by OMIM, Mar 2008].	1731.36	1.55056	5.88233	209.623		92.1129	82.5719	85.8078	31.088	24.5211	32.8486
ENSG00000276023	DUSP14	protein_coding	dual specificity phosphatase 14	Dual-specificity phosphatases (DUSPs) constitute a large heterogeneous subgroup of the type I cysteine-based protein-tyrosine phosphatase superfamily. DUSPs are characterized by their ability to dephosphorylate both tyrosine and serine/threonine residues. They have been implicated as major modulators of critical signaling pathways. DUSP14 contains the consensus DUSP C-terminal catalytic domain bu…	1726.02	1.39356	6.00051	208.953		93.9958	84.0544	96.8889	34.3605	34.8549	35.3862
ENSG00000101928	MOSPD1	protein_coding	motile sperm domain containing 1		1721.8	2.42459	4.50553	208.425		33.1665	36.3198	41.7674	4.90864	9.45812	6.48513
ENSG00000094804	CDC6	protein_coding	cell division cycle 6	The protein encoded by this gene is highly similar to Saccharomyces cerevisiae Cdc6, a protein essential for the initiation of DNA replication. This protein functions as a regulator at the early steps of DNA replication. It localizes in cell nucleus during cell cyle G1, but translocates to the cytoplasm at the start of S phase. The subcellular translocation of this protein during cell cyle is reg…	1717.42	1.47443	6.90039	207.876		165.832	170.629	186.675	59.8854	73.2129	55.6875
ENSG00000157557	ETS2	protein_coding	ETS proto-oncogene 2, transcription factor	This gene encodes a transcription factor which regulates genes involved in development and apoptosis. The encoded protein is also a protooncogene and shown to be involved in regulation of telomerase. A pseudogene of this gene is located on the X chromosome. Alternative splicing results in multiple transcript variants. [provided by RefSeq, Jan 2012].	1716.25	-1.16077	8.40405	207.729		205.226	225.183	198.182	470.738	450.837	483.424
ENSG00000101457	DNTTIP1	protein_coding	deoxynucleotidyltransferase terminal interacting protein 1	DNTTIP1 binds DNA and enhances the activity of terminal deoxynucleotidyltransferase (TDT, or DNTT; MIM 187410), a DNA polymerase that catalyzes the polymerization of DNA in the absence of a DNA template (Yamashita et al., 2001 [PubMed 11473582]).[supplied by OMIM, Mar 2008].	1716.13	1.41828	5.91484	207.714		83.5679	89.5394	87.2284	32.7243	28.5495	35.6682
ENSG00000172137	CALB2	protein_coding	calbindin 2	This gene encodes an intracellular calcium-binding protein belonging to the troponin C superfamily. Members of this protein family have six EF-hand domains which bind calcium. This protein plays a role in diverse cellular functions, including message targeting and intracellular calcium buffering. It also functions as a modulator of neuronal excitability, and is a diagnostic marker for some human …	1715.33	1.46251	7.36728	207.614		254.904	259.279	208.979	93.4277	80.2189	88.5361
ENSG00000100170	SLC5A1	protein_coding	solute carrier family 5 member 1	This gene encodes a member of the sodium-dependent glucose transporter (SGLT) family. The encoded integral membrane protein is the primary mediator of dietary glucose and galactose uptake from the intestinal lumen. Mutations in this gene have been associated with glucose-galactose malabsorption. Multiple transcript variants encoding different isoforms have been found for this gene. [provided by R…	1714.89	-4.87398	2.46175	207.558		0.144832	0.74122	0.142066	8.83555	11.2096	11.2785
ENSG00000132199	ENOSF1	protein_coding	enolase superfamily member 1	This gene was originally identified as a naturally occurring antisense transcript to the human thymidylate synthase gene. Alternate splice variants have been described, one of which (named rTSalpha) represents an alternate 3_UTR that is complementary to the 3_UTR and terminal intron of the thymidylate synthase (TS) RNA and down-regulates TS expression. Other transcript variants (rTSbeta and rTSga…	1712.81	-1.33263	6.38008	207.298		51.2704	47.7346	43.3301	117.971	126.634	114.195
ENSG00000166401	SERPINB8	protein_coding	serpin family B member 8	The superfamily of high molecular weight serine proteinase inhibitors (serpins) regulate a diverse set of intracellular and extracellular processes such as complement activation, fibrinolysis, coagulation, cellular differentiation, tumor suppression, apoptosis, and cell migration. Serpins are characterized by well-conserved a tertiary structure that consists of 3 beta sheets and 8 or 9 alpha heli…	1709.82	3.1766	3.34903	206.923		16.8005	15.4174	19.7472	1.63621	1.57635	2.39668
ENSG00000142227	EMP3	protein_coding	epithelial membrane protein 3		1708.69	2.95174	3.76809	206.782		24.6214	18.6788	25.7139	2.78156	2.97756	3.10158
ENSG00000072310	SREBF1	protein_coding	sterol regulatory element binding transcription factor 1	This gene encodes a transcription factor that binds to the sterol regulatory element-1 (SRE1), which is a decamer flanking the low density lipoprotein receptor gene and some genes involved in sterol biosynthesis. The protein is synthesized as a precursor that is attached to the nuclear membrane and endoplasmic reticulum. Following cleavage, the mature protein translocates to the nucleus and activ…	1708.57	-1.68667	6.99151	206.767		65.4639	59.7424	56.116	220.889	159.387	203.154
ENSG00000259439	LINC01833	lincRNA	long intergenic non-protein coding RNA 1833		1708.43	-1.99331	4.41095	206.749		8.6899	8.30167	8.66602	33.3787	38.1828	31.1568
ENSG00000151689	INPP1	protein_coding	inositol polyphosphate-1-phosphatase	This gene encodes the enzyme inositol polyphosphate-1-phosphatase, one of the enzymes involved in phosphatidylinositol signaling pathways. This enzyme removes the phosphate group at position 1 of the inositol ring from the polyphosphates inositol 1,4-bisphosphate and inositol 1,3,4-trisphophosphate. [provided by RefSeq, Jul 2008].	1704.74	1.45286	5.69009	206.287		78.6436	73.9738	71.175	24.3796	27.6738	29.465
ENSG00000155090	KLF10	protein_coding	Kruppel like factor 10	This gene encodes a member of a family of proteins that feature C2H2-type zinc finger domains. The encoded protein is a transcriptional repressor that acts as an effector of transforming growth factor beta signaling. Activity of this protein may inhibit the growth of cancers, particularly pancreatic cancer. Alternative splicing results in multiple transcript variants. [provided by RefSeq, Jun 201…	1701.6	1.52739	6.4476	205.894		120.934	142.907	121.466	39.4327	43.7876	50.0483
ENSG00000164764	SBSPON	protein_coding	somatomedin B and thrombospondin type 1 domain containing		1697.46	-2.0133	4.18239	205.375		8.11057	8.00518	5.54057	28.7973	29.7756	28.9011
ENSG00000166411	IDH3A	protein_coding	isocitrate dehydrogenase 3 (NAD(+)) alpha	Isocitrate dehydrogenases catalyze the oxidative decarboxylation of isocitrate to 2-oxoglutarate. These enzymes belong to two distinct subclasses, one of which utilizes NAD(+) as the electron acceptor and the other NADP(+). Five isocitrate dehydrogenases have been reported: three NAD(+)-dependent isocitrate dehydrogenases, which localize to the mitochondrial matrix, and two NADP(+)-dependent isoc…	1694.8	1.3926	5.56862	205.041		70.2434	66.7098	66.2027	25.6885	27.3235	24.5307
ENSG00000103056	SMPD3	protein_coding	sphingomyelin phosphodiesterase 3		1686.2	-2.30552	3.69889	203.963		3.76562	4.29908	4.97231	23.2342	20.6677	20.8652
ENSG00000138207	RBP4	protein_coding	retinol binding protein 4	This protein belongs to the lipocalin family and is the specific carrier for retinol (vitamin A alcohol) in the blood. It delivers retinol from the liver stores to the peripheral tissues. In plasma, the RBP-retinol complex interacts with transthyretin which prevents its loss by filtration through the kidney glomeruli. A deficiency of vitamin A blocks secretion of the binding protein posttranslati…	1684.5	2.68453	3.46266	203.75		18.5385	16.4551	19.321	2.94518	2.80241	2.67864
ENSG00000086061	DNAJA1	protein_coding	DnaJ heat shock protein family (Hsp40) member A1		1684.29	1.31771	8.64182	203.724		541.091	564.217	601.223	200.109	249.239	235.297
ENSG00000171298	GAA	protein_coding	glucosidase alpha, acid	This gene encodes acid alpha-glucosidase, which is essential for the degradation of glycogen to glucose in lysosomes. Different forms of acid alpha-glucosidase are obtained by proteolytic processing. Defects in this gene are the cause of glycogen storage disease II, also known as Pompe_s disease, which is an autosomal recessive disorder with a broad clinical spectrum. Three transcript variants en…	1684.2	-2.38461	3.86827	203.712		4.20012	3.55786	6.2509	26.5066	23.6453	23.5438
ENSG00000137868	STRA6	protein_coding	stimulated by retinoic acid 6	The protein encoded by this gene is a membrane protein involved in the metabolism of retinol. The encoded protein acts as a receptor for retinol/retinol binding protein complexes. This protein removes the retinol from the complex and transports it across the cell membrane. Defects in this gene are a cause of syndromic microphthalmia type 9 (MCOPS9). Several transcript variants encoding a few diff…	1681.1	-2.18797	4.31917	203.325		6.22776	6.07801	9.23428	36.3239	31.0016	31.2978
ENSG00000101076	HNF4A	protein_coding	hepatocyte nuclear factor 4 alpha	The protein encoded by this gene is a nuclear transcription factor which binds DNA as a homodimer. The encoded protein controls the expression of several genes, including hepatocyte nuclear factor 1 alpha, a transcription factor which regulates the expression of several hepatic genes. This gene may play a role in development of the liver, kidney, and intestines. Mutations in this gene have been a…	1679.68	-2.77884	3.37086	203.147		2.17248	2.22366	3.40958	18.8164	19.2665	16.2128
ENSG00000165916	PSMC3	protein_coding	proteasome 26S subunit, ATPase 3	The 26S proteasome is a multicatalytic proteinase complex with a highly ordered structure composed of 2 complexes, a 20S core and a 19S regulator. The 20S core is composed of 4 rings of 28 non-identical subunits; 2 rings are composed of 7 alpha subunits and 2 rings are composed of 7 beta subunits. The 19S regulator is composed of a base, which contains 6 ATPase subunits and 2 non-ATPase subunits,…	1678.46	1.15893	7.93884	202.994		350.348	319.318	343.799	159.531	143.974	150.286
ENSG00000136802	LRRC8A	protein_coding	leucine rich repeat containing 8 family member A	This gene encodes a protein belonging to the leucine-rich repeat family of proteins, which are involved in diverse biological processes, including cell adhesion, cellular trafficking, and hormone-receptor interactions. This family member is a putative four-pass transmembrane protein that plays a role in B cell development. Defects in this gene cause autosomal dominant non-Bruton type agammaglobul…	1676.74	1.36132	6.67168	202.778		154.101	146.465	136.383	62.3397	50.093	57.3793
ENSG00000080824	HSP90AA1	protein_coding	heat shock protein 90 alpha family class A member 1	The protein encoded by this gene is an inducible molecular chaperone that functions as a homodimer. The encoded protein aids in the proper folding of specific target proteins by use of an ATPase activity that is modulated by co-chaperones. Two transcript variants encoding different isoforms have been found for this gene. [provided by RefSeq, Jan 2012].	1672.99	1.36164	10.6967	202.308		2169.29	2528.75	2466.26	811.562	1012.02	964.31
ENSG00000117724	CENPF	protein_coding	centromere protein F	This gene encodes a protein that associates with the centromere-kinetochore complex. The protein is a component of the nuclear matrix during the G2 phase of interphase. In late G2 the protein associates with the kinetochore and maintains this association through early anaphase. It localizes to the spindle midzone and the intracellular bridge in late anaphase and telophase, respectively, and is th…	1672.9	-1.53074	7.68694	202.296		87.9128	105.55	124.876	301.227	313.519	305.365
ENSG00000173334	TRIB1	protein_coding	tribbles pseudokinase 1		1672.5	1.18027	7.8544	202.247		313.705	344.074	302.316	137.605	146.251	139.853
ENSG00000258498	DIO3OS	lincRNA	DIO3 opposite strand/antisense RNA (head to head)	The mouse and human DIO3OS and DIO3 (MIM 601038) genes overlap and are transcribed in opposite directions. The mouse Dio3 gene is imprinted from the paternal allele during fetal development, suggesting that DIO3OS is a noncoding gene that may have a role in maintaining monoallelic expression of DIO3 (Hernandez et al., 2004 [PubMed 14962667]).[supplied by OMIM, Mar 2008].	1665.75	4.18227	2.86297	201.401		15.0625	11.4148	11.9335	0.327243	1.0509	0.704905
ENSG00000175309	PHYKPL	protein_coding	5-phosphohydroxy-L-lysine phospho-lyase	This is a nuclear gene encoding a mitochondrial enzyme that catalyzes the conversion of 5-phosphonooxy-L-lysine to ammonia, inorganic phosphate, and 2-aminoadipate semialdehyde. Mutations in this gene may cause phosphohydroxylysinuria. Alternative splicing results in multiple transcript variants. [provided by RefSeq, May 2013].	1662.16	-1.50083	5.51474	200.95		27.3732	22.5331	21.8781	71.0116	65.8565	66.4021
ENSG00000107902	LHPP	protein_coding	phospholysine phosphohistidine inorganic pyrophosphate phosphatase		1660.37	-3.07798	3.06266	200.726		2.17248	1.03771	1.98892	15.0532	13.3114	15.9309
ENSG00000153292	ADGRF1	protein_coding	adhesion G protein-coupled receptor F1		1659.06	1.25733	6.6262	200.562		130.204	142.018	142.35	57.9219	61.8281	53.9957
ENSG00000150893	FREM2	protein_coding	FRAS1 related extracellular matrix protein 2	This gene encodes an integral membrane protein containing numerous CSPG (chondroitin sulfate proteoglycan element) repeats and Calx-beta domains. The encoded protein localizes to the basement membrane, forming a ternary complex that plays a role in epidermal-dermal interactions. This protein is important for the integrity of skin and renal epithelia. Mutations in this gene are associated with Fra…	1657.62	-2.98024	3.84252	200.382		2.7518	3.7061	3.26752	26.6703	30.4762	20.3013
ENSG00000063176	SPHK2	protein_coding	sphingosine kinase 2	This gene encodes one of two sphingosine kinase isozymes that catalyze the phosphorylation of sphingosine into sphingosine 1-phosphate. Sphingosine 1-phosphate mediates many cellular processes including migration, proliferation and apoptosis, and also plays a role in several types of cancer by promoting angiogenesis and tumorigenesis. The encoded protein may play a role in breast cancer prolifera…	1655.07	-1.49613	6.36361	200.063		48.3738	39.2847	41.9094	133.351	108.593	123.499
ENSG00000068079	IFI35	protein_coding	interferon induced protein 35		1653.37	-2.16594	4.24356	199.849		6.66226	5.63327	8.38189	34.3605	28.0241	30.7339
ENSG00000134508	CABLES1	protein_coding	Cdk5 and Abl enzyme substrate 1	This gene encodes a protein involved in regulation of the cell cycle through interactions with several cyclin-dependent kinases. One study (PMID: 16177568) reported aberrant splicing of transcripts from this gene which results in removal of the cyclin binding domain only in human cancer cells, and reduction in gene expression was shown in colorectal cancers (PMID: 17982127).Multiple transcript va…	1651.97	-1.25659	6.19361	199.673		41.277	43.8802	44.6087	108.481	97.9091	103.621
ENSG00000165757	KIAA1462	protein_coding	KIAA1462		1651.23	2.17968	3.91589	199.58		25.0559	21.9401	24.2933	5.3995	4.90421	5.35728
ENSG00000186141	POLR3C	protein_coding	RNA polymerase III subunit C		1651.19	1.45988	5.3038	199.575		55.1809	57.9634	57.6787	19.1437	22.5944	20.4422
ENSG00000101447	FAM83D	protein_coding	family with sequence similarity 83 member D		1650.6	-1.35372	5.69232	199.501		29.1112	27.4252	30.8283	73.466	71.4614	78.2445
ENSG00000128512	DOCK4	protein_coding	dedicator of cytokinesis 4	This gene is a member of the dedicator of cytokinesis (DOCK) family and encodes a protein with a DHR-1 (CZH-1) domain, a DHR-2 (CZH-2) domain and an SH3 domain. This membrane-associated, cytoplasmic protein functions as a guanine nucleotide exchange factor and is involved in regulation of adherens junctions between cells. Mutations in this gene have been associated with ovarian, prostate, glioma,…	1650.43	2.54783	4.20081	199.481		27.9525	36.0233	26.9925	5.3995	4.02846	5.9212
ENSG00000149260	CAPN5	protein_coding	calpain 5	Calpains are calcium-dependent cysteine proteases involved in signal transduction in a variety of cellular processes. A functional calpain protein consists of an invariant small subunit and 1 of a family of large subunits. CAPN5 is one of the large subunits. Unlike some of the calpains, CAPN5 and CAPN6 lack a calmodulin-like domain IV. Because of the significant similarity to Caenorhabditis elega…	1650.22	-1.33676	5.96926	199.454		38.3804	31.576	36.7951	91.3007	88.4509	90.0869
ENSG00000130303	BST2	protein_coding	bone marrow stromal cell antigen 2	Bone marrow stromal cells are involved in the growth and development of B-cells. The specific function of the protein encoded by the bone marrow stromal cell antigen 2 is undetermined; however, this protein may play a role in pre-B-cell growth and in rheumatoid arthritis. [provided by RefSeq, Jul 2008]. Publication Note: This RefSeq record includes a subset of the publications that are available …	1643.53	-1.43365	7.36693	198.616		100.224	76.0492	91.6325	251.813	222.966	248.972
ENSG00000089902	RCOR1	protein_coding	REST corepressor 1	This gene encodes a protein that is well-conserved, downregulated at birth, and with a specific role in determining neural cell differentiation. The encoded protein binds to the C-terminal domain of REST (repressor element-1 silencing transcription factor). [provided by RefSeq, Aug 2011]. Publication Note: This RefSeq record includes a subset of the publications that are available for this gene. …	1640.46	1.33706	6.14274	198.231		96.7476	101.102	102.572	42.8688	41.1603	35.2453
ENSG00000124762	CDKN1A	protein_coding	cyclin dependent kinase inhibitor 1A	This gene encodes a potent cyclin-dependent kinase inhibitor. The encoded protein binds to and inhibits the activity of cyclin-CDK2 or -CDK4 complexes, and thus functions as a regulator of cell cycle progression at G1. The expression of this gene is tightly controlled by the tumor suppressor protein p53, through which this protein mediates the p53-dependent cell cycle G1 phase arrest in response …	1639.37	3.31082	3.80816	198.095		22.8834	19.7165	30.118	3.1088	1.57635	2.53766
ENSG00000235750	KIAA0040	protein_coding	KIAA0040		1639.05	2.1402	4.11794	198.054		29.5457	27.4252	25.0036	6.87209	5.25451	6.34415
ENSG00000152766	ANKRD22	protein_coding	ankyrin repeat domain 22		1638.62	2.09211	4.13897	198.001		26.2145	29.5006	26.9925	5.07226	7.35632	6.90807
ENSG00000117395	EBNA1BP2	protein_coding	EBNA1 binding protein 2		1637.99	1.35955	6.76927	197.921		158.301	162.179	147.18	54.8131	57.7996	69.0807
ENSG00000166226	CCT2	protein_coding	chaperonin containing TCP1 subunit 2	The protein encoded by this gene is a molecular chaperone that is a member of the chaperonin containing TCP1 complex (CCT), also known as the TCP1 ring complex (TRiC). This complex consists of two identical stacked rings, each containing eight different proteins. Unfolded polypeptides enter the central cavity of the complex and are folded in an ATP-dependent manner. The complex folds various prot…	1636.27	1.11494	8.49505	197.707		471.717	524.339	481.745	220.889	224.718	236.425
ENSG00000198758	EPS8L3	protein_coding	EPS8 like 3	This gene encodes a protein that is related to epidermal growth factor receptor pathway substrate 8 (EPS8), a substrate for the epidermal growth factor receptor. The function of this protein is unknown. Alternatively spliced transcript variants encoding different isoforms exist. [provided by RefSeq, Jul 2008].	1633.89	-1.48847	5.95627	197.408		37.2217	27.8699	32.9593	94.5731	85.9988	94.5983
ENSG00000143851	PTPN7	protein_coding	protein tyrosine phosphatase, non-receptor type 7	The protein encoded by this gene is a member of the protein tyrosine phosphatase (PTP) family. PTPs are known to be signaling molecules that regulate a variety of cellular processes including cell growth, differentiation, mitotic cycle, and oncogenic transformation. This gene is preferentially expressed in a variety of hematopoietic cells, and is an early response gene in lymphokine stimulated ce…	1631.98	2.18437	4.2561	197.168		33.0216	26.5357	31.2545	6.70847	5.60481	7.47199
ENSG00000148841	ITPRIP	protein_coding	inositol 1,4,5-trisphosphate receptor interacting protein	This gene encodes a membrane-associated protein that binds the inositol 1,4,5-trisphosphate receptor (ITPR). The encoded protein enhances the sensitivity of ITPR to intracellular calcium signaling. Alternative splicing results in multiple transcript variants. [provided by RefSeq, Dec 2012].	1631.41	1.75915	4.53734	197.097		33.3113	36.1716	35.2323	10.3081	9.10782	11.2785
ENSG00000105821	DNAJC2	protein_coding	DnaJ heat shock protein family (Hsp40) member C2	This gene is a member of the M-phase phosphoprotein (MPP) family. The gene encodes a phosphoprotein with a J domain and a Myb DNA-binding domain which localizes to both the nucleus and the cytosol. The protein is capable of forming a heterodimeric complex that associates with ribosomes, acting as a molecular chaperone for nascent polypeptide chains as they exit the ribosome. This protein was iden…	1629.59	1.39226	7.05078	196.87		175.101	214.361	183.123	68.7209	70.2353	78.8084
ENSG00000123384	LRP1	protein_coding	LDL receptor related protein 1	The protein encoded by this gene is an endocytic receptor involved in several cellular processes, including intracellular signaling, lipid homeostasis, and clearance of apoptotic cells. In addition, the encoded protein is necessary for the A2M-mediated clearance of secreted amyloid precursor protein and beta-amyloid, the main component of amyloid plaques found in Alzheimer patients. Expression of…	1617.37	-1.64897	6.81537	195.338		56.0499	53.9608	53.843	207.145	156.76	150.286
ENSG00000150347	ARID5B	protein_coding	AT-rich interaction domain 5B	This gene encodes a member of the AT-rich interaction domain (ARID) family of DNA binding proteins. The encoded protein forms a histone H3K9Me2 demethylase complex with PHD finger protein 2 and regulates the transcription of target genes involved in adipogenesis and liver development. This gene also plays a role in cell growth and differentiation of B-lymphocyte progenitors, and single nucleotide…	1617.16	-1.38493	5.48225	195.311		24.4766	24.4603	25.4298	63.1578	69.0093	62.4546
ENSG00000141076	UTP4	protein_coding	UTP4, small subunit processome component	This gene encodes a WD40-repeat-containing protein that is localized to the nucleolus. Mutation of this gene causes North American Indian childhood cirrhosis, a severe intrahepatic cholestasis that results in transient neonatal jaundice, and progresses to periportal fibrosis and cirrhosis in childhood and adolescence. [provided by RefSeq, Jul 2008].	1616.46	1.20661	7.16446	195.224		194.074	216.436	186.817	87.0465	87.0497	84.7296
ENSG00000134001	EIF2S1	protein_coding	eukaryotic translation initiation factor 2 subunit alpha	The translation initiation factor EIF2 catalyzes the first regulated step of protein synthesis initiation, promoting the binding of the initiator tRNA to 40S ribosomal subunits. Binding occurs as a ternary complex of methionyl-tRNA, EIF2, and GTP. EIF2 is composed of 3 nonidentical subunits, the 36-kD EIF2-alpha subunit (EIF2S1), the 38-kD EIF2-beta subunit (EIF2S2; MIM 603908), and the 52-kD EIF…	1612.32	1.30647	6.80228	194.705		148.887	166.478	158.119	56.4493	69.885	65.1332
ENSG00000100557	C14orf105	protein_coding	chromosome 14 open reading frame 105		1611.54	-2.52528	3.26064	194.608		2.46214	3.26137	2.69925	15.8713	16.289	16.4948
ENSG00000068078	FGFR3	protein_coding	fibroblast growth factor receptor 3	This gene encodes a member of the fibroblast growth factor receptor (FGFR) family, with its amino acid sequence being highly conserved between members and among divergent species. FGFR family members differ from one another in their ligand affinities and tissue distribution. A full-length representative protein would consist of an extracellular region, composed of three immunoglobulin-like domain…	1606.87	-2.65307	4.02023	194.022		3.91046	4.29908	5.11437	32.5606	22.2441	29.1831
ENSG00000165480	SKA3	protein_coding	spindle and kinetochore associated complex subunit 3	This gene encodes a component of the spindle and kinetochore-associated protein complex that regulates microtubule attachment to the kinetochores during mitosis. The encoded protein localizes to the outer kinetechore and may be required for normal chromosome segregation and cell division. Alternative splicing results in multiple transcript variants. [provided by RefSeq, Oct 2009].	1598.33	1.44451	6.19385	192.952		99.789	99.62	118.341	35.9967	38.3579	42.1533
ENSG00000235194	PPP1R3E	protein_coding	protein phosphatase 1 regulatory subunit 3E		1596.55	-2.39971	3.4994	192.729		4.05529	3.11313	3.55165	18.6528	17.6902	20.3013
ENSG00000243927	MRPS6	protein_coding	mitochondrial ribosomal protein S6	Mammalian mitochondrial ribosomal proteins are encoded by nuclear genes and help in protein synthesis within the mitochondrion. Mitochondrial ribosomes (mitoribosomes) consist of a small 28S subunit and a large 39S subunit. They have an estimated 75% protein to rRNA composition compared to prokaryotic ribosomes, where this ratio is reversed. Another difference between mammalian mitoribosomes and …	1595.53	1.534	5.09967	192.602		50.1118	47.7346	52.1382	16.1985	16.289	19.0324
ENSG00000125731	SH2D3A	protein_coding	SH2 domain containing 3A		1592.16	1.321	6.76362	192.179		162.791	157.732	141.782	66.7575	54.8221	63.1595
ENSG00000115267	IFIH1	protein_coding	interferon induced with helicase C domain 1	DEAD box proteins, characterized by the conserved motif Asp-Glu-Ala-Asp (DEAD), are putative RNA helicases. They are implicated in a number of cellular processes involving alteration of RNA secondary structure such as translation initiation, nuclear and mitochondrial splicing, and ribosome and spliceosome assembly. Based on their distribution patterns, some members of this family are believed to …	1591.74	-1.61174	4.79741	192.127		13.3245	13.342	14.4907	39.9236	45.364	40.8845
ENSG00000166123	GPT2	protein_coding	glutamic--pyruvic transaminase 2	This gene encodes one of the two pyridoxal enzymes which catalyze a reversible transamination reaction to yield glutamate and pyruvate so these enzymes participate in amino acid metabolism and gluconeogenesis. Multiple transcript variants encoding different isoforms have been found for this gene. [provided by RefSeq, Dec 2011].	1591.49	-1.11351	7.6302	192.095		127.742	125.711	122.603	286.501	257.121	269.979
ENSG00000138119	MYOF	protein_coding	myoferlin	Mutations in dysferlin, a protein associated with the plasma membrane, can cause muscle weakness that affects both proximal and distal muscles. The protein encoded by this gene is a type II membrane protein that is structurally similar to dysferlin. It is a member of the ferlin family and associates with both plasma and nuclear membranes. The protein contains C2 domains that play a role in calciu…	1589.32	1.07805	7.02057	191.824		175.681	175.224	174.741	81.9743	84.4225	82.6149
ENSG00000100373	UPK3A	protein_coding	uroplakin 3A	This gene encodes a member of the uroplakin family, a group of transmembrane proteins that form complexes on the apical surface of the bladder epithelium. Mutations in this gene may be associated with renal adysplasia. Alternatively spliced transcript variants have been described.[provided by RefSeq, Nov 2009].	1585.84	-5.59365	2.41385	191.388		0	0.148244	0.426198	12.2716	7.88177	10.4326
ENSG00000160867	FGFR4	protein_coding	fibroblast growth factor receptor 4	The protein encoded by this gene is a member of the fibroblast growth factor receptor family, where amino acid sequence is highly conserved between members and throughout evolution. FGFR family members differ from one another in their ligand affinities and tissue distribution. A full-length representative protein would consist of an extracellular region, composed of three immunoglobulin-like doma…	1585.54	-2.16448	4.882	191.35		10.5727	9.93235	11.7915	53.0133	37.8325	53.8548
ENSG00000112877	CEP72	protein_coding	centrosomal protein 72	The product of this gene is a member of the leucine-rich-repeat (LRR) superfamily of proteins. The protein is localized to the centrosome, a non-membraneous organelle that functions as the major microtubule-organizing center in animal cells. [provided by RefSeq, Jul 2008]. Publication Note: This RefSeq record includes a subset of the publications that are available for this gene. Please see the G…	1576.27	1.53832	5.67818	190.189		84.7265	71.6019	68.9019	27.1611	25.9223	24.5307
ENSG00000179361	ARID3B	protein_coding	AT-rich interaction domain 3B	This gene encodes a member of the ARID (AT-rich interaction domain) family of DNA-binding proteins. The encoded protein is homologous with two proteins that bind to the retinoblastoma gene product, and also with the mouse Bright and Drosophila dead ringer proteins. A pseudogene on chromosome 1p31 exists for this gene. Members of the ARID family have roles in embryonic patterning, cell lineage gen…	1575.72	1.99367	4.45144	190.119		33.0216	36.9128	31.9648	10.6354	6.83087	8.03592
ENSG00000102760	RGCC	protein_coding	regulator of cell cycle	This gene is thought to regulate cell cycle progression. It is induced by p53 in response to DNA damage, or by sublytic levels of complement system proteins that result in activation of the cell cycle. The encoded protein localizes to the cytoplasm during interphase and to centrosomes during mitosis. The protein forms a complex with polo-like kinase 1. The protein also translocates to the nucleus…	1575.61	1.85325	4.61539	190.106		39.539	34.0961	38.4999	10.6354	8.40722	11.7014
ENSG00000058668	ATP2B4	protein_coding	ATPase plasma membrane Ca2+ transporting 4	The protein encoded by this gene belongs to the family of P-type primary ion transport ATPases characterized by the formation of an aspartyl phosphate intermediate during the reaction cycle. These enzymes remove bivalent calcium ions from eukaryotic cells against very large concentration gradients and play a critical role in intracellular calcium homeostasis. The mammalian plasma membrane calcium…	1570.43	1.42253	6.2151	189.457		101.237	108.811	111.096	44.1777	42.3864	33.6945
ENSG00000182199	SHMT2	protein_coding	serine hydroxymethyltransferase 2	This gene encodes the mitochondrial form of a pyridoxal phosphate-dependent enzyme that catalyzes the reversible reaction of serine and tetrahydrofolate to glycine and 5,10-methylene tetrahydrofolate. The encoded product is primarily responsible for glycine synthesis. The activity of the encoded protein has been suggested to be the primary source of intracellular glycine. The gene which encodes t…	1565.49	-1.21847	7.57794	188.837		125.279	104.809	114.789	275.702	250.991	275.759
ENSG00000085721	RRN3	protein_coding	RRN3 homolog, RNA polymerase I transcription factor		1565.15	1.1655	6.73795	188.795		141.501	154.322	144.197	63.8123	63.2293	68.7987
ENSG00000073605	GSDMB	protein_coding	gasdermin B	This gene encodes a member of the gasdermin-domain containing protein family. Other gasdermin-family genes are implicated in the regulation of apoptosis in epithelial cells, and are linked to cancer. Multiple transcript variants encoding different isoforms have been found for this gene. Additional variants have been described, but they are candidates for nonsense-mediated mRNA decay (NMD) and are…	1562.67	-1.63207	5.1111	188.485		17.235	13.7867	19.6051	51.7043	54.9972	50.7532
ENSG00000253368	TRNP1	protein_coding	TMF1-regulated nuclear protein 1		1558.76	1.19936	7.81792	187.994		318.485	327.175	294.218	146.277	123.831	138.866
ENSG00000116574	RHOU	protein_coding	ras homolog family member U	This gene encodes a member of the Rho family of GTPases. This protein can activate PAK1 and JNK1, and can induce filopodium formation and stress fiber dissolution. It may also mediate the effects of WNT1 signaling in the regulation of cell morphology, cytoskeletal organization, and cell proliferation. A non-coding transcript variant of this gene results from naturally occurring read-through trans…	1557.24	-1.80038	4.59949	187.804		10.7175	10.5253	11.2232	33.2151	39.7591	40.1796
ENSG00000102103	PQBP1	protein_coding	polyglutamine binding protein 1	This gene encodes a nuclear polyglutamine-binding protein that is involved with transcription activation. The encoded protein contains a WW domain. Mutations in this gene have been found in patients with Renpenning syndrome 1 and other syndromes with X-linked mental retardation. Multiple alternatively spliced transcript variants that encode different protein isoforms have been described for this …	1553.88	1.15257	6.60675	187.383		137.156	132.085	131.127	63.3214	56.5736	60.0579
ENSG00000126524	SBDS	protein_coding	SBDS, ribosome assembly guanine nucleotide exchange factor	This gene encodes a member of a highly conserved protein family that exists from archaea to vertebrates and plants. The encoded protein may function in RNA metabolism. Mutations within this gene are associated with Shwachman-Bodian-Diamond syndrome. An alternative transcript has been described, but its biological nature has not been determined. This gene has a closely linked pseudogene that is di…	1553.4	1.39315	6.54566	187.323		120.065	139.646	142.776	45.3231	55.1724	52.7269
ENSG00000100242	SUN2	protein_coding	Sad1 and UNC84 domain containing 2	SUN1 (MIM 607723) and SUN2 are inner nuclear membrane (INM) proteins that play a major role in nuclear-cytoplasmic connection by formation of a _bridge_ across the nuclear envelope, known as the LINC complex, via interaction with the conserved luminal KASH domain of nesprins (e.g., SYNE1; MIM 608441) located in the outer nuclear membrane (ONM). The LINC complex provides a direct connection betwee…	1552.64	-1.30797	6.39868	187.227		51.2704	48.7723	45.8873	132.206	117.876	111.516
ENSG00000103485	QPRT	protein_coding	quinolinate phosphoribosyltransferase	This gene encodes a key enzyme in catabolism of quinolinate, an intermediate in the tryptophan-nicotinamide adenine dinucleotide pathway. Quinolinate acts as a most potent endogenous exitotoxin to neurons. Elevation of quinolinate levels in the brain has been linked to the pathogenesis of neurodegenerative disorders such as epilepsy, Alzheimer_s disease, and Huntington_s disease. [provided by Ref…	1551.61	-3.40728	2.67116	187.099		1.15865	1.03771	0.994461	11.9444	10.1587	12.1244
ENSG00000107175	CREB3	protein_coding	cAMP responsive element binding protein 3	This gene encodes a transcription factor that is a member of the leucine zipper family of DNA binding proteins. This protein binds to the cAMP-response element and regulates cell proliferation. The protein interacts with host cell factor C1, which also associates with the herpes simplex virus (HSV) protein VP16 that induces transcription of HSV immediate-early genes. This protein and VP16 both bi…	1551.44	1.43277	5.73459	187.078		75.4573	82.4237	72.1695	31.9061	25.572	27.6323
ENSG00000163811	WDR43	protein_coding	WD repeat domain 43		1550.07	1.17502	7.06852	186.906		175.681	196.72	182.555	79.0291	87.5752	79.3723
ENSG00000006015	C19orf60	protein_coding	chromosome 19 open reading frame 60		1548.55	-1.79143	4.63657	186.715		12.4555	10.2288	10.797	42.8688	35.3804	37.7829
ENSG00000104870	FCGRT	protein_coding	Fc fragment of IgG receptor and transporter	This gene encodes a receptor that binds the Fc region of monomeric immunoglobulin G. The encoded protein transfers immunoglobulin G antibodies from mother to fetus across the placenta. This protein also binds immunoglobulin G to protect the antibody from degradation. Alternative splicing results in multiple transcript variants. [provided by RefSeq, Apr 2009].	1541.2	-1.65179	6.37367	185.794		43.015	31.1313	46.1714	132.86	115.774	129.703
ENSG00000129353	SLC44A2	protein_coding	solute carrier family 44 member 2		1537.45	-1.23074	6.81522	185.325		74.009	60.1871	67.9075	160.349	151.855	162.128
ENSG00000185630	PBX1	protein_coding	PBX homeobox 1	This gene encodes a nuclear protein that belongs to the PBX homeobox family of transcriptional factors. Studies in mice suggest that this gene may be involved in the regulation of osteogenesis, and required for skeletal patterning and programming. A chromosomal translocation, t(1;19) involving this gene and TCF3/E2A gene, is associated with pre-B-cell acute lymphoblastic leukemia. The resulting f…	1535.02	-2.64884	3.18327	185.02		2.46214	2.52015	2.41512	14.8895	17.1647	14.803
ENSG00000168936	TMEM129	protein_coding	transmembrane protein 129		1534.56	-1.81746	5.97096	184.962		33.3113	26.5357	23.5829	109.463	82.4958	101.929
ENSG00000042445	RETSAT	protein_coding	retinol saturase		1533.4	-1.58926	4.80079	184.817		14.9177	12.8972	13.9225	42.7052	44.3131	39.0517
ENSG00000260285	AL133367.1	antisense			1530.29	-4.15605	2.27736	184.427		0.579327	0.148244	0.710329	9.32641	9.10782	8.45886
ENSG00000135048	TMEM2	protein_coding	transmembrane protein 2		1529.79	-1.17172	6.81157	184.364		64.0156	70.1194	73.306	158.713	161.314	147.748
ENSG00000105329	TGFB1	protein_coding	transforming growth factor beta 1	This gene encodes a member of the transforming growth factor beta (TGFB) family of cytokines, which are multifunctional peptides that regulate proliferation, differentiation, adhesion, migration, and other functions in many cell types. Many cells have TGFB receptors, and the protein positively and negatively regulates many other growth factors. The secreted protein is cleaved into a latency-assoc…	1528.31	1.64791	6.75733	184.179		165.398	138.905	183.549	58.5764	43.4373	53.4318
ENSG00000166016	ABTB2	protein_coding	ankyrin repeat and BTB domain containing 2		1526.6	1.70642	6.34524	183.965		128.466	133.42	107.686	45.3231	30.6513	37.078
ENSG00000268621	IGFL2-AS1	lincRNA	IGFL2 antisense RNA 1		1520.71	1.47235	6.04327	183.228		90.2301	105.253	92.0587	29.9427	39.2337	34.5404
ENSG00000182179	UBA7	protein_coding	ubiquitin like modifier activating enzyme 7	The modification of proteins with ubiquitin is an important cellular mechanism for targeting abnormal or short-lived proteins for degradation. Ubiquitination involves at least three classes of enzymes: ubiquitin-activating enzymes, or E1s, ubiquitin-conjugating enzymes, or E2s, and ubiquitin-protein ligases, or E3s. This gene encodes a member of the E1 ubiquitin-activating enzyme family. The enco…	1519.26	-2.45413	3.56323	183.046		4.48978	2.52015	3.83578	20.9435	17.6902	21.0062
ENSG00000172367	PDZD3	protein_coding	PDZ domain containing 3	Guanylyl cyclase C (GCC, or GUCY2C; MIM 601330) produces cGMP following the binding of either endogenous ligands or heat-stable enterotoxins secreted by E. coli and other enteric bacteria. Activation of GCC initiates a signaling cascade that leads to phosphorylation of the cystic fibrosis transmembrane conductance regulator (CFTR; MIM 602421), followed by a net efflux of ions and water into the i…	1517.06	-6.10998	2.06405	182.769		0.144832	0.148244	0	6.87209	7.70662	9.16377
ENSG00000164904	ALDH7A1	protein_coding	aldehyde dehydrogenase 7 family member A1	The protein encoded by this gene is a member of subfamily 7 in the aldehyde dehydrogenase gene family. These enzymes are thought to play a major role in the detoxification of aldehydes generated by alcohol metabolism and lipid peroxidation. This particular member has homology to a previously described protein from the green garden pea, the 26g pea turgor protein. It is also involved in lysine cat…	1516.14	-1.40149	5.51962	182.655		27.3732	24.905	23.4409	62.1761	66.9075	70.7725
ENSG00000175793	SFN	protein_coding	stratifin		1514.42	1.31559	6.81095	182.439		169.019	143.797	164.37	65.1213	57.099	69.0807
ENSG00000246228	CASC8	antisense	cancer susceptibility 8 (non-protein coding)		1511.6	2.24583	3.75803	182.085		21.0006	19.8647	23.2988	4.25415	5.25451	4.08845
ENSG00000008405	CRY1	protein_coding	cryptochrome circadian clock 1	This gene encodes a flavin adenine dinucleotide-binding protein that is a key component of the circadian core oscillator complex, which regulates the circadian clock. This gene is upregulated by CLOCK/ARNTL heterodimers but then represses this upregulation in a feedback loop using PER/CRY heterodimers to interact with CLOCK/ARNTL. Polymorphisms in this gene have been associated with altered sleep…	1506.23	1.51323	4.80624	181.413		39.1046	41.8048	40.6308	14.7259	14.5375	13.3932
ENSG00000130066	SAT1	protein_coding	spermidine/spermine N1-acetyltransferase 1	The protein encoded by this gene belongs to the acetyltransferase family, and is a rate-limiting enzyme in the catabolic pathway of polyamine metabolism. It catalyzes the acetylation of spermidine and spermine, and is involved in the regulation of the intracellular concentration of polyamines and their transport out of cells. Defects in this gene are associated with keratosis follicularis spinulo…	1502.9	1.33936	6.23518	180.996		108.624	105.402	106.834	39.4327	37.8325	48.9204
ENSG00000105063	PPP6R1	protein_coding	protein phosphatase 6 regulatory subunit 1	Protein phosphatase regulatory subunits, such as SAPS1, modulate the activity of protein phosphatase catalytic subunits by restricting substrate specificity, recruiting substrates, and determining the intracellular localization of the holoenzyme. SAPS1 is a regulatory subunit for the protein phosphatase-6 catalytic subunit (PPP6C; MIM 612725) (Stefansson and Brautigan, 2006 [PubMed 16769727]).[su…	1500.58	1.27271	8.64882	180.706		577.734	543.759	578.066	265.066	204.225	233.888
ENSG00000164403	SHROOM1	protein_coding	shroom family member 1	SHROOM family members play diverse roles in the development of the nervous system and other tissues (Hagens et al., 2006 [PubMed 16615870]).[supplied by OMIM, Mar 2008].	1500.32	-1.40454	6.65307	180.673		58.2223	53.9608	53.7009	168.53	130.837	139.853
ENSG00000160781	PAQR6	protein_coding	progestin and adipoQ receptor family member 6		1499.43	-2.75511	3.06669	180.562		1.73798	2.52015	2.13099	14.2351	13.3114	15.6489
ENSG00000173812	EIF1	protein_coding	eukaryotic translation initiation factor 1		1495.26	1.11386	8.8838	180.039		666.95	651.088	617.276	274.066	296.88	322.847
ENSG00000136875	PRPF4	protein_coding	pre-mRNA processing factor 4	The protein encoded by this gene is part of a heteromeric complex that binds U4, U5, and U6 small nuclear RNAs and is involved in pre-mRNA splicing. The encoded protein also is a mitotic checkpoint protein and a regulator of chemoresistance in human ovarian cancer. Two transcript variants encoding different isoforms have been found for this gene. [provided by RefSeq, Oct 2011].	1494.6	1.21244	6.58994	179.957		125.279	144.538	130.843	58.9037	58.8505	55.2646
ENSG00000102265	TIMP1	protein_coding	TIMP metallopeptidase inhibitor 1	This gene belongs to the TIMP gene family. The proteins encoded by this gene family are natural inhibitors of the matrix metalloproteinases (MMPs), a group of peptidases involved in degradation of the extracellular matrix. In addition to its inhibitory role against most of the known MMPs, the encoded protein is able to promote cell proliferation in a wide range of cell types, and may also have an…	1492	1.33438	6.79	179.631		172.205	144.834	154.994	63.3214	55.1724	68.2348
ENSG00000133106	EPSTI1	protein_coding	epithelial stromal interaction 1		1490	-4.3675	2.17519	179.38		0.434495	0.148244	0.568263	8.50831	8.58237	8.03592
ENSG00000134057	CCNB1	protein_coding	cyclin B1	The protein encoded by this gene is a regulatory protein involved in mitosis. The gene product complexes with p34(cdc2) to form the maturation-promoting factor (MPF). Two alternative transcripts have been found, a constitutively expressed transcript and a cell cycle-regulated transcript, that is expressed predominantly during G2/M phase. The different transcripts result from the use of alternate …	1486.71	-1.16565	6.71751	178.968		63.4363	67.1546	64.3558	135.151	155.709	146.62
ENSG00000100417	PMM1	protein_coding	phosphomannomutase 1	Phosphomannomutase catalyzes the conversion between D-mannose 6-phosphate and D-mannose 1-phosphate which is a substrate for GDP-mannose synthesis. GDP-mannose is used for synthesis of dolichol-phosphate-mannose, which is essential for N-linked glycosylation and thus the secretion of several glycoproteins as well as for the synthesis of glycosyl-phosphatidyl-inositol (GPI) anchored proteins. [pro…	1486.52	-2.11549	4.00168	178.944		6.80709	4.89205	6.2509	26.1794	23.1199	28.4782
ENSG00000127831	VIL1	protein_coding	villin 1	This gene encodes a member of a family of calcium-regulated actin-binding proteins. This protein represents a dominant part of the brush border cytoskeleton which functions in the capping, severing, and bundling of actin filaments. Two mRNAs of 2.7 kb and 3.5 kb have been observed; they result from utilization of alternate poly-adenylation signals present in the terminal exon. [provided by RefSeq…	1485.86	-1.55287	6.05332	178.861		40.9874	29.0558	31.5386	99.4817	105.966	93.0475
ENSG00000161395	PGAP3	protein_coding	post-GPI attachment to proteins 3	This gene encodes a glycosylphosphatidylinositol (GPI)-specific phospholipase that primarily localizes to the Golgi apparatus. This ubiquitously expressed gene is predicted to encode a seven-transmembrane protein that removes unsaturated fatty acids from the sn-2 position of GPI. The remodeling of the constituent fatty acids on GPI is thought to be important for the proper association between GPI…	1483.27	-1.53866	4.96261	178.537		17.3798	13.1937	17.332	45.814	47.4658	46.2418
ENSG00000111057	KRT18	protein_coding	keratin 18	KRT18 encodes the type I intermediate filament chain keratin 18. Keratin 18, together with its filament partner keratin 8, are perhaps the most commonly found members of the intermediate filament gene family. They are expressed in single layer epithelial tissues of the body. Mutations in this gene have been linked to cryptogenic cirrhosis. Two transcript variants encoding the same protein have be…	1482.19	1.08033	11.793	178.401		5062.59	4972.25	4416.97	2247.83	2151.72	2434.46
ENSG00000070950	RAD18	protein_coding	RAD18, E3 ubiquitin protein ligase	The protein encoded by this gene is highly similar to S. cerevisiae DNA damage repair protein Rad18. Yeast Rad18 functions through its interaction with Rad6, which is an ubiquitin-conjugating enzyme required for post-replication repair of damaged DNA. Similar to its yeast counterpart, this protein is able to interact with the human homolog of yeast Rad6 protein through a conserved ring-finger mot…	1478.25	1.42301	5.30854	177.908		54.6015	59.1494	56.5422	18.6528	23.295	21.5701
ENSG00000105612	DNASE2	protein_coding	deoxyribonuclease 2, lysosomal	This gene encodes a member of the DNase family. The protein, located in the lysosome, hydrolyzes DNA under acidic conditions and mediates the breakdown of DNA during erythropoiesis and apoptosis. Two codominant alleles have been characterized, DNASE2*L (low activity) and DNASE2*H (high activity), that differ at one nucleotide in the promoter region. The DNASE2*H allele is represented in this reco…	1476.53	-2.12602	3.91469	177.692		6.08293	4.44732	6.2509	22.2525	24.3459	26.7864
ENSG00000170456	DENND5B	protein_coding	DENN domain containing 5B		1470.91	-1.68832	5.20617	176.989		16.9453	17.3446	18.3265	49.9045	65.8565	54.2777
ENSG00000198788	MUC2	processed_transcript	mucin 2, oligomeric mucus/gel-forming	This gene encodes a member of the mucin protein family. Mucins are high molecular weight glycoproteins produced by many epithelial tissues. The protein encoded by this gene is secreted and forms an insoluble mucous barrier that protects the gut lumen. The protein polymerizes into a gel of which 80% is composed of oligosaccharide side chains by weight. The protein features a central domain contain…	1469.91	2.69	3.72943	176.862		26.0697	18.9752	20.7416	4.09053	2.80241	3.24256
ENSG00000110013	SIAE	protein_coding	sialic acid acetylesterase	This gene encodes an enzyme which removes 9-O-acetylation modifications from sialic acids. Mutations in this gene are associated with susceptibility to autoimmune disease 6. Multiple transcript variants encoding different isoforms, found either in the cytosol or in the lysosome, have been found for this gene.[provided by RefSeq, Feb 2011].	1467.51	-2.12559	3.98699	176.562		6.66226	6.07801	4.97231	22.5797	26.6229	28.0552
ENSG00000184220	CMSS1	protein_coding	cms1 ribosomal small subunit homolog (yeast)		1466.1	1.33789	6.1654	176.385		97.1821	111.035	97.3151	36.4875	39.7591	44.268
ENSG00000149564	ESAM	protein_coding	endothelial cell adhesion molecule		1464.25	1.20353	6.52614	176.153		131.652	123.784	127.149	57.2674	49.0421	59.353
ENSG00000143891	GALM	protein_coding	galactose mutarotase	This gene encodes an enzyme that catalyzes the epimerization of hexose sugars such as glucose and galactose. The encoded protein is expressed in the cytoplasm and has a preference for galactose. The encoded protein may be required for normal galactose metabolism by maintaining the equilibrium of alpha and beta anomers of galactose.[provided by RefSeq, Mar 2009].	1463.92	-1.72621	4.52333	176.112		11.5865	9.63586	10.797	38.6146	34.8549	32.8486
ENSG00000173207	CKS1B	protein_coding	CDC28 protein kinase regulatory subunit 1B	CKS1B protein binds to the catalytic subunit of the cyclin dependent kinases and is essential for their biological function. The CKS1B mRNA is found to be expressed in different patterns through the cell cycle in HeLa cells, which reflects a specialized role for the encoded protein. At least two transcript variants have been identified for this gene, and it appears that only one of them encodes a…	1463.24	1.134	6.30816	176.027		106.741	112.073	104.987	47.6138	50.093	49.7663
ENSG00000110917	MLEC	protein_coding	malectin		1461.9	-1.0304	8.53975	175.86		249.11	244.751	240.375	508.535	523.525	468.198
ENSG00000186204	CYP4F12	protein_coding	cytochrome P450 family 4 subfamily F member 12	This gene encodes a member of the cytochrome P450 superfamily of enzymes. The cytochrome P450 proteins are monooxygenases which catalyze many reactions involved in drug metabolism and synthesis of cholesterol, steroids and other lipids. This protein likely localizes to the endoplasmic reticulum. When expressed in yeast the enzyme is capable of oxdizing arachidonic acid. It can also catalyze the e…	1461.81	-2.8888	2.97651	175.848		2.17248	2.07542	1.27859	14.3987	12.0854	14.521
ENSG00000111110	PPM1H	protein_coding	protein phosphatase, Mg2+/Mn2+ dependent 1H		1460.82	-2.17493	4.35885	175.725		5.5036	7.26396	9.51841	34.3605	29.2501	37.078
ENSG00000176974	SHMT1	protein_coding	serine hydroxymethyltransferase 1	This gene encodes the cytosolic form of serine hydroxymethyltransferase, a pyridoxal phosphate-containing enzyme that catalyzes the reversible conversion of serine and tetrahydrofolate to glycine and 5,10-methylene tetrahydrofolate. This reaction provides one-carbon units for synthesis of methionine, thymidylate, and purines in the cytoplasm. This gene is located within the Smith-Magenis syndrome…	1459.51	-1.29698	5.71121	175.56		31.7181	29.2041	30.118	76.5748	68.4838	78.3855
ENSG00000123933	MXD4	protein_coding	MAX dimerization protein 4	This gene is a member of the MAD gene family . The MAD genes encode basic helix-loop-helix-leucine zipper proteins that heterodimerize with MAX protein, forming a transcriptional repression complex. The MAD proteins compete for MAX binding with MYC, which heterodimerizes with MAX forming a transcriptional activation complex. Studies in rodents suggest that the MAD genes are tumor suppressors and …	1459.24	-1.86189	5.13946	175.526		17.5246	11.563	16.6217	62.3397	49.3924	54.7006
ENSG00000254290	AC124067.4	lincRNA			1459.16	-2.58478	3.79236	175.516		4.63461	3.26137	3.97784	26.343	26.2726	19.3144
ENSG00000106479	ZNF862	protein_coding	zinc finger protein 862		1458.22	-2.23308	4.04791	175.398		5.21394	5.18854	6.96123	31.5789	23.9956	26.3635
ENSG00000119431	HDHD3	protein_coding	haloacid dehalogenase like hydrolase domain containing 3		1458.01	-1.36994	5.59806	175.373		29.1112	26.3874	25.7139	75.7567	64.4553	69.6446
ENSG00000214290	COLCA2	protein_coding	colorectal cancer associated 2		1456.07	-3.77609	2.38524	175.129		0.434495	1.03771	0.568263	9.16279	8.93267	10.2916
ENSG00000070814	TCOF1	protein_coding	treacle ribosome biogenesis factor 1	This gene encodes a nucleolar protein with a LIS1 homology domain. The protein is involved in ribosomal DNA gene transcription through its interaction with upstream binding factor (UBF). Mutations in this gene have been associated with Treacher Collins syndrome, a disorder which includes abnormal craniofacial development. Multiple transcript variants encoding different isoforms have been found fo…	1453.03	0.987861	8.1619	174.749		382.066	378.319	379.032	198.145	185.835	190.465
ENSG00000108771	DHX58	protein_coding	DExH-box helicase 58		1449.81	-2.907	3.6783	174.345		3.47596	2.37191	3.12545	27.1611	17.3399	23.1209
ENSG00000133315	MACROD1	protein_coding	MACRO domain containing 1		1447.76	-1.48588	6.27653	174.089		45.3323	36.3198	40.915	124.352	98.2594	120.539
ENSG00000115602	IL1RL1	protein_coding	interleukin 1 receptor like 1	The protein encoded by this gene is a member of the interleukin 1 receptor family. Studies of the similar gene in mouse suggested that this receptor can be induced by proinflammatory stimuli, and may be involved in the function of helper T cells. This gene, interleukin 1 receptor, type I (IL1R1), interleukin 1 receptor, type II (IL1R2) and interleukin 1 receptor-like 2 (IL1RL2) form a cytokine re…	1447	6.61287	1.99035	172.685		6.22776	7.70869	7.10329	0	0	0.140981
ENSG00000136542	GALNT5	protein_coding	polypeptide N-acetylgalactosaminyltransferase 5		1446.76	3.37534	2.78769	173.964		10.4279	13.0455	11.6494	0.981728	1.22605	1.12785
ENSG00000162645	GBP2	protein_coding	guanylate binding protein 2	This gene belongs to the guanine-binding protein (GBP) family, which includes interferon-induced proteins that can bind to guanine nucleotides (GMP, GDP and GTP). The encoded protein is a GTPase which hydrolyzes GTP, predominantly to GDP. The protein may play a role as a marker of squamous cell carcinomas. [provided by RefSeq, Jul 2013]. Publication Note: This RefSeq record includes a subset of t…	1443.85	-2.06997	3.952	173.598		5.21394	5.0403	7.52949	24.8704	26.9732	23.4029
ENSG00000094631	HDAC6	protein_coding	histone deacetylase 6	Histones play a critical role in transcriptional regulation, cell cycle progression, and developmental events. Histone acetylation/deacetylation alters chromosome structure and affects transcription factor access to DNA. The protein encoded by this gene belongs to class II of the histone deacetylase/acuc/apha family. It contains an internal duplication of two catalytic domains which appear to fun…	1437.62	-1.1379	6.52173	172.819		59.9603	52.3302	60.0939	128.606	127.159	123.922
ENSG00000132530	XAF1	protein_coding	XIAP associated factor 1	This gene encodes a protein which binds to and counteracts the inhibitory effect of a member of the IAP (inhibitor of apoptosis) protein family. IAP proteins bind to and inhibit caspases which are activated during apoptosis. The proportion of IAPs and proteins which interfere with their activity, such as the encoded protein, affect the progress of the apoptosis signaling pathway. Multiple transcr…	1436.54	-5.04099	2.61067	172.683		0.289663	0.74122	0	15.3804	10.6842	9.30475
ENSG00000104886	PLEKHJ1	protein_coding	pleckstrin homology domain containing J1		1434.81	-1.27457	5.80638	172.466		35.9183	32.4655	29.9759	81.1562	74.9644	81.628
ENSG00000156869	FRRS1	protein_coding	ferric chelate reductase 1	Members of the cytochrome b561 (CYB561; MIM 600019) family, including FRRS1, reduce ferric to ferrous iron before its transport from the endosome to the cytoplasm (Vargas et al., 2003 [PubMed 14499595]).[supplied by OMIM, Mar 2008].	1433.8	1.90371	3.90882	172.34		22.7386	23.4226	22.3043	6.38123	6.65572	5.35728
ENSG00000134153	EMC7	protein_coding	ER membrane protein complex subunit 7		1432.66	1.17756	6.02552	172.198		86.03	89.6877	92.4849	37.7965	39.7591	40.8845
ENSG00000115415	STAT1	protein_coding	signal transducer and activator of transcription 1	The protein encoded by this gene is a member of the STAT protein family. In response to cytokines and growth factors, STAT family members are phosphorylated by the receptor associated kinases, and then form homo- or heterodimers that translocate to the cell nucleus where they act as transcription activators. This protein can be activated by various ligands including interferon-alpha, interferon-g…	1431.27	-1.01806	7.78645	172.023		141.211	142.611	154.284	293.864	298.807	294.791
ENSG00000248323	LUCAT1	lincRNA	lung cancer associated transcript 1 (non-protein coding)		1430.77	2.67209	3.02821	171.96		13.4693	13.0455	13.2121	2.45432	1.7515	1.97373
ENSG00000135374	ELF5	protein_coding	E74 like ETS transcription factor 5	The protein encoded by this gene is a member of an epithelium-specific subclass of the Ets transcritpion factor family. In addition to its role in regulating the later stages of terminal differentiation of keratinocytes, it appears to regulate a number of epithelium-specific genes found in tissues containing glandular epithelium such as salivary gland and prostate. It has very low affinity to DNA…	1429.25	2.36307	3.62098	171.77		17.3798	19.8647	21.7361	3.92691	3.85331	3.66551
ENSG00000133884	DPF2	protein_coding	double PHD fingers 2	The protein encoded by this gene is a member of the d4 domain family, characterized by a zinc finger-like structural motif. This protein functions as a transcription factor which is necessary for the apoptotic response following deprivation of survival factors. It likely serves a regulatory role in rapid hematopoietic cell growth and turnover. This gene is considered a candidate gene for multiple…	1426.56	1.09551	6.96487	171.433		180.026	163.365	164.228	76.5748	79.3431	81.487
ENSG00000171877	FRMD5	protein_coding	FERM domain containing 5		1425.55	1.48174	4.81693	171.306		39.2494	42.6943	39.9205	13.9078	14.1872	15.3669
ENSG00000100554	ATP6V1D	protein_coding	ATPase H+ transporting V1 subunit D	This gene encodes a component of vacuolar ATPase (V-ATPase), a multisubunit enzyme that mediates acidification of eukaryotic intracellular organelles. V-ATPase dependent organelle acidification is necessary for such intracellular processes as protein sorting, zymogen activation, receptor-mediated endocytosis, and synaptic vesicle proton gradient generation. V-ATPase is composed of a cytosolic V1 …	1421.55	1.34097	5.45804	170.806		61.119	60.3353	64.782	21.9253	25.0465	26.3635
ENSG00000196584	XRCC2	protein_coding	X-ray repair cross complementing 2	This gene encodes a member of the RecA/Rad51-related protein family that participates in homologous recombination to maintain chromosome stability and repair DNA damage. This gene is involved in the repair of DNA double-strand breaks by homologous recombination and it functionally complements Chinese hamster irs1, a repair-deficient mutant that exhibits hypersensitivity to a number of different D…	1419.94	1.1262	6.27342	170.604		107.755	104.067	103.566	49.25	50.093	45.3959
ENSG00000231925	TAPBP	protein_coding	TAP binding protein	This gene encodes a transmembrane glycoprotein which mediates interaction between newly assembled major histocompatibility complex (MHC) class I molecules and the transporter associated with antigen processing (TAP), which is required for the transport of antigenic peptides across the endoplasmic reticulum membrane. This interaction is essential for optimal peptide loading on the MHC class I mole…	1417.77	-1.11757	7.48849	170.331		121.369	106.587	112.232	258.522	230.148	249.395
ENSG00000072210	ALDH3A2	protein_coding	aldehyde dehydrogenase 3 family member A2	Aldehyde dehydrogenase isozymes are thought to play a major role in the detoxification of aldehydes generated by alcohol metabolism and lipid peroxidation. This gene product catalyzes the oxidation of long-chain aliphatic aldehydes to fatty acid. Mutations in the gene cause Sjogren-Larsson syndrome. Alternatively spliced transcript variants encoding different isoforms have been found for this gen…	1415.59	-1.21071	6.72342	170.059		62.2776	69.9712	59.3835	138.751	159.562	145.351
ENSG00000133710	SPINK5	protein_coding	serine peptidase inhibitor, Kazal type 5	This gene encodes a multidomain serine protease inhibitor that contains 15 potential inhibitory domains. The inhibitor may play a role in skin and hair morphogenesis and anti-inflammatory and/or antimicrobial protection of mucous epithelia. Mutations may result in Netherton syndrome, a disorder characterized by ichthyosis, defective cornification, and atopy. Multiple transcript variants encoding …	1413.64	-3.59665	2.40618	169.815		1.01382	0.592976	0.710329	8.83555	9.45812	10.2916
ENSG00000167700	MFSD3	protein_coding	major facilitator superfamily domain containing 3		1410.18	-2.11965	4.62931	169.382		11.8762	9.33938	6.6771	46.3048	36.7816	38.2059
ENSG00000182718	ANXA2	protein_coding	annexin A2	This gene encodes a member of the annexin family. Members of this calcium-dependent phospholipid-binding protein family play a role in the regulation of cellular growth and in signal transduction pathways. This protein functions as an autocrine factor which heightens osteoclast formation and bone resorption. This gene has three pseudogenes located on chromosomes 4, 9 and 10, respectively. Multipl…	1409.94	0.962901	10.1909	169.351		1553.32	1582.36	1496.66	753.312	782.222	840.529
ENSG00000100558	PLEK2	protein_coding	pleckstrin 2		1409.71	1.37191	5.24349	169.322		54.6015	54.4056	52.1382	23.2342	19.6168	19.4554
ENSG00000112378	PERP	protein_coding	PERP, TP53 apoptosis effector		1403.21	1.15684	7.53685	168.508		256.642	264.171	245.206	101.282	122.78	119.411
ENSG00000163156	SCNM1	protein_coding	sodium channel modifier 1	SCNM1 is a zinc finger protein and putative splicing factor. In mice, Scnm1 modifies phenotypic expression of Scn8a (MIM 600702) mutations (Buchner et al., 2003 [PubMed 12920299]).[supplied by OMIM, Oct 2009].	1402.34	1.51782	5.25864	168.399		61.2638	52.6266	53.2747	17.9983	22.2441	18.3275
ENSG00000114544	SLC41A3	protein_coding	solute carrier family 41 member 3		1401.55	-1.13474	6.37167	168.301		55.036	52.4784	48.1603	115.844	109.469	116.309
ENSG00000150753	CCT5	protein_coding	chaperonin containing TCP1 subunit 5	The protein encoded by this gene is a molecular chaperone that is a member of the chaperonin containing TCP1 complex (CCT), also known as the TCP1 ring complex (TRiC). This complex consists of two identical stacked rings, each containing eight different proteins. Unfolded polypeptides enter the central cavity of the complex and are folded in an ATP-dependent manner. The complex folds various prot…	1401.55	0.911935	9.14643	168.301		731.834	750.411	735.049	390.728	397.942	389.813
ENSG00000107201	DDX58	protein_coding	DExD/H-box helicase 58	DEAD box proteins, characterized by the conserved motif Asp-Glu-Ala-Asp (DEAD), are putative RNA helicases which are implicated in a number of cellular processes involving RNA binding and alteration of RNA secondary structure. This gene encodes a protein containing RNA helicase-DEAD box protein motifs and a caspase recruitment domain (CARD). It is involved in viral double-stranded (ds) RNA recogn…	1401.1	-1.40662	4.88571	168.244		15.497	17.0481	16.0534	41.7234	45.0137	42.2943
ENSG00000151150	ANK3	protein_coding	ankyrin 3	Ankyrins are a family of proteins that are believed to link the integral membrane proteins to the underlying spectrin-actin cytoskeleton and play key roles in activities such as cell motility, activation, proliferation, contact, and the maintenance of specialized membrane domains. Multiple isoforms of ankyrin with different affinities for various target proteins are expressed in a tissue-specific…	1399.13	-2.00756	3.92856	167.997		6.22776	7.56045	4.40404	25.1977	23.4702	24.3897
ENSG00000142046	TMEM91	protein_coding	transmembrane protein 91		1398.03	-1.77579	4.04585	167.859		8.54507	6.67098	7.10329	26.1794	24.8714	25.5176
ENSG00000068489	PRR11	protein_coding	proline rich 11		1397.91	-1.76412	4.57126	167.844		9.41406	10.6736	12.3597	32.7243	40.1094	37.6419
ENSG00000198755	RPL10A	protein_coding	ribosomal protein L10a	Ribosomes, the organelles that catalyze protein synthesis, consist of a small 40S subunit and a large 60S subunit. Together these subunits are composed of 4 RNA species and approximately 80 structurally distinct proteins. This gene encodes a ribosomal protein that is a component of the 60S subunit. The protein belongs to the L1P family of ribosomal proteins. It is located in the cytoplasm. The ex…	1397.87	-0.95376	8.83139	167.84		313.416	305.086	312.403	608.998	574.668	619.189
ENSG00000065621	GSTO2	protein_coding	glutathione S-transferase omega 2	The protein encoded by this gene is an omega class glutathione S-transferase (GST). GSTs are involved in the metabolism of xenobiotics and carcinogens. Four transcript variants encoding different isoforms have been found for this gene.[provided by RefSeq, Jul 2010].	1397.32	-1.69393	4.32818	167.77		8.11057	10.2288	10.0867	29.6155	32.578	30.029
ENSG00000213853	EMP2	protein_coding	epithelial membrane protein 2		1394.62	-1.14942	6.27287	167.432		49.3876	43.732	51.1437	107.172	104.39	108.555
ENSG00000085117	CD82	protein_coding	CD82 molecule	This metastasis suppressor gene product is a membrane glycoprotein that is a member of the transmembrane 4 superfamily. Expression of this gene has been shown to be downregulated in tumor progression of human cancers and can be activated by p53 through a consensus binding sequence in the promoter. Its expression and that of p53 are strongly correlated, and the loss of expression of these two prot…	1394.07	-1.60676	6.39956	167.363		44.8978	32.169	48.3024	127.461	117.351	137.175
ENSG00000163659	TIPARP	protein_coding	TCDD inducible poly(ADP-ribose) polymerase	This gene encodes a member of the poly(ADP-ribose) polymerase superfamily. Studies of the mouse ortholog have shown that the encoded protein catalyzes histone poly(ADP-ribosyl)ation and may be involved in T-cell function. Alternative splicing results in multiple transcript variants. [provided by RefSeq, May 2010].	1393.05	1.30525	6.93097	167.235		151.784	188.27	177.724	67.2483	76.5407	65.9791
ENSG00000184117	NIPSNAP1	protein_coding	nipsnap homolog 1	This gene encodes a member of the NipSnap family of proteins that may be involved in vesicular transport. A similar protein in mice inhibits the calcium channel TRPV6, and is also localized to the inner mitochondrial membrane where it may play a role in mitochondrial DNA maintenance. A pseudogene of this gene is located on the short arm of chromosome 17. Alternatively spliced transcript variants …	1387.5	-1.10281	6.80644	166.541		69.5192	71.1572	72.8798	154.458	141.697	162.128
ENSG00000173457	PPP1R14B	protein_coding	protein phosphatase 1 regulatory inhibitor subunit 14B		1385.46	1.13312	7.46666	166.285		243.172	240.155	242.506	119.28	97.2085	114.054
ENSG00000162783	IER5	protein_coding	immediate early response 5	This gene encodes a protein that is similar to other immediate early response proteins. In the mouse, a similar gene may play an important role in mediating the cellular response to mitogenic signals. Studies in rats found the expression of a similar gene to be increased after waking and sleep deprivation. [provided by RefSeq, Jul 2008].	1382.87	1.40389	5.69321	165.961		76.7608	67.0063	78.4204	29.4518	24.1708	30.029
ENSG00000054967	RELT	protein_coding	RELT, TNF receptor	The protein encoded by this gene is a member of the TNF-receptor superfamily. This receptor is especially abundant in hematologic tissues. It has been shown to activate the NF-kappaB pathway and selectively bind TNF receptor-associated factor 1 (TRAF1). This receptor is capable of stimulating T-cell proliferation in the presence of CD3 signaling, which suggests its regulatory role in immune respo…	1378.64	1.72338	4.96134	165.43		53.7326	43.2873	43.3301	15.7076	12.4357	14.2391
ENSG00000185721	DRG1	protein_coding	developmentally regulated GTP binding protein 1		1373.54	1.23848	5.63635	164.792		68.6502	72.1949	66.0606	27.3248	29.6004	30.5929
ENSG00000172893	DHCR7	protein_coding	7-dehydrocholesterol reductase	This gene encodes an enzyme that removes the C(7-8) double bond in the B ring of sterols and catalyzes the conversion of 7-dehydrocholesterol to cholesterol. This gene is ubiquitously expressed and its transmembrane protein localizes to the endoplasmic reticulum membrane and nuclear outer membrane. Mutations in this gene cause Smith-Lemli-Opitz syndrome (SLOS); a syndrome that is metabolically ch…	1367.39	-1.1262	7.44393	164.022		118.327	103.771	106.407	250.668	220.339	245.871
ENSG00000104823	ECH1	protein_coding	enoyl-CoA hydratase 1	This gene encodes a member of the hydratase/isomerase superfamily. The gene product shows high sequence similarity to enoyl-coenzyme A (CoA) hydratases of several species, particularly within a conserved domain characteristic of these proteins. The encoded protein, which contains a C-terminal peroxisomal targeting sequence, localizes to the peroxisome. The rat ortholog, which localizes to the mat…	1365.55	-1.23384	6.48763	163.791		57.3533	53.3679	50.1493	136.624	113.497	128.011
ENSG00000197498	RPF2	protein_coding	ribosome production factor 2 homolog		1364.53	1.43253	5.98467	163.663		85.3059	101.695	87.0864	29.1246	34.3295	37.7829
ENSG00000069535	MAOB	protein_coding	monoamine oxidase B	The protein encoded by this gene belongs to the flavin monoamine oxidase family. It is a enzyme located in the mitochondrial outer membrane. It catalyzes the oxidative deamination of biogenic and xenobiotic amines and plays an important role in the metabolism of neuroactive and vasoactive amines in the central nervous sysytem and peripheral tissues. This protein preferentially degrades benzylamin…	1363.92	5.26591	2.32224	163.587		6.95192	10.3771	9.23428	0.327243	0.17515	0.140981
ENSG00000164749	HNF4G	protein_coding	hepatocyte nuclear factor 4 gamma		1361.02	-2.03174	3.94526	163.224		5.5036	6.07801	6.53503	22.907	28.3744	23.2619
ENSG00000156463	SH3RF2	protein_coding	SH3 domain containing ring finger 2		1357.1	1.38597	5.0058	162.733		44.0288	47.2899	45.4611	18.3256	15.7635	18.0456
ENSG00000157388	CACNA1D	protein_coding	calcium voltage-gated channel subunit alpha1 D	Voltage-dependent calcium channels mediate the entry of calcium ions into excitable cells, and are also involved in a variety of calcium-dependent processes, including muscle contraction, hormone or neurotransmitter release, and gene expression. Calcium channels are multisubunit complexes composed of alpha-1, beta, alpha-2/delta, and gamma subunits. The channel activity is directed by the pore-fo…	1355.37	-1.74399	4.35851	162.516		10.7175	9.63586	7.95569	34.0332	31.7022	29.3241
ENSG00000112110	MRPL18	protein_coding	mitochondrial ribosomal protein L18	Mammalian mitochondrial ribosomal proteins are encoded by nuclear genes and help in protein synthesis within the mitochondrion. Mitochondrial ribosomes (mitoribosomes) consist of a small 28S subunit and a large 39S subunit. They have an estimated 75% protein to rRNA composition compared to prokaryotic ribosomes, where this ratio is reversed. Another difference between mammalian mitoribosomes and …	1354.58	1.14574	6.18619	162.418		93.1268	103.326	101.577	44.1777	46.9403	43.7041
ENSG00000055332	EIF2AK2	protein_coding	eukaryotic translation initiation factor 2 alpha kinase 2	The protein encoded by this gene is a serine/threonine protein kinase that is activated by autophosphorylation after binding to dsRNA. The activated form of the encoded protein can phosphorylate translation initiation factor EIF2S1, which in turn inhibits protein synthesis. This protein is also activated by manganese ions and heparin. Three transcript variants encoding two different isoforms have…	1352.94	-1.2369	6.9926	162.213		66.4777	81.2378	80.2672	176.056	194.242	167.485
ENSG00000168010	ATG16L2	protein_coding	autophagy related 16 like 2		1352.4	-1.49178	4.93389	162.145		18.5385	15.2691	14.3487	47.941	43.6124	43.9861
ENSG00000241635	UGT1A1	protein_coding	UDP glucuronosyltransferase family 1 member A1	This gene encodes a UDP-glucuronosyltransferase, an enzyme of the glucuronidation pathway that transforms small lipophilic molecules, such as steroids, bilirubin, hormones, and drugs, into water-soluble, excretable metabolites. This gene is part of a complex locus that encodes several UDP-glucuronosyltransferases. The locus includes thirteen unique alternate first exons followed by four common ex…	1349.26	-2.10129	3.75334	161.751		4.20012	5.92976	5.11437	21.4344	24.3459	20.0193
ENSG00000164171	ITGA2	protein_coding	integrin subunit alpha 2	This gene encodes the alpha subunit of a transmembrane receptor for collagens and related proteins. The encoded protein forms a heterodimer with a beta subunit and mediates the adhesion of platelets and other cell types to the extracellular matrix. Loss of the encoded protein is associated with bleeding disorder platelet-type 9. Antibodies against this protein are found in several immune disorder…	1345.29	1.18291	7.36333	161.254		210.296	250.384	221.907	98.6636	108.243	94.0343
ENSG00000108465	CDK5RAP3	protein_coding	CDK5 regulatory subunit associated protein 3	This gene encodes a protein that has been reported to function in signaling pathways governing transcriptional regulation and cell cycle progression. It may play a role in tumorigenesis and metastasis. A pseudogene of this gene is located on the long arm of chromosome 20. Alternative splicing results in multiple transcript variants that encode different isoforms. [provided by RefSeq, May 2013].	1345.15	-1.15147	6.6387	161.237		65.3191	57.074	63.3614	128.443	137.318	146.761
ENSG00000106789	CORO2A	protein_coding	coronin 2A	This gene encodes a member of the WD repeat protein family. WD repeats are minimally conserved regions of approximately 40 amino acids typically bracketed by gly-his and trp-asp (GH-WD), which may facilitate formation of heterotrimeric or multiprotein complexes. Members of this family are involved in a variety of cellular processes, including cell cycle progression, signal transduction, apoptosis…	1344.59	-1.11158	6.29658	161.167		46.0565	52.0337	51.2858	104.881	106.667	111.093
ENSG00000164610	RP9	protein_coding	retinitis pigmentosa 9 (autosomal dominant)	The protein encoded by this gene can be bound and phosphorylated by the protooncogene PIM1 product, a serine/threonine protein kinase . This protein localizes in nuclear speckles containing the splicing factors, and has a role in pre-mRNA splicing. CBF1-interacting protein (CIR), a corepressor of CBF1, can also bind to this protein and effects alternative splicing. Mutations in this gene result i…	1344.05	1.70896	4.26245	161.099		29.6905	28.3146	27.5608	8.67193	7.35632	9.86867
ENSG00000141295	SCRN2	protein_coding	secernin 2		1340.86	-1.8672	3.90695	160.7		6.08293	6.22625	6.96123	24.7068	21.3683	24.2487
ENSG00000138434	SSFA2	protein_coding	sperm specific antigen 2		1335.35	1.06015	8.52445	160.01		478.669	515.445	495.81	236.106	259.573	219.366
ENSG00000282851	BISPR	lincRNA	BST2 interferon stimulated positive regulator (non-protein coding)		1335.34	-3.21694	2.50709	160.008		0.579327	1.63068	0.994461	9.32641	10.509	10.2916
ENSG00000105289	TJP3	protein_coding	tight junction protein 3	The protein encoded by this gene is a member of the membrane-associated guanylate kinase-like (MAGUK) protein family which is characterized by members having multiple PDZ domains, a single SH3 domain, and a single guanylate kinase-like (GUK)-domain. In addition, members of the zonula occludens protein subfamily have an acidic domain, a basic arginine-rich region, and a proline-rich domain. The pr…	1334.95	-1.25308	6.25243	159.959		49.8221	41.2119	44.3246	115.189	98.2594	109.119
ENSG00000108846	ABCC3	protein_coding	ATP binding cassette subfamily C member 3	The protein encoded by this gene is a member of the superfamily of ATP-binding cassette (ABC) transporters. ABC proteins transport various molecules across extra- and intra-cellular membranes. ABC genes are divided into seven distinct subfamilies (ABC1, MDR/TAP, MRP, ALD, OABP, GCN20, White). This protein is a member of the MRP subfamily which is involved in multi-drug resistance. The specific fu…	1334.46	-0.977404	10.0205	159.897		738.786	690.521	670.125	1470.3	1336.4	1327.05
ENSG00000117868	ESYT2	protein_coding	extended synaptotagmin 2		1333.92	1.02064	7.72618	159.83		273.877	296.785	277.313	137.278	147.301	133.65
ENSG00000257354	AC048341.2	lincRNA			1331.71	-2.10878	3.49487	159.553		4.05529	5.0403	3.55165	18.162	19.2665	17.3407
ENSG00000184481	FOXO4	protein_coding	forkhead box O4	This gene encodes a member of the O class of winged helix/forkhead transcription factor family. Proteins encoded by this class are regulated by factors involved in growth and differentiation indicating they play a role in these processes. A translocation involving this gene on chromosome X and the homolog of the Drosophila trithorax gene, encoding a DNA binding protein, located on chromosome 11 i…	1331.44	-1.71592	4.25419	159.52		9.41406	8.59816	8.66602	30.2699	31.1768	26.6454
ENSG00000130826	DKC1	protein_coding	dyskerin pseudouridine synthase 1	This gene functions in two distinct complexes. It plays an active role in telomerase stabilization and maintenance, as well as recognition of snoRNAs containing H/ACA sequences which provides stability during biogenesis and assembly into H/ACA small nucleolar RNA ribonucleoproteins (snoRNPs). This gene is highly conserved and widely expressed, and may play additional roles in nucleo-cytoplasmic s…	1326.04	0.950022	8.8448	158.843		599.169	635.819	579.913	305.972	312.819	320.45
ENSG00000169641	LUZP1	protein_coding	leucine zipper protein 1	This gene encodes a protein that contains a leucine zipper motif. The exact function of the encoded protein is not known. In mice this gene affects neural tube closure. Alternative splicing results in multiple transcript variants. [provided by RefSeq, Dec 2008].	1325.44	1.03543	7.1862	158.768		189.585	199.537	195.199	89.8281	102.113	93.3294
ENSG00000171606	ZNF274	protein_coding	zinc finger protein 274	This gene encodes a zinc finger protein containing five C2H2-type zinc finger domains, one or two Kruppel-associated box A (KRAB A) domains, and a leucine-rich domain. The encoded protein has been suggested to be a transcriptional repressor. It localizes predominantly to the nucleolus. Alternatively spliced transcript variants encoding different isoforms exist. These variants utilize alternative …	1323.75	1.40419	5.60145	158.556		67.3467	71.0089	70.0385	31.5789	22.5944	24.5307
ENSG00000130305	NSUN5	protein_coding	NOP2/Sun RNA methyltransferase family member 5	This gene encodes a member of an evolutionarily conserved family of proteins that may function as methyltransferases. This gene is located in a larger region of chromosome 7 that is deleted in Williams-Beuren syndrome, a multisystem developmental disorder. There are two pseudogenes for this gene located in the same region of chromosome 7. Alternative splicing results in multiple transcript varian…	1323.38	1.24323	6.42186	158.51		129.769	117.261	111.522	56.4493	46.9403	48.0745
ENSG00000120696	KBTBD7	protein_coding	kelch repeat and BTB domain containing 7		1322.39	-1.93064	3.62074	158.386		4.77945	4.59557	5.8247	19.3073	19.0914	19.7373
ENSG00000025772	TOMM34	protein_coding	translocase of outer mitochondrial membrane 34	The protein encoded by this gene is involved in the import of precursor proteins into mitochondria. The encoded protein has a chaperone-like activity, binding the mature portion of unfolded proteins and aiding their import into mitochondria. This protein, which is found in the cytoplasm and sometimes associated with the outer mitochondrial membrane, has a weak ATPase activity and contains 6 TPR r…	1320.31	0.980676	7.34798	158.126		212.323	216.436	217.219	107.99	106.316	112.785
ENSG00000170515	PA2G4	protein_coding	proliferation-associated 2G4	This gene encodes an RNA-binding protein that is involved in growth regulation. This protein is present in pre-ribosomal ribonucleoprotein complexes and may be involved in ribosome assembly and the regulation of intermediate and late steps of rRNA processing. This protein can interact with the cytoplasmic domain of the ErbB3 receptor and may contribute to transducing growth regulatory signals. Th…	1320.22	1.07185	7.58008	158.115		242.014	265.209	267.794	118.135	117.876	132.24
ENSG00000205978	NYNRIN	protein_coding	NYN domain and retroviral integrase containing		1319.31	-1.48295	5.97013	158.001		33.7458	29.3523	36.2268	107.336	86.6994	84.0247
ENSG00000163131	CTSS	protein_coding	cathepsin S	The protein encoded by this gene, a member of the peptidase C1 family, is a lysosomal cysteine proteinase that may participate in the degradation of antigenic proteins to peptides for presentation on MHC class II molecules. The encoded protein can function as an elastase over a broad pH range in alveolar macrophages. Alternatively spliced transcript variants encoding distinct isoforms have been f…	1316.91	-2.36665	3.247	157.7		3.04147	2.66839	3.40958	14.7259	15.0629	17.3407
ENSG00000144354	CDCA7	protein_coding	cell division cycle associated 7	This gene was identified as a c-Myc responsive gene, and behaves as a direct c-Myc target gene. Overexpression of this gene is found to enhance the transformation of lymphoblastoid cells, and it complements a transformation-defective Myc Box II mutant, suggesting its involvement in c-Myc-mediated cell transformation. Two alternatively spliced transcript variants encoding distinct isoforms have be…	1316.1	-1.08517	6.43048	157.599		53.5877	58.1117	54.2692	113.39	124.357	114.618
ENSG00000129103	SUMF2	protein_coding	sulfatase modifying factor 2	The catalytic sites of sulfatases are only active if they contain a unique amino acid, C-alpha-formylglycine (FGly). The FGly residue is posttranslationally generated from a cysteine by enzymes with FGly-generating activity. The gene described in this record is a member of the sulfatase-modifying factor family and encodes a protein with a DUF323 domain that localizes to the lumen of the endoplasm…	1315.59	-1.09531	6.81815	157.534		77.9194	64.9309	73.1639	149.713	155.183	156.771
ENSG00000143303	RRNAD1	protein_coding	ribosomal RNA adenine dimethylase domain containing 1		1314.87	-1.54378	4.77272	157.445		15.7867	13.6385	12.5018	44.3414	39.7591	38.3468
ENSG00000186395	KRT10	protein_coding	keratin 10	This gene encodes a member of the type I (acidic) cytokeratin family, which belongs to the superfamily of intermediate filament (IF) proteins. Keratins are heteropolymeric structural proteins which form the intermediate filament. These filaments, along with actin microfilaments and microtubules, compose the cytoskeleton of epithelial cells. Mutations in this gene are associated with epidermolytic…	1314.77	1.39731	4.89309	157.432		42.2909	42.546	41.7674	17.6711	14.012	16.2128
ENSG00000047849	MAP4	protein_coding	microtubule associated protein 4	The protein encoded by this gene is a major non-neuronal microtubule-associated protein. This protein contains a domain similar to the microtubule-binding domains of neuronal microtubule-associated protein (MAP2) and microtubule-associated protein tau (MAPT/TAU). This protein promotes microtubule assembly, and has been shown to counteract destabilization of interphase microtubule catastrophe prom…	1314.57	-0.998446	7.71833	157.407		133.969	150.171	137.662	283.883	284.269	274.631
ENSG00000149476	TKFC	protein_coding	triokinase and FMN cyclase	This gene is a member of the family of dihydroxyacetone kinases, which have a protein structure distinct from other kinases. The product of this gene phosphorylates dihydroxyacetone, and also catalyzes the formation of riboflavin 4_,5_-phosphate (aka cyclin FMN) from FAD. Several alternatively spliced transcript variants have been identified, but the full-length nature of only one has been determ…	1313.23	-1.50209	5.56292	157.239		25.3455	25.3497	23.4409	76.5748	58.5002	74.579
ENSG00000118513	MYB	protein_coding	MYB proto-oncogene, transcription factor	This gene encodes a transcription factor that is a member of the MYB family of transcription factor genes. The protein contains three domains, an N-terminal DNA-binding domain, a central transcriptional activation domain and a C-terminal domain involved in transcriptional repression. This protein plays an essential role in the regulation of hematopoiesis and may play a role in tumorigenesis. Alte…	1312.3	-2.00767	3.96052	157.123		5.64844	7.4122	5.54057	25.5249	27.4986	22.134
ENSG00000156587	UBE2L6	protein_coding	ubiquitin conjugating enzyme E2 L6	The modification of proteins with ubiquitin is an important cellular mechanism for targeting abnormal or short-lived proteins for degradation. Ubiquitination involves at least three classes of enzymes: ubiquitin-activating enzymes (E1s), ubiquitin-conjugating enzymes (E2s) and ubiquitin-protein ligases (E3s). This gene encodes a member of the E2 ubiquitin-conjugating enzyme family. This enzyme is…	1312.26	-2.30857	4.07849	157.117		6.66226	4.89205	5.3985	28.1429	22.5944	33.1305
ENSG00000168743	NPNT	protein_coding	nephronectin		1312.1	-1.42485	5.04443	157.098		18.104	17.3446	18.3265	47.6138	52.8954	44.409
ENSG00000089195	TRMT6	protein_coding	tRNA methyltransferase 6	This gene encodes a member of the tRNA methyltransferase 6 protein family. A similar protein in yeast is part of a two component methyltransferase, which is involved in the posttranslational modification that produces the modified nucleoside 1-methyladenosine in tRNAs. Modified 1-methyladenosine influences initiator methionine stability and may be involved in the replication of human immunodefici…	1310.83	1.22908	5.86564	156.939		81.6851	83.1649	77.568	30.1063	37.1319	36.0911
ENSG00000120075	HOXB5	protein_coding	homeobox B5	This gene is a member of the Antp homeobox family and encodes a nuclear protein with a homeobox DNA-binding domain. It is included in a cluster of homeobox B genes located on chromosome 17. The encoded protein functions as a sequence-specific transcription factor that is involved in lung and gut development. Increased expression of this gene is associated with a distinct biologic subset of acute …	1310.43	-1.38846	5.88983	156.889		34.0354	32.4655	31.9648	89.9917	73.0377	94.3163
ENSG00000173702	MUC13	protein_coding	mucin 13, cell surface associated	Epithelial mucins, such as MUC13, are a family of secreted and cell surface glycoproteins expressed by ductal and glandular epithelial tissues (Williams et al., 2001 [PubMed 11278439]).[supplied by OMIM, Jul 2008].	1308.93	-2.17962	3.53398	156.7		3.76562	3.55786	5.11437	17.3439	18.5659	20.5832
ENSG00000278535	DHRS11	protein_coding	dehydrogenase/reductase 11		1307.24	-1.06049	6.74469	156.489		74.009	64.3379	70.3226	149.059	140.295	145.915
ENSG00000185101	ANO9	protein_coding	anoctamin 9		1306.4	-1.32931	7.11572	156.384		91.244	69.0817	76.8576	216.798	180.755	198.501
ENSG00000134278	SPIRE1	protein_coding	spire type actin nucleation factor 1	Spire proteins, such as SPIRE1, are highly conserved between species. They belong to the family of Wiskott-Aldrich homology region-2 (WH2) proteins, which are involved in actin organization (Kerkhoff et al., 2001 [PubMed 11747823]).[supplied by OMIM, Mar 2008].	1303.58	1.81046	4.2562	156.031		32.0078	28.3146	26.1401	8.34469	8.58237	7.75396
ENSG00000245849	RAD51-AS1	processed_transcript	RAD51 antisense RNA 1 (head to head)		1302.81	-1.91716	3.9763	155.935		7.24158	6.3745	6.10883	25.1977	27.4986	22.275
ENSG00000082153	BZW1	protein_coding	basic leucine zipper and W2 domains 1		1300.52	1.22487	6.73093	155.648		133.824	159.362	150.022	56.4493	68.3087	64.8513
ENSG00000188549	C15orf52	protein_coding	chromosome 15 open reading frame 52		1299.54	1.11745	6.71788	155.525		152.218	137.57	139.509	71.8297	64.4553	61.7497
ENSG00000166851	PLK1	protein_coding	polo like kinase 1		1297.76	-1.2528	6.06483	155.302		41.277	37.8022	39.7784	100.791	83.3716	98.8277
ENSG00000167701	GPT	protein_coding	glutamic--pyruvic transaminase	This gene encodes cytosolic alanine aminotransaminase 1 (ALT1); also known as glutamate-pyruvate transaminase 1. This enzyme catalyzes the reversible transamination between alanine and 2-oxoglutarate to generate pyruvate and glutamate and, therefore, plays a key role in the intermediary metabolism of glucose and amino acids. Serum activity levels of this enzyme are routinely used as a biomarker o…	1295.5	-2.48533	3.27721	155.019		2.89663	3.11313	2.69925	16.5257	13.8369	18.3275
ENSG00000005001	PRSS22	protein_coding	protease, serine 22	This gene encodes a member of the trypsin family of serine proteases. The enzyme is expressed in the airways in a developmentally regulated manner. The gene is part of a cluster of serine protease genes on chromosome 16. [provided by RefSeq, Jul 2008].	1294.26	1.14822	5.6967	154.864		71.6917	72.4914	67.6234	32.0698	32.0525	31.4388
ENSG00000124787	RPP40	protein_coding	ribonuclease P/MRP subunit p40		1288.29	1.72464	4.08337	154.117		24.1869	25.2015	26.1401	7.03571	7.00602	8.59984
ENSG00000151136	BTBD11	protein_coding	BTB domain containing 11		1285.01	4.46307	2.10441	153.705		6.66226	7.85694	7.67156	0.490864	0.17515	0.281962
ENSG00000118503	TNFAIP3	protein_coding	TNF alpha induced protein 3	This gene was identified as a gene whose expression is rapidly induced by the tumor necrosis factor (TNF). The protein encoded by this gene is a zinc finger protein and ubiqitin-editing enzyme, and has been shown to inhibit NF-kappa B activation as well as TNF-mediated apoptosis. The encoded protein, which has both ubiquitin ligase and deubiquitinase activities, is involved in the cytokine-mediat…	1282.34	2.30229	3.40735	153.371		15.2073	16.7516	18.3265	3.92691	3.15271	3.10158
ENSG00000196562	SULF2	protein_coding	sulfatase 2	Heparan sulfate proteoglycans (HSPGs) act as coreceptors for numerous heparin-binding growth factors and cytokines and are involved in cell signaling. Heparan sulfate 6-O-endosulfatases, such as SULF2, selectively remove 6-O-sulfate groups from heparan sulfate. This activity modulates the effects of heparan sulfate by altering binding sites for signaling molecules (Dai et al., 2005 [PubMed 161922…	1280.56	1.07077	7.7732	153.148		296.181	310.275	279.728	153.804	131.538	136.47
ENSG00000184381	PLA2G6	protein_coding	phospholipase A2 group VI	The protein encoded by this gene is an A2 phospholipase, a class of enzyme that catalyzes the release of fatty acids from phospholipids. The encoded protein may play a role in phospholipid remodelling, arachidonic acid release, leukotriene and prostaglandin synthesis, fas-mediated apoptosis, and transmembrane ion flux in glucose-stimulated B-cells. Several transcript variants encoding multiple is…	1280.47	-2.06117	3.37403	153.137		3.91046	4.15083	3.83578	17.1802	16.1138	16.4948
ENSG00000107949	BCCIP	protein_coding	BRCA2 and CDKN1A interacting protein	This gene product was isolated on the basis of its interaction with BRCA2 and p21 proteins. It is an evolutionarily conserved nuclear protein with multiple interacting domains. The N-terminal half shares moderate homology with regions of calmodulin and M-calpain, suggesting that it may also bind calcium. Functional studies indicate that this protein may be an important cofactor for BRCA2 in tumor…	1276.48	1.0498	6.91929	152.637		158.736	163.068	165.081	72.4842	77.5916	84.7296
ENSG00000065427	KARS	protein_coding	lysyl-tRNA synthetase	Aminoacyl-tRNA synthetases are a class of enzymes that charge tRNAs with their cognate amino acids. Lysyl-tRNA synthetase is a homodimer localized to the cytoplasm which belongs to the class II family of tRNA synthetases. It has been shown to be a target of autoantibodies in the human autoimmune diseases, polymyositis or dermatomyositis. Alternatively spliced transcript variants encoding differen…	1274.5	0.962583	7.98858	152.389		334.127	346.446	323.768	167.385	167.444	180.174
ENSG00000070404	FSTL3	protein_coding	follistatin like 3	Follistatin-like 3 is a secreted glycoprotein of the follistatin-module-protein family. It may have a role in leukemogenesis. [provided by RefSeq, Jul 2008]. Publication Note: This RefSeq record includes a subset of the publications that are available for this gene. Please see the Gene record to access additional publications.	1273.6	1.74639	4.39134	152.277		35.0493	28.6111	30.5442	9.9809	8.23207	9.72769
ENSG00000203697	CAPN8	protein_coding	calpain 8		1273.33	1.09295	8.17084	152.243		395.246	417.752	360.989	190.128	192.841	167.767
ENSG00000077150	NFKB2	protein_coding	nuclear factor kappa B subunit 2	This gene encodes a subunit of the transcription factor complex nuclear factor-kappa-B (NFkB). The NFkB complex is expressed in numerous cell types and functions as a central activator of genes involved in inflammation and immune function. The protein encoded by this gene can function as both a transcriptional activator or repressor depending on its dimerization partner. The p100 full-length prot…	1270.87	1.36298	6.27713	151.936		123.397	96.5069	111.806	46.3048	38.1828	44.268
ENSG00000112245	PTP4A1	protein_coding	protein tyrosine phosphatase type IVA, member 1	This gene encodes a member of a small class of prenylated protein tyrosine phosphatases (PTPs), which contain a PTP domain and a characteristic C-terminal prenylation motif. The encoded protein is a cell signaling molecule that plays regulatory roles in a variety of cellular processes, including cell proliferation and migration. The protein may also be involved in cancer development and metastasi…	1269.57	1.04493	6.93383	151.772		156.273	168.109	166.785	75.1022	85.4734	77.6805
ENSG00000111271	ACAD10	protein_coding	acyl-CoA dehydrogenase family member 10	This gene encodes a member of the acyl-CoA dehydrogenase family of enzymes (ACADs), which participate in the beta-oxidation of fatty acids in mitochondria. The encoded enzyme contains a hydrolase domain at the N-terminal portion, a serine/threonine protein kinase catlytic domain in the central region, and a conserved ACAD domain at the C-terminus. Several alternatively spliced transcript variants…	1268.92	-1.5313	4.25838	151.691		10.1382	9.19113	10.0867	29.1246	28.0241	28.0552
ENSG00000183520	UTP11	protein_coding	UTP11, small subunit processome component homolog (S. cerevisiae)		1268.53	1.56202	5.88726	151.642		76.7608	96.6551	88.507	25.1977	27.6738	35.3862
ENSG00000105429	MEGF8	protein_coding	multiple EGF like domains 8	The protein encoded by this gene is a single-pass type I membrane protein of unknown function that contains several EGF-like domains, Kelch repeats, and PSI domains. Defects in this gene are a cause of Carpenter syndrome 2. Two transcript variants encoding different isoforms have been found for this gene. [provided by RefSeq, Dec 2012].	1268.16	-1.2747	7.05996	151.596		80.9609	72.6396	80.8355	218.762	171.472	177.213
ENSG00000126561	STAT5A	protein_coding	signal transducer and activator of transcription 5A	The protein encoded by this gene is a member of the STAT family of transcription factors. In response to cytokines and growth factors, STAT family members are phosphorylated by the receptor associated kinases, and then form homo- or heterodimers that translocate to the cell nucleus where they act as transcription activators. This protein is activated by, and mediates the responses of many cell li…	1267.44	-2.24701	3.29853	151.506		2.7518	3.85435	3.55165	17.6711	15.4132	15.3669
ENSG00000167107	ACSF2	protein_coding	acyl-CoA synthetase family member 2		1266.36	-1.01938	6.27591	151.37		52.2842	50.403	51.0016	104.554	101.762	105.172
ENSG00000135046	ANXA1	protein_coding	annexin A1	This gene encodes a membrane-localized protein that binds phospholipids. This protein inhibits phospholipase A2 and has anti-inflammatory activity. Loss of function or expression of this gene has been detected in multiple tumors. [provided by RefSeq, Dec 2014]. Publication Note: This RefSeq record includes a subset of the publications that are available for this gene. Please see the Gene record t…	1266.26	0.937773	8.14467	151.358		359.907	387.362	365.535	189.146	196.168	195.541
ENSG00000196937	FAM3C	protein_coding	family with sequence similarity 3 member C	This gene is a member of the family with sequence similarity 3 (FAM3) family and encodes a secreted protein with a GG domain. A change in expression of this protein has been noted in pancreatic cancer-derived cells. [provided by RefSeq, Mar 2010].	1265.52	1.29745	5.73133	151.266		72.7055	77.8281	73.1639	25.1977	33.2786	32.4256
ENSG00000166562	SEC11C	protein_coding	SEC11 homolog C, signal peptidase complex subunit		1264.55	1.58117	4.64631	151.144		36.6424	33.2067	39.9205	11.6171	13.3114	11.8424
ENSG00000175130	MARCKSL1	protein_coding	MARCKS like 1	This gene encodes a member of the myristoylated alanine-rich C-kinase substrate (MARCKS) family. Members of this family play a role in cytoskeletal regulation, protein kinase C signaling and calmodulin signaling. The encoded protein affects the formation of adherens junction. Alternative splicing results in multiple transcript variants. Pseudogenes of this gene are located on the long arm of chro…	1263.27	-0.990053	8.03414	150.984		186.109	170.629	170.195	346.223	332.961	367.115
ENSG00000103044	HAS3	protein_coding	hyaluronan synthase 3	The protein encoded by this gene is involved in the synthesis of the unbranched glycosaminoglycan hyaluronan, or hyaluronic acid, which is a major constituent of the extracellular matrix. This gene is a member of the NODC/HAS gene family. Compared to the proteins encoded by other members of this gene family, this protein appears to be more of a regulator of hyaluronan synthesis. Alternative splic…	1263	3.17544	2.95575	150.95		14.7728	13.9349	10.5129	1.79983	1.4012	1.12785
ENSG00000164045	CDC25A	protein_coding	cell division cycle 25A	CDC25A is a member of the CDC25 family of phosphatases. CDC25A is required for progression from G1 to the S phase of the cell cycle. It activates the cyclin-dependent kinase CDC2 by removing two phosphate groups. CDC25A is specifically degraded in response to DNA damage, which prevents cells with chromosomal abnormalities from progressing through cell division. CDC25A is an oncogene, although its…	1262.58	1.33945	5.52497	150.897		66.3329	58.5564	70.1805	26.0158	23.6453	27.2093
ENSG00000171345	KRT19	protein_coding	keratin 19	The protein encoded by this gene is a member of the keratin family. The keratins are intermediate filament proteins responsible for the structural integrity of epithelial cells and are subdivided into cytokeratins and hair keratins. The type I cytokeratins consist of acidic proteins which are arranged in pairs of heterotypic keratin chains. Unlike its related family members, this smallest known a…	1262.21	1.14946	10.1551	150.851		1661.22	1569.31	1481.46	753.967	610.574	759.042
ENSG00000171793	CTPS1	protein_coding	CTP synthase 1	This gene encodes an enzyme responsible for the catalytic conversion of UTP (uridine triphosphate) to CTP (cytidine triphospate). This reaction is an important step in the biosynthesis of phospholipids and nucleic acids. Activity of this proten is important in the immune system, and loss of function of this gene has been associated with immunodeficiency. Alternative splicing results in multiple t…	1261.04	1.02251	7.39937	150.705		222.751	217.326	235.687	103.9	118.227	110.67
ENSG00000029153	ARNTL2	protein_coding	aryl hydrocarbon receptor nuclear translocator like 2	This gene encodes a basic helix-loop-helix transcription factor belonging to the PAS (PER, ARNT, SIM) superfamily. The PAS proteins play important roles in adaptation to low atmospheric and cellular oxygen levels, exposure to certain environmental pollutants, and diurnal oscillations in light and temperature. This protein forms a transcriptionally active heterodimer with the circadian CLOCK prote…	1259.64	1.0792	6.01828	150.529		85.0162	87.3158	88.9332	39.76	43.087	40.8845
ENSG00000130725	UBE2M	protein_coding	ubiquitin conjugating enzyme E2 M	The modification of proteins with ubiquitin is an important cellular mechanism for targeting abnormal or short-lived proteins for degradation. Ubiquitination involves at least three classes of enzymes: ubiquitin-activating enzymes, or E1s, ubiquitin-conjugating enzymes, or E2s, and ubiquitin-protein ligases, or E3s. This gene encodes a member of the E2 ubiquitin-conjugating enzyme family. The enc…	1257.29	1.16914	8.19291	150.234		442.316	367.497	402.046	195.2	162.189	181.302
ENSG00000131844	MCCC2	protein_coding	methylcrotonoyl-CoA carboxylase 2	This gene encodes the small subunit of 3-methylcrotonyl-CoA carboxylase. This enzyme functions as a heterodimer and catalyzes the carboxylation of 3-methylcrotonyl-CoA to form 3-methylglutaconyl-CoA. Mutations in this gene are associated with 3-Methylcrotonylglycinuria, an autosomal recessive disorder of leucine catabolism. [provided by RefSeq, Jul 2008]. Sequence Note: This RefSeq record was cre…	1252.29	-0.959388	7.01624	149.609		84.8714	90.4289	88.6491	168.039	174.275	171.01
ENSG00000120068	HOXB8	protein_coding	homeobox B8	This gene is a member of the Antp homeobox family and encodes a nuclear protein with a homeobox DNA-binding domain. It is included in a cluster of homeobox B genes located on chromosome 17. The encoded protein functions as a sequence-specific transcription factor that is involved in development. Increased expression of this gene is associated with colorectal cancer. Mice that have had the murine …	1252.17	-1.33643	5.53896	149.594		27.2284	28.6111	23.4409	71.0116	60.0766	68.7987
ENSG00000145604	SKP2	protein_coding	S-phase kinase associated protein 2	This gene encodes a member of the F-box protein family which is characterized by an approximately 40 amino acid motif, the F-box. The F-box proteins constitute one of the four subunits of ubiquitin protein ligase complex called SCFs (SKP1-cullin-F-box), which function in phosphorylation-dependent ubiquitination. The F-box proteins are divided into 3 classes: Fbws containing WD-40 domains, Fbls co…	1252.09	-1.25733	5.53575	149.584		25.4904	26.5357	30.118	62.6669	70.2353	63.8644
ENSG00000181381	DDX60L	protein_coding	DEAD-box helicase 60 like		1251.71	-1.68903	4.55946	149.536		11.7314	11.8595	9.94461	31.5789	40.6349	36.0911
ENSG00000119318	RAD23B	protein_coding	RAD23 homolog B, nucleotide excision repair protein	The protein encoded by this gene is one of two human homologs of Saccharomyces cerevisiae Rad23, a protein involved in the nucleotide excision repair (NER). This protein was found to be a component of the protein complex that specifically complements the NER defect of xeroderma pigmentosum group C (XP-c) cell extracts in vitro. This protein was also shown to interact with, and elevate the nucleot…	1250.22	0.944361	8.54045	149.349		480.407	498.397	488.422	237.905	257.121	267.159
ENSG00000102125	TAZ	protein_coding	tafazzin	This gene encodes a protein that is expressed at high levels in cardiac and skeletal muscle. Mutations in this gene have been associated with a number of clinical disorders including Barth syndrome, dilated cardiomyopathy (DCM), hypertrophic DCM, endocardial fibroelastosis, and left ventricular noncompaction (LVNC). Multiple transcript variants encoding different isoforms have been described. A l…	1250.16	-1.38217	5.54388	149.342		28.6767	24.7568	24.2933	74.7749	60.0766	67.6709
ENSG00000010292	NCAPD2	protein_coding	non-SMC condensin I complex subunit D2		1250.11	-1.0521	7.52893	149.336		113.983	116.372	130.416	259.176	255.544	233.888
ENSG00000137962	ARHGAP29	protein_coding	Rho GTPase activating protein 29		1248.96	1.166	8.05333	149.192		340.499	384.99	373.633	142.678	180.58	166.64
ENSG00000100596	SPTLC2	protein_coding	serine palmitoyltransferase long chain base subunit 2	This gene encodes a long chain base subunit of serine palmitoyltransferase. Serine palmitoyltransferase, which consists of two different subunits, is the key enzyme in sphingolipid biosynthesis. It catalyzes the pyridoxal-5-prime-phosphate-dependent condensation of L-serine and palmitoyl-CoA to 3-oxosphinganine. Mutations in this gene were identified in patients with hereditary sensory neuropathy…	1248.9	-1.0823	7.07959	149.185		79.9471	90.8736	89.7856	180.311	198.27	173.689
ENSG00000198576	ARC	protein_coding	activity regulated cytoskeleton associated protein		1248.34	2.05229	3.98881	149.114		26.649	22.3849	24.8615	8.01744	4.72906	5.07532
ENSG00000143815	LBR	protein_coding	lamin B receptor	The protein encoded by this gene belongs to the ERG4/ERG24 family. It localized in the nuclear envelope inner membrane and anchors the lamina and the heterochromatin to the membrane. It may mediate interaction between chromatin and lamin B. Mutations of this gene has been associated with autosomal recessive HEM/Greenberg skeletal dysplasia. Alternative splicing occurs at this locus and two transc…	1248.02	-1.21719	6.718	149.074		59.0913	65.6721	65.4924	129.424	163.24	149.863
ENSG00000165046	LETM2	protein_coding	leucine zipper and EF-hand containing transmembrane protein 2		1246.99	3.72204	2.63764	148.946		9.55889	9.48762	12.928	0.654485	0.350301	1.26883
ENSG00000177694	NAALADL2	protein_coding	N-acetylated alpha-linked acidic dipeptidase like 2		1245.17	-2.39852	3.20379	148.717		2.89663	3.11313	2.69925	16.6894	16.289	13.3932
ENSG00000143669	LYST	protein_coding	lysosomal trafficking regulator	This gene encodes a protein that regulates intracellular protein trafficking in endosomes, and may be involved in pigmentation. Mutations in this gene are associated with Chediak-Higashi syndrome, a lysosomal storage disorder. Alternative splicing results in multiple transcript variants, though the full-length nature of some of these variants has not been determined. [provided by RefSeq, Apr 2013…	1244.59	1.65428	4.23445	148.645		26.0697	28.3146	28.6973	8.18106	10.1587	8.1769
ENSG00000110092	CCND1	protein_coding	cyclin D1	The protein encoded by this gene belongs to the highly conserved cyclin family, whose members are characterized by a dramatic periodicity in protein abundance throughout the cell cycle. Cyclins function as regulators of CDK kinases. Different cyclins exhibit distinct expression and degradation patterns which contribute to the temporal coordination of each mitotic event. This cyclin forms a comple…	1243.34	1.07701	7.64022	148.488		285.318	271.731	251.883	138.751	126.634	118.283
ENSG00000183778	B3GALT5	protein_coding	beta-1,3-galactosyltransferase 5	This gene encodes a member of a family of membrane-bound glycoproteins. The encoded protein may synthesize type 1 Lewis antigens, which are elevated in gastrointestinal and pancreatic cancers. Alternatively spliced transcript variants have been observed for this gene, but the full-length nature of some of these variants has not been determined. [provided by RefSeq, Jul 2013].	1242.9	-2.03277	4.14786	148.433		5.35877	9.33938	6.2509	30.1063	30.301	25.5176
ENSG00000114767	RRP9	protein_coding	ribosomal RNA processing 9, small subunit (SSU) processome component, homolog (yeast)	This gene encodes a member of the WD-repeat protein family. The encoded protein is a component of the nucleolar small nuclear ribonucleoprotein particle (snoRNP) and is essential for 18s rRNA processing during ribosome synthesis. It contains seven WD domains required for nucleolar localization and specific interaction with the U3 small nucleolar RNA (U3 snoRNA). [provided by RefSeq, Oct 2012].	1242.59	1.24646	6.46042	148.395		136.866	120.967	110.811	54.3223	46.7652	53.9957
ENSG00000021300	PLEKHB1	protein_coding	pleckstrin homology domain containing B1		1240.75	-1.24449	5.57635	148.164		28.9663	24.7568	31.2545	66.5939	65.3311	69.5036
ENSG00000162734	PEA15	protein_coding	phosphoprotein enriched in astrocytes 15	This gene encodes a death effector domain-containing protein that functions as a negative regulator of apoptosis. The encoded protein is an endogenous substrate for protein kinase C. This protein is also overexpressed in type 2 diabetes mellitus, where it may contribute to insulin resistance in glucose uptake. Alternative splicing results in multiple transcript variants. [provided by RefSeq, Jul …	1239.55	1.33411	6.50513	148.014		120.21	116.075	150.448	53.995	49.2173	50.1892
ENSG00000169891	REPS2	protein_coding	RALBP1 associated Eps domain containing 2	The product of this gene is part of a protein complex that regulates the endocytosis of growth factor receptors. The encoded protein directly interacts with a GTPase activating protein that functions downstream of the small G protein Ral. Its expression can negatively affect receptor internalization and inhibit growth factor signaling. Multiple transcript variants encoding different isoforms have…	1239.46	-1.91525	3.51191	148.003		4.48978	4.89205	4.83024	18.3256	17.1647	18.1866
ENSG00000024526	DEPDC1	protein_coding	DEP domain containing 1		1238.28	-1.76334	4.10898	147.855		6.95192	9.33938	7.24536	25.3613	29.075	25.6585
ENSG00000196917	HCAR1	protein_coding	hydroxycarboxylic acid receptor 1	G protein-coupled receptors (GPCRs, or GPRs), such as GPR81, contain 7 transmembrane domains and transduce extracellular signals through heterotrimeric G proteins.[supplied by OMIM, Feb 2005]. Publication Note: This RefSeq record includes a subset of the publications that are available for this gene. Please see the Gene record to access additional publications.	1234.69	-1.09553	6.51435	147.405		57.0637	59.5941	58.3891	132.37	128.56	113.631
ENSG00000111641	NOP2	protein_coding	NOP2 nucleolar protein		1234.51	0.98439	7.18242	147.383		191.612	201.908	182.697	95.7184	95.6321	99.6736
ENSG00000110321	EIF4G2	protein_coding	eukaryotic translation initiation factor 4 gamma 2	Translation initiation is mediated by specific recognition of the cap structure by eukaryotic translation initiation factor 4F (eIF4F), which is a cap binding protein complex that consists of three subunits: eIF4A, eIF4E and eIF4G. The protein encoded by this gene shares similarity with the C-terminal region of eIF4G that contains the binding sites for eIF4A and eIF3; eIF4G, in addition, contains…	1234.1	0.912367	10.3249	147.332		1591.99	1787.23	1643.42	858.03	916.737	893.82
ENSG00000023734	STRAP	protein_coding	serine/threonine kinase receptor associated protein		1231.98	1.14657	8.13534	147.067		363.817	402.483	392.528	150.695	184.609	187.928
ENSG00000160124	CCDC58	protein_coding	coiled-coil domain containing 58		1231.63	1.50926	5.06085	147.023		43.015	52.0337	50.2913	14.5623	18.0405	18.3275
ENSG00000091986	CCDC80	protein_coding	coiled-coil domain containing 80		1225.55	2.96858	2.77722	146.261		11.7314	9.78411	12.3597	1.14535	1.7515	1.40981
ENSG00000011422	PLAUR	protein_coding	plasminogen activator, urokinase receptor	This gene encodes the receptor for urokinase plasminogen activator and, given its role in localizing and promoting plasmin formation, likely influences many normal and pathological processes related to cell-surface plasminogen activation and localized degradation of the extracellular matrix. It binds both the proprotein and mature forms of urokinase plasminogen activator and permits the activatio…	1225.14	1.15304	5.71014	146.21		68.795	74.4185	70.8909	31.5789	29.9507	34.3994
ENSG00000179833	SERTAD2	protein_coding	SERTA domain containing 2		1224.28	1.16872	6.42576	146.102		111.231	127.193	115.642	47.4502	58.1499	52.022
ENSG00000126254	RBM42	protein_coding	RNA binding motif protein 42		1223.37	1.01981	7.64139	145.988		285.174	257.352	256.855	132.86	123.131	137.879
ENSG00000128833	MYO5C	protein_coding	myosin VC		1223.03	-1.16804	5.98877	145.946		35.6286	41.9531	39.9205	92.1188	90.2025	82.051
ENSG00000151748	SAV1	protein_coding	salvador family WW domain containing protein 1	WW domain-containing proteins are found in all eukaryotes and play an important role in the regulation of a wide variety of cellular functions such as protein degradation, transcription, and RNA splicing. This gene encodes a protein with two WW domains, a SARAH domain, and a coiled-coil region and is ubiquitously expressed in adult tissues. This protein binds to MST1 (mammalian sterile 20-like ki…	1222.58	1.17124	5.75415	145.89		72.5607	71.7501	77.1418	36.1603	31.8774	30.4519
ENSG00000139289	PHLDA1	protein_coding	pleckstrin homology like domain family A member 1	This gene encodes an evolutionarily conserved proline-histidine rich nuclear protein. The encoded protein may play an important role in the anti-apoptotic effects of insulin-like growth factor-1. [provided by RefSeq, Jul 2008]. Publication Note: This RefSeq record includes a subset of the publications that are available for this gene. Please see the Gene record to access additional publications.	1222	1.27869	8.17098	145.817		379.893	466.079	375.054	147.586	180.93	174.675
ENSG00000112655	PTK7	protein_coding	protein tyrosine kinase 7 (inactive)	This gene encodes a member of the receptor protein tyrosine kinase family of proteins that transduce extracellular signals across the cell membrane. The encoded protein lacks detectable catalytic tyrosine kinase activity, is involved in the Wnt signaling pathway and plays a role in multiple cellular processes including polarity and adhesion. Alternatively spliced transcript variants encoding mult…	1220.6	-1.11803	6.25609	145.642		52.4291	43.5838	48.7286	109.463	100.186	104.608
ENSG00000129657	SEC14L1	protein_coding	SEC14 like lipid binding 1	The protein encoded by this gene belongs to the SEC14 cytosolic factor family. It has similarity to yeast SEC14 and to Japanese flying squid RALBP which suggests a possible role of the gene product in an intracellular transport system. Multiple alternatively spliced transcript variants have been found for this gene; some variants represent read-through transcripts that include exons from the upst…	1220.36	1.01415	6.9103	145.611		169.308	156.397	154.141	82.3015	80.0437	75.4248
ENSG00000131398	KCNC3	protein_coding	potassium voltage-gated channel subfamily C member 3	The Shaker gene family of Drosophila encodes components of voltage-gated potassium channels and is comprised of four subfamilies. Based on sequence similarity, this gene is similar to one of these subfamilies, namely the Shaw subfamily. The protein encoded by this gene belongs to the delayed rectifier class of channel proteins and is an integral membrane protein that mediates the voltage-dependen…	1219.29	-1.48916	5.31829	145.477		24.3317	17.3446	21.3099	63.8123	60.0766	53.4318
ENSG00000133858	ZFC3H1	protein_coding	zinc finger C3H1-type containing		1218.87	-1.2383	5.67902	145.425		29.4008	30.2418	31.9648	66.5939	79.8686	70.0676
ENSG00000108854	SMURF2	protein_coding	SMAD specific E3 ubiquitin protein ligase 2		1218.24	1.14513	5.60885	145.346		64.4501	67.4511	67.0551	29.9427	32.0525	28.1962
ENSG00000118200	CAMSAP2	protein_coding	calmodulin regulated spectrin associated protein family member 2		1217.13	1.25764	6.27707	145.208		95.1544	115.482	114.363	41.3962	49.0421	45.5369
ENSG00000177311	ZBTB38	protein_coding	zinc finger and BTB domain containing 38	The protein encoded by this gene is a zinc finger transcriptional activator that binds methylated DNA. The encoded protein can form homodimers or heterodimers through the zinc finger domains. In mouse, inhibition of this protein has been associated with apoptosis in some cell types. [provided by RefSeq, Jun 2010]. Publication Note: This RefSeq record includes a subset of the publications that are…	1215.99	1.26271	5.76259	145.064		73.4297	73.6773	79.841	27.4884	36.4313	30.8748
ENSG00000109790	KLHL5	protein_coding	kelch like family member 5		1215.82	1.8169	4.22813	145.043		28.2422	26.3874	30.118	6.87209	10.509	6.90807
ENSG00000175567	UCP2	protein_coding	uncoupling protein 2	Mitochondrial uncoupling proteins (UCP) are members of the larger family of mitochondrial anion carrier proteins (MACP). UCPs separate oxidative phosphorylation from ATP synthesis with energy dissipated as heat, also referred to as the mitochondrial proton leak. UCPs facilitate the transfer of anions from the inner to the outer mitochondrial membrane and the return transfer of protons from the ou…	1213.12	-1.37799	7.31135	144.705		99.2097	69.5265	96.3207	237.742	217.362	234.029
ENSG00000136271	DDX56	protein_coding	DEAD-box helicase 56	This gene encodes a member of the DEAD box protein family. DEAD box proteins, characterized by the conserved motif Asp-Glu-Ala-Asp (DEAD), are putative RNA helicases. They are implicated in a number of cellular processes involving alteration of RNA secondary structure such as translation initiation, nuclear and mitochondrial splicing, and ribosome and spliceosome assembly. Based on their distribu…	1212.6	1.06462	7.42597	144.64		243.897	239.118	212.104	117.971	103.514	110.67
ENSG00000172053	QARS	protein_coding	glutaminyl-tRNA synthetase	Aminoacyl-tRNA synthetases catalyze the aminoacylation of tRNA by their cognate amino acid. Because of their central role in linking amino acids with nucleotide triplets contained in tRNAs, aminoacyl-tRNA synthetases are thought to be among the first proteins that appeared in evolution. In metazoans, 9 aminoacyl-tRNA synthetases specific for glutamine (gln), glutamic acid (glu), and 7 other amino…	1212.36	-1.14711	7.12475	144.61		98.3407	81.6825	80.6934	192.909	179.354	204.845
ENSG00000165490	DDIAS	protein_coding	DNA damage induced apoptosis suppressor		1211.81	1.43327	4.75008	144.541		38.2356	35.7268	41.1991	14.3987	13.3114	14.803
ENSG00000109511	ANXA10	protein_coding	annexin A10	This gene encodes a member of the annexin family. Members of this calcium-dependent phospholipid-binding protein family play a role in the regulation of cellular growth and in signal transduction pathways. The function of this gene has not yet been determined. [provided by RefSeq, Jul 2008]. Sequence Note: This RefSeq record was created from transcript and genomic sequence data to make the sequen…	1208.66	1.2274	5.89074	144.146		83.5679	85.2403	77.8521	29.9427	37.1319	38.0649
ENSG00000137692	DCUN1D5	protein_coding	defective in cullin neddylation 1 domain containing 5		1207.08	1.09223	6.20165	143.949		93.2716	103.178	101.435	43.196	48.5167	47.9335
ENSG00000111276	CDKN1B	protein_coding	cyclin dependent kinase inhibitor 1B	This gene encodes a cyclin-dependent kinase inhibitor, which shares a limited similarity with CDK inhibitor CDKN1A/p21. The encoded protein binds to and prevents the activation of cyclin E-CDK2 or cyclin D-CDK4 complexes, and thus controls the cell cycle progression at G1. The degradation of this protein, which is triggered by its CDK dependent phosphorylation and subsequent ubiquitination by SCF…	1206.62	-1.28429	5.01667	143.891		19.2626	17.0481	20.1734	44.1777	46.59	46.9467
ENSG00000117305	HMGCL	protein_coding	3-hydroxymethyl-3-methylglutaryl-CoA lyase	The protein encoded by this gene belongs to the HMG-CoA lyase family. It is a mitochondrial enzyme that catalyzes the final step of leucine degradation and plays a key role in ketone body formation. Mutations in this gene are associated with HMG-CoA lyase deficiency. Alternatively spliced transcript variants encoding different isoforms have been found for this gene. [provided by RefSeq, Oct 2009].	1203.18	-1.3186	5.15387	143.461		22.8834	17.7893	20.4575	50.3954	53.2457	49.2024
ENSG00000112972	HMGCS1	protein_coding	3-hydroxy-3-methylglutaryl-CoA synthase 1		1203.14	-1.30959	5.90314	143.455		33.3113	36.3198	33.8117	75.4294	97.3836	83.8837
ENSG00000213347	MXD3	protein_coding	MAX dimerization protein 3	This gene encodes a member of the Myc superfamily of basic helix-loop-helix leucine zipper transcriptional regulators. The encoded protein forms a heterodimer with the cofactor MAX which binds specific E-box DNA motifs in the promoters of target genes and regulates their transcription. Disruption of the MAX-MXD3 complex is associated with uncontrolled cell proliferation and tumorigenesis. Transcr…	1203.07	-2.27734	4.08438	143.447		7.24158	3.85435	6.2509	32.8879	23.295	28.1962
ENSG00000185615	PDIA2	protein_coding	protein disulfide isomerase family A member 2	Protein disulfide isomerases (EC 5.3.4.1), such as PDIP, are endoplasmic reticulum (ER) resident proteins that catalyze protein folding and thiol-disulfide interchange reactions (Desilva et al., 1996 [PubMed 8561901]).[supplied by OMIM, Mar 2008]. Publication Note: This RefSeq record includes a subset of the publications that are available for this gene. Please see the Gene record to access addit…	1202.8	-2.68082	2.76515	143.413		2.17248	1.18595	1.98892	12.108	10.3339	12.1244
ENSG00000173209	AHSA2	protein_coding	activator of HSP90 ATPase homolog 2		1202.79	-1.00205	6.39699	143.412		59.0913	54.7021	54.6954	115.189	110.52	111.798
ENSG00000122515	ZMIZ2	protein_coding	zinc finger MIZ-type containing 2	ZMIZ2 and ZMIZ1 (MIM 607159) are members of a PIAS (see MIM 603566)-like family of proteins that interact with nuclear hormone receptors. ZMIZ2 interacts with androgen receptor (AR; MIM 313700) and enhances AR-mediated transcription (Huang et al., 2005 [PubMed 16051670]).[supplied by OMIM, May 2010].	1202.41	1.03775	8.39115	143.364		477.8	445.918	427.76	240.523	203.525	214.15
ENSG00000167962	ZNF598	protein_coding	zinc finger protein 598	Zinc-finger proteins bind nucleic acids and play important roles in various cellular functions, including cell proliferation, differentiation, and apoptosis. This protein and Grb10-interacting GYF protein 2 have been identified as a components of the mammalian 4EHP (m4EHP) complex. The complex is thought to function as a translation repressor in embryonic development. [provided by RefSeq, Oct 201…	1201.26	1.1016	7.14479	143.221		200.447	186.491	189.232	98.8273	78.2922	91.0737
ENSG00000185361	TNFAIP8L1	protein_coding	TNF alpha induced protein 8 like 1		1199.75	-2.03284	3.33494	143.032		4.20012	3.55786	3.97784	16.853	16.1138	15.3669
ENSG00000133398	MED10	protein_coding	mediator complex subunit 10	MED10 is a component of the Mediator complex, which is a coactivator for DNA-binding factors that activate transcription via RNA polymerase II (Sato et al., 2003 [PubMed 12584197]).[supplied by OMIM, Oct 2008].	1199.72	1.21769	5.56002	143.028		64.4501	69.3782	61.5145	29.2882	25.3968	29.0421
ENSG00000164134	NAA15	protein_coding	N(alpha)-acetyltransferase 15, NatA auxiliary subunit	This gene encodes a protein of unknown function. However, similarity to proteins in yeast and other species suggests that this protein may be an N-acetyltransferase. [provided by RefSeq, Jul 2008]. Publication Note: This RefSeq record includes a subset of the publications that are available for this gene. Please see the Gene record to access additional publications.	1199.06	1.09092	7.5543	142.944		236.655	278.847	248.899	111.753	129.086	118.142
ENSG00000133135	RNF128	protein_coding	ring finger protein 128, E3 ubiquitin protein ligase	The protein encoded by this gene is a type I transmembrane protein that localizes to the endocytic pathway. This protein contains a RING zinc-finger motif and has been shown to possess E3 ubiquitin ligase activity. Expression of this gene in retrovirally transduced T cell hybridoma significantly inhibits activation-induced IL2 and IL4 cytokine production. Induced expression of this gene was obser…	1198.34	-1.14007	5.65304	142.855		31.1388	33.2067	29.9759	66.2666	73.388	68.3758
ENSG00000186470	BTN3A2	protein_coding	butyrophilin subfamily 3 member A2	This gene encodes a member of the immunoglobulin superfamily, which resides in the juxta-telomeric region of the major histocompatability class 1 locus and is clustered with the other family members on chromosome 6. The encoded protein may be involved in the adaptive immune response. Alternatively spliced transcript variants encoding different isoforms have been found for this gene. [provided by …	1197.89	-2.06702	3.32615	142.799		4.20012	3.85435	3.40958	15.2168	15.7635	17.0587
ENSG00000166965	RCCD1	protein_coding	RCC1 domain containing 1		1196.86	-1.25838	5.4226	142.67		25.78	22.5331	27.5608	62.9942	62.3535	56.6744
ENSG00000145390	USP53	protein_coding	ubiquitin specific peptidase 53		1196.7	1.45343	5.99392	142.65		77.7746	102.733	96.3207	29.4518	36.7816	34.8223
ENSG00000198743	SLC5A3	protein_coding	solute carrier family 5 member 3		1196.26	1.22639	6.87493	142.594		155.984	173.149	160.961	65.9394	82.1455	61.8907
ENSG00000175061	LRRC75A-AS1	processed_transcript	LRRC75A antisense RNA 1		1196.12	-0.912935	7.53141	142.577		129.769	130.455	125.018	237.251	246.086	242.064
ENSG00000030419	IKZF2	protein_coding	IKAROS family zinc finger 2	This gene encodes a member of the Ikaros family of zinc-finger proteins. Three members of this protein family (Ikaros, Aiolos and Helios) are hematopoietic-specific transcription factors involved in the regulation of lymphocyte development. This protein forms homo- or hetero-dimers with other Ikaros family members, and is thought to function predominantly in early hematopoietic development. Multi…	1193.03	-2.12684	3.84969	142.19		6.66226	4.29908	5.11437	22.2525	27.4986	21.0062
ENSG00000137393	RNF144B	protein_coding	ring finger protein 144B		1191.89	-3.06464	2.84529	142.048		1.15865	1.63068	1.70479	9.81728	14.3623	13.8161
ENSG00000279676	AC011483.4	TEC			1190.17	2.14604	3.30188	141.832		16.2211	14.5279	15.059	3.76329	2.97756	3.52453
ENSG00000144655	CSRNP1	protein_coding	cysteine and serine rich nuclear protein 1	This gene encodes a protein that localizes to the nucleus and expression of this gene is induced in response to elevated levels of axin. The Wnt signalling pathway, which is negatively regulated by axin, is important in axis formation in early development and impaired regulation of this signalling pathway is often involved in tumors. A decreased level of expression of this gene in tumors compared…	1189.04	1.69312	4.2347	141.691		29.6905	26.3874	27.5608	6.70847	9.45812	9.58671
ENSG00000073008	PVR	protein_coding	poliovirus receptor	The protein encoded by this gene is a transmembrane glycoprotein belonging to the immunoglobulin superfamily. The external domain mediates cell attachment to the extracellular matrix molecule vitronectin, while its intracellular domain interacts with the dynein light chain Tctex-1/DYNLT1. The gene is specific to the primate lineage, and serves as a cellular receptor for poliovirus in the first st…	1187.45	0.923834	7.99701	141.492		342.527	333.697	324.763	183.583	166.918	176.931
ENSG00000108559	NUP88	protein_coding	nucleoporin 88	The nuclear pore complex is a massive structure that extends across the nuclear envelope, forming a gateway that regulates the flow of macromolecules between the nucleus and the cytoplasm. Nucleoporins, a family of 50 to 100 proteins, are the main components of the nuclear pore complex in eukaryotic cells. The protein encoded by this gene belongs to the nucleoporin family and is associated with t…	1187.24	1.07234	5.96197	141.466		83.1334	85.0921	82.6823	36.9784	40.1094	42.0123
ENSG00000074527	NTN4	protein_coding	netrin 4	NTN4 belongs to a family of proteins related to laminins (see LAMA1, MIM 150320) Koch et al. (2000) [PubMed 11038171].[supplied by OMIM, Mar 2008]. Publication Note: This RefSeq record includes a subset of the publications that are available for this gene. Please see the Gene record to access additional publications.	1186.98	1.42631	5.09015	141.433		45.4771	52.1819	48.5865	15.8713	17.1647	21.0062
ENSG00000109794	FAM149A	protein_coding	family with sequence similarity 149 member A		1184.75	-1.77888	4.01997	141.153		5.9381	6.81923	9.09222	23.8887	24.8714	26.3635
ENSG00000179981	TSHZ1	protein_coding	teashirt zinc finger homeobox 1	This gene encodes a colon cancer antigen that was defined by serological analysis of recombinant cDNA expression libraries. The encoded protein is a member of the teashirt C2H2-type zinc-finger protein family and may be involved in transcriptional regulation of developmental processes. Mutations in this gene may be associated with congenital aural atresia syndrome. [provided by RefSeq, Jan 2012].	1179.18	-1.54632	4.46046	140.456		12.4555	10.6736	10.5129	31.5789	30.6513	35.8092
ENSG00000159023	EPB41	protein_coding	erythrocyte membrane protein band 4.1	The protein encoded by this gene, together with spectrin and actin, constitute the red cell membrane cytoskeletal network. This complex plays a critical role in erythrocyte shape and deformability. Mutations in this gene are associated with type 1 elliptocytosis (EL1). Alternatively spliced transcript variants encoding different isoforms have been described for this gene.[provided by RefSeq, Oct …	1178.31	-1.25756	6.01923	140.348		36.4976	39.2847	39.2102	86.7193	104.915	83.8837
ENSG00000072571	HMMR	protein_coding	hyaluronan mediated motility receptor	The protein encoded by this gene is involved in cell motility. It is expressed in breast tissue and together with other proteins, it forms a complex with BRCA1 and BRCA2, thus is potentially associated with higher risk of breast cancer. Alternatively spliced transcript variants encoding different isoforms have been noted for this gene. [provided by RefSeq, Dec 2008].	1177.49	-1.99263	4.56395	140.245		6.22776	11.1183	11.2232	33.2151	42.2112	38.4878
ENSG00000167173	C15orf39	protein_coding	chromosome 15 open reading frame 39		1177.35	1.14465	6.94632	140.228		175.101	168.702	162.665	86.5557	65.8565	76.4117
ENSG00000007952	NOX1	protein_coding	NADPH oxidase 1	This gene encodes a member of the NADPH oxidase family of enzymes responsible for the catalytic one-electron transfer of oxygen to generate superoxide or hydrogen peroxide. Alternatively spliced transcript variants encoding multiple isoforms have been observed for this gene. [provided by RefSeq, Nov 2012].	1177.15	-2.56604	2.74348	140.202		1.59315	2.37191	1.70479	10.799	10.8593	11.9834
ENSG00000198000	NOL8	protein_coding	nucleolar protein 8	NOL8 binds Ras-related GTP-binding proteins (see MIM 608267) and plays a role in cell growth (Sekiguchi et al., 2004 [PubMed 14660641]).[supplied by OMIM, Mar 2008].	1174.05	1.05083	6.4872	139.814		113.693	126.897	119.762	53.995	58.6754	61.0448
ENSG00000074657	ZNF532	protein_coding	zinc finger protein 532		1172.8	1.31333	5.84368	139.657		74.5883	90.7254	77.4259	35.015	34.1543	28.7601
ENSG00000132846	ZBED3	protein_coding	zinc finger BED-type containing 3		1171.27	-1.91921	3.87039	139.467		7.53125	6.52274	4.26198	23.3978	24.3459	21.7111
ENSG00000087842	PIR	protein_coding	pirin	This gene encodes a member of the cupin superfamily. The encoded protein is an Fe(II)-containing nuclear protein expressed in all tissues of the body and concentrated within dot-like subnuclear structures. Interactions with nuclear factor I/CCAAT box transcription factor as well as B cell lymphoma 3-encoded oncoprotein suggest the encoded protein may act as a transcriptional cofactor and be invol…	1170.67	-2.67823	2.64694	139.391		1.44832	1.92717	1.56272	10.4718	9.80842	11.4195
ENSG00000181085	MAPK15	protein_coding	mitogen-activated protein kinase 15		1170.6	-2.37854	3.43975	139.382		3.1863	2.22366	4.97231	18.6528	19.9671	16.0718
ENSG00000185339	TCN2	protein_coding	transcobalamin 2	This gene encodes a member of the vitamin B12-binding protein family. This family of proteins, alternatively referred to as R binders, is expressed in various tissues and secretions. This plasma protein binds cobalamin and mediates the transport of cobalamin into cells. This protein and other mammalian cobalamin-binding proteins, such as transcobalamin I and gastric intrisic factor, may have evol…	1169.22	-2.15477	3.48194	139.21		4.20012	3.55786	4.40404	19.7982	15.2381	19.1734
ENSG00000141542	RAB40B	protein_coding	RAB40B, member RAS oncogene family	The protein encoded by this gene has similarity to a yeast protein which suggests a role of the gene product in regulating secretory vesicles. [provided by RefSeq, Jul 2008].	1169.11	-2.38759	3.51134	139.196		4.05529	3.26137	3.55165	21.4344	14.8878	20.5832
ENSG00000115946	PNO1	protein_coding	partner of NOB1 homolog		1167.31	1.35402	5.19389	138.971		47.0703	57.3705	50.7175	20.289	20.8429	19.5964
ENSG00000144034	TPRKB	protein_coding	TP53RK binding protein		1165.81	1.33567	5.02042	138.783		43.1598	45.6592	48.0183	15.7076	18.9162	19.4554
ENSG00000100219	XBP1	protein_coding	X-box binding protein 1	This gene encodes a transcription factor that regulates MHC class II genes by binding to a promoter element referred to as an X box. This gene product is a bZIP protein, which was also identified as a cellular transcription factor that binds to an enhancer in the promoter of the T cell leukemia virus type 1 promoter. It may increase expression of viral proteins by acting as the DNA binding partne…	1163.43	-1.0455	7.23829	138.485		95.7337	101.992	98.1675	184.565	204.926	220.917
ENSG00000100504	PYGL	protein_coding	glycogen phosphorylase L	This gene encodes a homodimeric protein that catalyses the cleavage of alpha-1,4-glucosidic bonds to release glucose-1-phosphate from liver glycogen stores. This protein switches from inactive phosphorylase B to active phosphorylase A by phosphorylation of serine residue 15. Activity of this enzyme is further regulated by multiple allosteric effectors and hormonal controls. Humans have three glyc…	1162.79	1.21236	5.64389	138.405		65.3191	70.4159	71.175	28.4701	26.798	33.5535
ENSG00000142687	KIAA0319L	protein_coding	KIAA0319 like	This gene is a candidate gene for dyslexia susceptibility.[provided by RefSeq, Apr 2009].	1162.57	-1.04223	6.55268	138.377		63.5811	59.1494	61.5145	134.169	128.736	117.014
ENSG00000146731	CCT6A	protein_coding	chaperonin containing TCP1 subunit 6A	The protein encoded by this gene is a molecular chaperone that is a member of the chaperonin containing TCP1 complex (CCT), also known as the TCP1 ring complex (TRiC). This complex consists of two identical stacked rings, each containing eight different proteins. Unfolded polypeptides enter the central cavity of the complex and are folded in an ATP-dependent manner. The complex folds various prot…	1162.25	0.943048	9.19281	138.337		747.621	807.782	751.528	367.821	416.332	415.612
ENSG00000164684	ZNF704	protein_coding	zinc finger protein 704		1162.12	-2.05037	3.71135	138.321		5.64844	3.7061	5.8247	22.5797	22.4193	18.4685
ENSG00000103269	RHBDL1	protein_coding	rhomboid like 1	This gene encodes a protein similar to Rhomboid in Drosophila which is involved in signalling in the Spitz/epidermal growth factor receptor/mitogen-activated protein kinase pathway. The Rhomboid family of proteins consists of intramembrane serine proteases containing several transmembrane domains. Alternative splicing results in multiple transcript variants encoding different isoforms. [provided …	1160.36	-2.53566	2.9471	138.101		3.04147	1.48244	2.13099	13.4169	11.3848	13.9571
ENSG00000101443	WFDC2	protein_coding	WAP four-disulfide core domain 2	This gene encodes a protein that is a member of the WFDC domain family. The WFDC domain, or WAP Signature motif, contains eight cysteines forming four disulfide bonds at the core of the protein, and functions as a protease inhibitor in many family members. This gene is expressed in pulmonary epithelial cells, and was also found to be expressed in some ovarian cancers. The encoded protein is a sma…	1160.32	1.43941	5.84261	138.096		88.2025	68.9335	91.0642	33.0515	27.3235	31.0158
ENSG00000144848	ATG3	protein_coding	autophagy related 3	This gene encodes a ubiquitin-like-conjugating enzyme and is a component of ubiquitination-like systems involved in autophagy, the process of degradation, turnover and recycling of cytoplasmic constituents in eukaryotic cells. This protein is known to play a role in regulation of autophagy during cell death. A pseudogene of this gene is located on chromosome 20. Alternative splicing results in mu…	1159.79	1.066	6.64121	138.029		127.597	135.94	138.94	57.1038	67.7832	67.2479
ENSG00000134222	PSRC1	protein_coding	proline and serine rich coiled-coil 1	This gene encodes a proline-rich protein that is a target for regulation by the tumor suppressor protein p53. The encoded protein plays an important role in mitosis by recruiting and regulating microtubule depolymerases that destabalize microtubules. Alternatively spliced transcript variants encoding different isoforms have been described. [provided by RefSeq, Apr 2014].	1159.7	-1.50899	4.81901	138.019		14.0487	12.3043	17.6162	42.7052	38.5331	43.9861
ENSG00000176407	KCMF1	protein_coding	potassium channel modulatory factor 1		1158.06	1.05014	6.67748	137.813		137.59	141.573	132.263	59.2309	68.1335	71.0544
ENSG00000104884	ERCC2	protein_coding	ERCC excision repair 2, TFIIH core complex helicase subunit	The nucleotide excision repair pathway is a mechanism to repair damage to DNA. The protein encoded by this gene is involved in transcription-coupled nucleotide excision repair and is an integral member of the basal transcription factor BTF2/TFIIH complex. The gene product has ATP-dependent DNA helicase activity and belongs to the RAD3/XPD subfamily of helicases. Defects in this gene can result in…	1156.55	-1.09926	6.06944	137.623		46.2013	41.2119	40.915	96.7002	85.6485	92.4836
ENSG00000182704	TSKU	protein_coding	tsukushi, small leucine rich proteoglycan		1156.37	-1.21602	6.74223	137.601		69.5192	60.9283	63.0772	169.839	131.363	148.312
ENSG00000104365	IKBKB	protein_coding	inhibitor of nuclear factor kappa B kinase subunit beta	The protein encoded by this gene phosphorylates the inhibitor in the inhibitor/NF-kappa-B complex, causing dissociation of the inhibitor and activation of NF-kappa-B. The encoded protein itself is found in a complex of proteins. Several transcript variants, some protein-coding and some not, have been found for this gene. [provided by RefSeq, Sep 2011].	1156.11	-1.69891	4.74906	137.569		14.0487	14.3797	9.66048	46.1412	36.7816	40.6025
ENSG00000148291	SURF2	protein_coding	surfeit 2	This gene shares a bidirectional promoter with surfeit 1 (SURF1; GeneID: 6834), which is located on the opposite strand. It encodes a conserved protein that is expressed in a variety of tissues. [provided by RefSeq, Jul 2013].	1155.9	1.42162	5.1491	137.543		48.3738	57.2222	46.7397	17.9983	17.8653	20.7242
ENSG00000242485	MRPL20	protein_coding	mitochondrial ribosomal protein L20	Mammalian mitochondrial ribosomal proteins are encoded by nuclear genes and help in protein synthesis within the mitochondrion. Mitochondrial ribosomes (mitoribosomes) consist of a small 28S subunit and a large 39S subunit. They have an estimated 75% protein to rRNA composition compared to prokaryotic ribosomes, where this ratio is reversed. Another difference between mammalian mitoribosomes and …	1155.47	1.03373	6.60907	137.488		136.721	128.528	125.586	59.8854	61.8281	68.7987
ENSG00000186594	MIR22HG	lincRNA	MIR22 host gene		1155.35	1.8723	3.97267	137.474		24.3317	25.498	21.594	6.87209	4.72906	7.61298
ENSG00000119711	ALDH6A1	protein_coding	aldehyde dehydrogenase 6 family member A1	This gene encodes a member of the aldehyde dehydrogenase protein family. The encoded protein is a mitochondrial methylmalonate semialdehyde dehydrogenase that plays a role in the valine and pyrimidine catabolic pathways. This protein catalyzes the irreversible oxidative decarboxylation of malonate and methylmalonate semialdehydes to acetyl- and propionyl-CoA. Methylmalonate semialdehyde dehydroge…	1155.06	-2.12516	3.27988	137.437		3.62079	3.40961	3.69371	14.5623	17.515	15.085
ENSG00000067225	PKM	protein_coding	pyruvate kinase, muscle	This gene encodes a protein involved in glycolysis. The encoded protein is a pyruvate kinase that catalyzes the transfer of a phosphoryl group from phosphoenolpyruvate to ADP, generating ATP and pyruvate. This protein has been shown to interact with thyroid hormone and may mediate cellular metabolic effects induced by thyroid hormones. This protein has been found to bind Opa protein, a bacterial …	1153.25	0.83086	11.8162	137.211		4772.2	4741.44	4333.15	2631.19	2530.22	2622.95
ENSG00000081721	DUSP12	protein_coding	dual specificity phosphatase 12	The protein encoded by this gene is a member of the dual specificity protein phosphatase subfamily. These phosphatases inactivate their target kinases by dephosphorylating both the phosphoserine/threonine and phosphotyrosine residues. They negatively regulate members of the mitogen-activated protein (MAP) kinase superfamily (MAPK/ERK, SAPK/JNK, p38), which is associated with cellular proliferatio…	1152.74	1.25475	5.28921	137.147		57.9327	52.7749	51.9961	20.4527	23.6453	23.9668
ENSG00000214922	HLA-F-AS1	processed_transcript	HLA-F antisense RNA 1		1152.54	2.78584	3.12218	137.122		11.7314	17.0481	14.2066	2.12708	1.7515	2.2557
ENSG00000139631	CSAD	protein_coding	cysteine sulfinic acid decarboxylase	This gene encodes a member of the group 2 decarboxylase family. A similar protein in rodents plays a role in multiple biological processes as the rate-limiting enzyme in taurine biosynthesis, catalyzing the decarboxylation of cysteinesulfinate to hypotaurine. Alternatively spliced transcript variants encoding multiple isoforms have been observed for this gene. [provided by RefSeq, Sep 2011].	1152	-1.46003	4.2889	137.055		10.1382	9.63586	11.3653	28.3065	29.6004	28.0552
ENSG00000133835	HSD17B4	protein_coding	hydroxysteroid 17-beta dehydrogenase 4	The protein encoded by this gene is a bifunctional enzyme that is involved in the peroxisomal beta-oxidation pathway for fatty acids. It also acts as a catalyst for the formation of 3-ketoacyl-CoA intermediates from both straight-chain and 2-methyl-branched-chain fatty acids. Defects in this gene that affect the peroxisomal fatty acid beta-oxidation activity are a cause of D-bifunctional protein …	1150.68	-1.05411	7.07668	136.889		85.0162	89.9842	88.507	163.621	197.57	186.095
ENSG00000139496	NUP58	protein_coding	nucleoporin 58	This gene encodes a member of the nucleoporin family that shares 87% sequence identity with rat nucleoporin p58. The protein is localized to the nuclear rim and is a component of the nuclear pore complex (NPC). All molecules entering or leaving the nucleus either diffuse through or are actively transported by the NPC. Alternate transcriptional splice variants, encoding different isoforms, have be…	1150.37	1.00186	7.40498	136.85		215.654	232.002	227.59	107.499	123.481	106.582
ENSG00000143067	ZNF697	protein_coding	zinc finger protein 697		1147.83	1.88306	3.6932	136.533		20.2764	19.8647	18.4686	4.09053	5.25451	6.34415
ENSG00000155760	FZD7	protein_coding	frizzled class receptor 7	Members of the _frizzled_ gene family encode 7-transmembrane domain proteins that are receptors for Wnt signaling proteins. The FZD7 protein contains an N-terminal signal sequence, 10 cysteine residues typical of the cysteine-rich extracellular domain of Fz family members, 7 putative transmembrane domains, and an intracellular C-terminal tail with a PDZ domain-binding motif. FZD7 gene expression …	1146.05	-1.27687	4.73307	136.31		15.497	16.1586	14.9169	38.2874	36.4313	38.0649
ENSG00000133316	WDR74	protein_coding	WD repeat domain 74		1145.94	0.981556	6.38224	136.296		113.403	110.59	105.697	56.2857	54.2966	56.2514
ENSG00000023909	GCLM	protein_coding	glutamate-cysteine ligase modifier subunit	Glutamate-cysteine ligase, also known as gamma-glutamylcysteine synthetase, is the first rate limiting enzyme of glutathione synthesis. The enzyme consists of two subunits, a heavy catalytic subunit and a light regulatory subunit. Gamma glutamylcysteine synthetase deficiency has been implicated in some forms of hemolytic anemia. [provided by RefSeq, Jul 2008]. Publication Note: This RefSeq record…	1144.17	1.03481	6.16547	136.074		92.6923	96.5069	97.5993	43.0324	48.3415	48.4975
ENSG00000134333	LDHA	protein_coding	lactate dehydrogenase A	The protein encoded by this gene catalyzes the conversion of L-lactate and NAD to pyruvate and NADH in the final step of anaerobic glycolysis. The protein is found predominantly in muscle tissue and belongs to the lactate dehydrogenase family. Mutations in this gene have been linked to exertional myoglobinuria. Multiple transcript variants encoding different isoforms have been found for this gene…	1143.75	0.919422	9.96608	136.022		1283.21	1365.92	1273.62	633.705	726.174	714.069
ENSG00000100867	DHRS2	protein_coding	dehydrogenase/reductase 2		1143.65	-3.81107	1.97368	136.009		0.144832	1.03771	0.284132	6.70847	6.83087	7.47199
ENSG00000178935	ZNF552	protein_coding	zinc finger protein 552		1143.55	-1.36686	4.88637	135.997		14.7728	16.0104	18.7527	40.0872	42.5615	45.1139
ENSG00000074800	ENO1	protein_coding	enolase 1	This gene encodes alpha-enolase, one of three enolase isoenzymes found in mammals. Each isoenzyme is a homodimer composed of 2 alpha, 2 gamma, or 2 beta subunits, and functions as a glycolytic enzyme. Alpha-enolase in addition, functions as a structural lens protein (tau-crystallin) in the monomeric form. Alternative splicing of this gene results in a shorter isoform that has been shown to bind t…	1143.09	0.873601	11.2569	135.939		3316.07	3217.79	2962.36	1762.36	1640.81	1779.32
ENSG00000174744	BRMS1	protein_coding	breast cancer metastasis suppressor 1	This gene reduces the metastatic potential, but not the tumorogenicity, of human breast cancer and melanoma cell lines. The protein encoded by this gene localizes primarily to the nucleus and is a component of the mSin3a family of histone deacetylase complexes (HDAC). The protein contains two coiled-coil motifs and several imperfect leucine zipper motifs. Alternative splicing results in two trans…	1141.19	1.04843	6.1854	135.702		100.079	97.2481	94.4738	45.814	43.7876	51.0351
ENSG00000232593	KANTR	protein_coding	KDM5C adjacent transcript		1140.72	-1.76906	3.88528	135.642		6.37259	7.70869	5.96677	22.7434	24.8714	21.0062
ENSG00000153944	MSI2	protein_coding	musashi RNA binding protein 2	This gene encodes a protein containing two conserved tandem RNA recognition motifs. Similar proteins in other species function as RNA-binding proteins and play central roles in posttranscriptional gene regulation. Two transcript variants encoding distinct isoforms have been identified for this gene. [provided by RefSeq, Jul 2008].	1138.8	-1.00832	6.54568	135.403		61.119	65.0791	60.0939	125.334	132.063	117.719
ENSG00000067177	PHKA1	protein_coding	phosphorylase kinase regulatory subunit alpha 1	Phosphorylase kinase is a polymer of 16 subunits, four each of alpha, beta, gamma and delta. The alpha subunit includes the skeletal muscle and hepatic isoforms, and the skeletal muscle isoform is encoded by this gene. The beta subunit is the same in both the muscle and hepatic isoforms, and encoded by one gene. The gamma subunit also includes the skeletal muscle and hepatic isoforms, which are e…	1138.35	1.19033	5.37163	135.346		53.2981	60.4836	56.4002	23.8887	25.2217	25.3766
ENSG00000054793	ATP9A	protein_coding	ATPase phospholipid transporting 9A (putative)		1137.77	-1.10328	8.33363	135.273		215.799	207.986	191.505	481.701	453.99	386.711
ENSG00000100664	EIF5	protein_coding	eukaryotic translation initiation factor 5	Eukaryotic translation initiation factor-5 (EIF5) interacts with the 40S initiation complex to promote hydrolysis of bound GTP with concomitant joining of the 60S ribosomal subunit to the 40S initiation complex. The resulting functional 80S ribosomal initiation complex is then active in peptidyl transfer and chain elongations (summary by Si et al., 1996 [PubMed 8663286]).[supplied by OMIM, May 20…	1137.51	0.979085	8.08101	135.241		335.72	367.942	371.218	171.148	196.168	178.2
ENSG00000279806	AC018629.1	TEC			1136.76	1.50009	4.47497	135.147		32.732	33.9479	29.4076	10.3081	11.3848	12.1244
ENSG00000107554	DNMBP	protein_coding	dynamin binding protein	DNMBP belongs to the DBL (MIM 311030) family of guanine nucleotide exchange factors and plays a role in the regulation of cell junctions (Otani et al., 2006 [PubMed 17015620]).[supplied by OMIM, Mar 2008]. Publication Note: This RefSeq record includes a subset of the publications that are available for this gene. Please see the Gene record to access additional publications.	1136.13	0.988338	6.58184	135.068		120.21	132.234	127.007	62.5033	66.7323	62.1726
ENSG00000163082	SGPP2	protein_coding	sphingosine-1-phosphate phosphatase 2	Sphingosine-1-phosphate (S1P) is a bioactive sphingolipid metabolite that regulates diverse biologic processes. SGPP2 catalyzes the degradation of S1P (Ogawa et al., 2003 [PubMed 12411432]).[supplied by OMIM, Jun 2009].	1132.16	-1.28058	4.93516	134.572		16.366	18.0858	19.0368	41.5598	46.2397	42.4353
ENSG00000128165	ADM2	protein_coding	adrenomedullin 2	This gene encodes a protein which is a member of the calcitonin-related hormones. The encoded protein is involved in maintaining homeostasis in many tissues, acting via CRLR/RAMP receptor (calcitonin receptor-like receptor/receptor activity-modifying protein) complexes. Multiple alternatively spliced variants, encoding the same protein, have been identified. [provided by RefSeq, Dec 2011].	1131.47	-2.48079	3.20351	134.485		2.60697	3.7061	1.98892	13.5806	14.7126	17.9046
ENSG00000105464	GRIN2D	protein_coding	glutamate ionotropic receptor NMDA type subunit 2D	N-methyl-D-aspartate (NMDA) receptors are a class of ionotropic glutamate receptors. NMDA channel has been shown to be involved in long-term potentiation, an activity-dependent increase in the efficiency of synaptic transmission thought to underlie certain kinds of memory and learning. NMDA receptor channels are heteromers composed of the key receptor subunit NMDAR1 (GRIN1) and 1 or more of the 4…	1131.09	1.08594	7.30128	134.437		229.269	200.722	210.257	110.608	89.8522	100.942
ENSG00000136522	MRPL47	protein_coding	mitochondrial ribosomal protein L47	Mammalian mitochondrial ribosomal proteins are encoded by nuclear genes and help in protein synthesis within the mitochondrion. Mitochondrial ribosomes (mitoribosomes) consist of a small 28S subunit and a large 39S subunit. They have an estimated 75% protein to rRNA composition compared to prokaryotic ribosomes, where this ratio is reversed. Another difference between mammalian mitoribosomes and …	1130.03	1.35193	5.50657	134.305		58.0775	65.9686	69.044	21.2708	26.0974	28.0552
ENSG00000170689	HOXB9	protein_coding	homeobox B9	This gene is a member of the Abd-B homeobox family and encodes a protein with a homeobox DNA-binding domain. It is included in a cluster of homeobox B genes located on chromosome 17. The encoded nuclear protein functions as a sequence-specific transcription factor that is involved in cell proliferation and differentiation. Increased expression of this gene is associated with some cases of leukemi…	1129.01	-0.856366	8.0842	134.177		192.336	196.72	190.51	356.694	348.549	344.135
ENSG00000105388	CEACAM5	protein_coding	carcinoembryonic antigen related cell adhesion molecule 5	Members of the CEACAM subfamily, including CEACAM5, belong to the CEA gene family. For general information on the CEA gene family, see CEACAM1 (MIM 109770).[supplied by OMIM, Oct 2009].	1128.94	2.41866	3.10169	134.169		13.6142	15.1209	12.2177	2.78156	1.7515	2.9606
ENSG00000117266	CDK18	protein_coding	cyclin dependent kinase 18		1120.71	-1.28467	5.62209	133.139		32.4423	25.2015	28.4132	75.9203	63.4044	70.3495
ENSG00000211450	SELENOH	protein_coding	selenoprotein H	This gene encodes a selenoprotein, which contains a selenocysteine (Sec) residue at its active site. The selenocysteine is encoded by the UGA codon that normally signals translation termination. The 3_ UTR of selenoprotein genes have a common stem-loop structure, the sec insertion sequence (SECIS), that is necessary for the recognition of UGA as a Sec codon rather than as a stop signal. The exact…	1119.92	-1.1343	5.7776	133.04		35.7734	32.9102	34.3799	77.3929	68.3087	80.2182
ENSG00000103227	LMF1	protein_coding	lipase maturation factor 1	The protein encoded by this gene resides in the endoplasmic reticulum, and is involved in the maturation and transport of lipoprotein lipase through the secretory pathway. Mutations in this gene are associated with combined lipase deficiency. Alternatively spliced transcript variants have been found for this gene. [provided by RefSeq, May 2010].	1119.6	-3.47689	2.21595	133		0.434495	0.889464	0.852395	8.99917	8.93267	7.04905
ENSG00000100796	PPP4R3A	protein_coding	protein phosphatase 4 regulatory subunit 3A		1119.56	1.01973	6.42913	132.995		110.651	116.668	116.352	53.5042	53.9463	61.6087
ENSG00000275216	AL161431.1	lincRNA			1116.78	2.56242	3.16754	132.647		13.0349	13.342	17.0479	2.61794	2.97756	1.83275
ENSG00000125775	SDCBP2	protein_coding	syndecan binding protein 2	The protein encoded by this gene contains two class II PDZ domains. PDZ domains facilitate protein-protein interactions by binding to the cytoplasmic C-terminus of transmembrane proteins, and PDZ-containing proteins mediate cell signaling and the organization of protein complexes. The encoded protein binds to phosphatidylinositol 4, 5-bisphosphate (PIP2) and plays a role in nuclear PIP2 organizat…	1115.75	2.17872	3.80913	132.517		26.2145	18.827	21.0257	4.5814	4.20361	5.63924
ENSG00000068323	TFE3	protein_coding	transcription factor binding to IGHM enhancer 3	This gene encodes a basic helix-loop-helix domain-containing transcription factor that binds MUE3-type E-box sequences in the promoter of genes. The encoded protein promotes the expression of genes downstream of transforming growth factor beta (TGF-beta) signaling. This gene may be involved in chromosomal translocations in renal cell carcinomas and other cancers, resulting in the production of fu…	1115.4	0.966285	6.76809	132.474		148.452	141.721	139.793	76.4111	67.7832	75.5658
ENSG00000117707	PROX1	protein_coding	prospero homeobox 1	The protein encoded by this gene is a member of the homeobox transcription factor family. Members of this family contain a homeobox domain that consists of a 60-amino acid helix-turn-helix structure that binds DNA and RNA. The protein encoded by this gene is conserved across vertebrates and may play an essential role during development. Altered levels of this protein have been reported in cancers…	1114.34	3.19441	2.92303	132.341		10.4279	15.2691	12.6439	2.45432	1.0509	0.704905
ENSG00000189433	GJB4	protein_coding	gap junction protein beta 4	This gene encodes a transmembrane connexin protein that is a component of gap junctions. Mutations in this gene have been associated with erythrokeratodermia variabilis, progressive symmetric erythrokeratoderma and hearing impairment. [provided by RefSeq, Dec 2009]. Publication Note: This RefSeq record includes a subset of the publications that are available for this gene. Please see the Gene rec…	1114.18	5.18155	1.89628	132.321		6.80709	5.18854	7.24536	0.163621	0.17515	0.140981
ENSG00000170266	GLB1	protein_coding	galactosidase beta 1	This gene encodes beta-galactosidase-1, a lysosomal enzyme that hydrolyzes the terminal beta-galactose from ganglioside substrates and other glycoconjugates. Defects in this gene are the cause of GM1-gangliosidosis and Morquio B syndrome. Multiple transcript variants encoding different isoforms have been found for this gene. [provided by RefSeq, Oct 2008].	1112.49	-1.18038	5.35809	132.109		26.0697	22.3849	26.8505	57.2674	54.4718	58.9301
ENSG00000130529	TRPM4	protein_coding	transient receptor potential cation channel subfamily M member 4	The protein encoded by this gene is a calcium-activated nonselective ion channel that mediates transport of monovalent cations across membranes, thereby depolarizing the membrane. The activity of the encoded protein increases with increasing intracellular calcium concentration, but this channel does not transport calcium. Two transcript variants encoding different isoforms have been found for thi…	1112.01	-1.34285	5.67545	132.049		30.5595	26.3874	29.8338	82.6287	62.7038	74.7199
ENSG00000117133	RPF1	protein_coding	ribosome production factor 1 homolog		1111	1.06062	5.91536	131.923		79.3678	80.2	82.6823	37.142	36.6064	42.0123
ENSG00000265972	TXNIP	protein_coding	thioredoxin interacting protein		1109.67	1.11661	8.32731	131.757		429.281	490.836	395.653	183.256	211.056	212.317
ENSG00000164054	SHISA5	protein_coding	shisa family member 5	This gene encodes a member of the shisa family. The encoded protein is localized to the endoplasmic reticulum, and together with p53 induces apoptosis in a caspase-dependent manner. Alternative splicing results in multiple transcript variants. [provided by RefSeq, Jan 2013].	1108.86	-1.12597	6.69397	131.655		71.5468	59.4459	64.3558	152.495	127.509	146.197
ENSG00000242366	UGT1A8	protein_coding	UDP glucuronosyltransferase family 1 member A8	This gene encodes a UDP-glucuronosyltransferase, an enzyme of the glucuronidation pathway that transforms small lipophilic molecules, such as steroids, bilirubin, hormones, and drugs, into water-soluble, excretable metabolites. This gene is part of a complex locus that encodes several UDP-glucuronosyltransferases. The locus includes thirteen unique alternate first exons followed by four common ex…	1108.64	-1.9461	4.00003	131.627		8.25541	5.33679	6.10883	21.598	26.798	27.6323
ENSG00000126005	MMP24-AS1	protein_coding	MMP24 antisense RNA 1		1108.57	-1.35151	5.1611	131.619		23.8972	18.5305	18.0424	50.2317	49.2173	54.7006
ENSG00000238105	GOLGA2P5	transcribed_unprocessed_pseudogene	golgin A2 pseudogene 5		1108.56	-1.48561	4.20466	131.617		9.41406	10.6736	8.95015	28.1429	25.7471	27.3503
ENSG00000170421	KRT8	protein_coding	keratin 8	This gene is a member of the type II keratin family clustered on the long arm of chromosome 12. Type I and type II keratins heteropolymerize to form intermediate-sized filaments in the cytoplasm of epithelial cells. The product of this gene typically dimerizes with keratin 18 to form an intermediate filament in simple single-layered epithelial cells. This protein plays a role in maintaining cellu…	1108.46	0.966575	12.8552	131.606		10372.6	10024.9	9008.54	5090.59	4565.3	5391.11
ENSG00000065328	MCM10	protein_coding	minichromosome maintenance 10 replication initiation factor	The protein encoded by this gene is one of the highly conserved mini-chromosome maintenance proteins (MCM) that are involved in the initiation of eukaryotic genome replication. The hexameric protein complex formed by MCM proteins is a key component of the pre-replication complex (pre-RC) and it may be involved in the formation of replication forks and in the recruitment of other DNA replication r…	1105.27	1.07228	5.81375	131.207		71.1124	75.308	79.699	34.5241	36.6064	36.3731
ENSG00000204231	RXRB	protein_coding	retinoid X receptor beta	This gene encodes a member of the retinoid X receptor (RXR) family of nuclear receptors which are involved in mediating the effects of retinoic acid (RA). The encoded protein forms homodimers with the retinoic acid, thyroid hormone, and vitamin D receptors, increasing both DNA binding and transcriptional function on their respective response elements. This gene lies within the major histocompatib…	1104.96	-1.00797	5.86804	131.168		39.1046	37.654	39.6364	78.8655	75.4898	79.6543
ENSG00000127870	RNF6	protein_coding	ring finger protein 6	The protein encoded by this gene contains a RING-H2 finger motif. Deletions and mutations in this gene were detected in esophageal squamous cell carcinoma (ESCC), suggesting that this protein may be a potential tumor suppressor. Studies of the mouse counterpart suggested a role of this protein in the transcription regulation that controls germinal differentiation. Multiple alternatively spliced t…	1103.67	0.95387	7.19025	131.006		185.819	190.049	199.176	96.2093	106.842	94.1753
ENSG00000197157	SND1	protein_coding	staphylococcal nuclease and tudor domain containing 1		1103.23	-0.844535	8.48702	130.951		259.828	262.244	248.189	472.211	452.413	458.47
ENSG00000160570	DEDD2	protein_coding	death effector domain containing 2	This gene encodes a nuclear-localized protein containing a death effector domain (DED). The encoded protein may regulate the trafficking of caspases and other proteins into the nucleus during death receptor-induced apoptosis. Alternative splicing results in multiple transcript variants. [provided by RefSeq, Jul 2012].	1103.06	1.07099	6.53792	130.929		132.231	126.304	116.494	61.6852	53.2457	63.1595
ENSG00000174021	GNG5	protein_coding	G protein subunit gamma 5	G proteins are trimeric (alpha-beta-gamma) membrane-associated proteins that regulate flow of information from cell surface receptors to a variety of internal metabolic effectors. Interaction of a G protein with its activated receptor promotes exchange of GTP for GDP that is bound to the alpha subunit. The alpha-GTP complex dissociates from the beta-gamma heterodimer so that the subunits, in turn…	1102.67	1.12538	6.63435	130.881		139.473	123.487	142.776	56.2857	60.0766	69.2217
ENSG00000108651	UTP6	protein_coding	UTP6, small subunit processome component		1102.66	0.94692	7.02968	130.88		173.219	174.928	165.365	82.7924	94.4061	89.241
ENSG00000178761	FAM219B	protein_coding	family with sequence similarity 219 member B		1100.68	-1.5148	4.6896	130.632		14.4832	12.749	12.928	42.3779	39.584	33.2715
ENSG00000167632	TRAPPC9	protein_coding	trafficking protein particle complex 9	This gene encodes a protein that likely plays a role in NF-kappa-B signaling. Mutations in this gene have been associated with autosomal-recessive mental retardation. Alternatively spliced transcript variants have been described.[provided by RefSeq, Feb 2010].	1099.59	-1.10532	6.6789	130.496		68.795	65.2274	61.2304	149.223	123.131	147.325
ENSG00000166595	FAM96B	protein_coding	family with sequence similarity 96 member B		1096.41	1.13516	6.0099	130.098		92.2578	84.7956	85.9499	40.9053	34.5046	43.8451
ENSG00000147684	NDUFB9	protein_coding	NADH:ubiquinone oxidoreductase subunit B9		1096.29	0.941662	8.44488	130.083		459.841	441.323	470.948	223.343	230.848	259.687
ENSG00000183742	MACC1	protein_coding	MACC1, MET transcriptional regulator	MACC1 is a key regulator of the hepatocyte growth factor (HGF; MIM 142409)-HGF receptor (HGFR, or MET; MIM 164860) pathway, which is involved in cellular growth, epithelial-mesenchymal transition, angiogenesis, cell motility, invasiveness, and metastasis. Expression of MACC1 in colon cancer (MIM 114500) specimens is an independent prognostic indicator for metastasis formation and metastasis-free …	1096.21	1.16163	6.50445	130.073		112.679	131.196	129.564	50.2317	63.2293	53.7138
ENSG00000236144	TMEM147-AS1	antisense	TMEM147 antisense RNA 1		1095.38	-1.55485	4.2115	129.968		9.1244	10.8218	8.23982	28.1429	29.075	25.7995
ENSG00000004478	FKBP4	protein_coding	FK506 binding protein 4	The protein encoded by this gene is a member of the immunophilin protein family, which play a role in immunoregulation and basic cellular processes involving protein folding and trafficking. This encoded protein is a cis-trans prolyl isomerase that binds to the immunosuppressants FK506 and rapamycin. It has high structural and functional similarity to FK506-binding protein 1A (FKBP1A), but unlike…	1093.5	0.864027	7.75212	129.734		280.394	274.4	277.455	154.458	146.776	155.784
ENSG00000135535	CD164	protein_coding	CD164 molecule	Sialomucins are a heterogeneous group of secreted or membrane-associated mucins that appear to play 2 key but opposing roles in vivo: first as cytoprotective or antiadhesive agents, and second as adhesion receptors. CD164 is a type I integral transmembrane sialomucin that functions as an adhesion receptor (Watt et al., 1998 [PubMed 9680353]; Forde et al., 2007 [PubMed 17077324]).[supplied by OMIM…	1092.03	-0.966655	8.4736	129.549		230.427	237.191	254.582	429.997	501.981	479.617
ENSG00000188766	SPRED3	protein_coding	sprouty related EVH1 domain containing 3	This gene encodes a protein with a C-terminal Sprouty-like cysteine-rich domain (SRY) and an N-terminal Ena/Vasodilator-stimulated phosphoprotein (VASP) homology-1 (EVH-1) domain. The encoded protein is a member of a family of proteins that negatively regulates mitogen-activated protein (MAP) kinase signaling, particularly during organogenesis. Alternative splicing results in multiple transcript …	1091.6	2.31545	3.13178	129.495		15.2073	12.6007	13.4963	2.2907	3.67816	2.39668
ENSG00000143476	DTL	protein_coding	denticleless E3 ubiquitin protein ligase homolog		1089.58	1.19035	6.05303	129.243		90.375	85.5368	98.1675	34.1968	41.8609	43.8451
ENSG00000221978	CCNL2	protein_coding	cyclin L2	The protein encoded by this gene belongs to the cyclin family. Through its interaction with several proteins, such as RNA polymerase II, splicing factors, and cyclin-dependent kinases, this protein functions as a regulator of the pre-mRNA splicing process, as well as in inducing apoptosis by modulating the expression of apoptotic and antiapoptotic proteins. Alternatively spliced transcript varian…	1088.95	-0.920961	7.90474	129.164		176.984	158.769	161.387	309.244	303.01	328.768
ENSG00000147130	ZMYM3	protein_coding	zinc finger MYM-type containing 3	This gene is located on the X chromosome and is subject to X inactivation. It is highly conserved in vertebrates and most abundantly expressed in the brain. The encoded protein is a component of histone deacetylase-containing multiprotein complexes that function through modifying chromatin structure to keep genes silent. A chromosomal translocation (X;13) involving this gene is associated with X-…	1088.74	-0.95332	6.41203	129.138		57.0637	56.0363	60.9463	115.353	108.768	112.926
ENSG00000075213	SEMA3A	protein_coding	semaphorin 3A	This gene is a member of the semaphorin family and encodes a protein with an Ig-like C2-type (immunoglobulin-like) domain, a PSI domain and a Sema domain. This secreted protein can function as either a chemorepulsive agent, inhibiting axonal outgrowth, or as a chemoattractive agent, stimulating the growth of apical dendrites. In both cases, the protein is vital for normal neuronal pattern develop…	1088.35	1.07277	5.87591	129.089		73.5745	83.0167	79.699	36.1603	36.6064	39.3337
ENSG00000182287	AP1S2	protein_coding	adaptor related protein complex 1 sigma 2 subunit	Adaptor protein complex 1 is found at the cytoplasmic face of coated vesicles located at the Golgi complex, where it mediates both the recruitment of clathrin to the membrane and the recognition of sorting signals within the cytosolic tails of transmembrane receptors. This complex is a heterotetramer composed of two large, one medium, and one small adaptin subunit. The protein encoded by this gen…	1087.63	1.81802	4.10938	128.999		22.3041	26.2392	29.4076	7.19934	8.05692	6.90807
ENSG00000130204	TOMM40	protein_coding	translocase of outer mitochondrial membrane 40	TOMM40 is the channel-forming subunit of the translocase of the mitochondrial outer membrane (TOM) complex that is essential for protein import into mitochondria (Humphries et al., 2005 [PubMed 15644312]).[supplied by OMIM, May 2008].	1087.45	1.12873	8.5071	128.977		527.187	500.62	466.828	248.704	192.841	241.5
ENSG00000124587	PEX6	protein_coding	peroxisomal biogenesis factor 6	This gene encodes a member of the AAA (ATPases associated with diverse cellular activities) family of ATPases. This member is a predominantly cytoplasmic protein, which plays a direct role in peroxisomal protein import and is required for PTS1 (peroxisomal targeting signal 1, a C-terminal tripeptide of the sequence ser-lys-leu) receptor activity. Mutations in this gene cause peroxisome biogenesis…	1086.92	-1.19548	5.79775	128.91		33.6009	35.1338	32.8172	85.5739	67.9584	78.8084
ENSG00000088986	DYNLL1	protein_coding	dynein light chain LC8-type 1	Cytoplasmic dyneins are large enzyme complexes with a molecular mass of about 1,200 kD. They contain two force-producing heads formed primarily from dynein heavy chains, and stalks linking the heads to a basal domain, which contains a varying number of accessory intermediate chains. The complex is involved in intracellular transport and motility. The protein described in this record is a light ch…	1086.73	0.969199	7.48117	128.887		230.572	227.258	248.899	110.281	123.656	126.883
ENSG00000086730	LAT2	protein_coding	linker for activation of T-cells family member 2	This gene is one of the contiguous genes at 7q11.23 commonly deleted in Williams syndrome, a multisystem developmental disorder. This gene consists of at least 14 exons, and its alternative splicing generates 3 transcript variants, all encoding the same protein. [provided by RefSeq, Jul 2008].	1086.09	1.62634	4.34217	128.806		32.0078	26.8322	30.4021	11.6171	8.40722	8.8818
ENSG00000161558	TMEM143	protein_coding	transmembrane protein 143		1085.03	-2.08028	3.76145	128.673		6.08293	4.29908	5.11437	25.8522	21.3683	18.7505
ENSG00000158623	COPG2	protein_coding	coatomer protein complex subunit gamma 2		1083.85	-1.24387	5.58994	128.525		30.125	24.905	30.8283	67.2483	74.2638	62.4546
ENSG00000139318	DUSP6	protein_coding	dual specificity phosphatase 6	The protein encoded by this gene is a member of the dual specificity protein phosphatase subfamily. These phosphatases inactivate their target kinases by dephosphorylating both the phosphoserine/threonine and phosphotyrosine residues. They negatively regulate members of the mitogen-activated protein (MAP) kinase superfamily (MAPK/ERK, SAPK/JNK, p38), which are associated with cellular proliferati…	1083.54	1.19864	5.90442	128.487		75.4573	86.4263	85.6657	31.4153	36.081	40.0386
ENSG00000116752	BCAS2	protein_coding	BCAS2, pre-mRNA processing factor		1082.34	1.127	5.24911	128.337		51.5601	49.9583	52.5644	23.5615	22.5944	24.2487
ENSG00000263874	LINC00672	protein_coding	long intergenic non-protein coding RNA 672		1081.3	-3.17736	2.27601	128.207		1.15865	0.444732	1.13653	7.36296	9.28297	8.74082
ENSG00000088970	KIZ	protein_coding	kizuna centrosomal protein	The protein encoded by this gene localizes to centrosomes, strengthening and stabilizing the pericentriolar region prior to spindle formation. The encoded protein usually remains with the mother centrosome after centrosomal duplication. Sevral transcript variants encoding different isoforms have been found for this gene. [provided by RefSeq, Feb 2013].	1081.06	-1.84976	3.71208	128.177		3.91046	6.67098	6.39296	20.289	21.5435	19.5964
ENSG00000100029	PES1	protein_coding	pescadillo ribosomal biogenesis factor 1	This gene encodes a nuclear protein that contains a breast cancer associated gene 1 (BRCA1) C-terminal interaction domain. The encoded protein interacts with BOP1 and WDR12 to form the PeBoW complex, which plays a critical role in cell proliferation via pre-rRNA processing and 60S ribosomal subunit maturation. Expression of this gene may play an important role in breast cancer proliferation and t…	1080.77	0.965876	7.16836	128.14		194.364	196.127	177.724	97.191	90.2025	103.057
ENSG00000163395	IGFN1	protein_coding	immunoglobulin-like and fibronectin type III domain containing 1		1080.32	4.9981	1.73205	128.085		6.08293	5.33679	5.54057	0.327243	0	0.140981
ENSG00000116906	GNPAT	protein_coding	glyceronephosphate O-acyltransferase	This gene encodes an enzyme located in the peroxisomal membrane which is essential to the synthesis of ether phospholipids. Mutations in this gene are associated with rhizomelic chondrodysplasia punctata. [provided by RefSeq, Jul 2008]. Publication Note: This RefSeq record includes a subset of the publications that are available for this gene. Please see the Gene record to access additional publi…	1080.14	-1.01961	6.06086	128.062		43.3047	43.8802	45.1769	83.2832	92.1291	92.9065
ENSG00000123407	HOXC12	protein_coding	homeobox C12	This gene belongs to the homeobox family of genes. The homeobox genes encode a highly conserved family of transcription factors that play an important role in morphogenesis in all multicellular organisms. Mammals possess four similar homeobox gene clusters, HOXA, HOXB, HOXC and HOXD, which are located on different chromosomes and consist of 9 to 11 genes arranged in tandem. This gene is one of se…	1080.06	3.88752	2.24856	128.052		7.38642	9.78411	7.10329	0.654485	0.17515	0.704905
ENSG00000173821	RNF213	protein_coding	ring finger protein 213	This gene encodes a protein containing a C3HC4-type RING finger domain, which is a specialized type of Zn-finger that binds two atoms of zinc and is thought to be involved in mediating protein-protein interactions. The protein also contains an AAA domain, which is associated with ATPase activity. This gene is a susceptibility gene for Moyamoya disease, a vascular disorder of intracranial arteries…	1078.94	-1.32136	8.06562	127.911		161.487	150.912	147.606	463.703	363.262	322.988
ENSG00000010017	RANBP9	protein_coding	RAN binding protein 9	This gene encodes a protein that binds RAN, a small GTP binding protein belonging to the RAS superfamily that is essential for the translocation of RNA and proteins through the nuclear pore complex. The protein encoded by this gene has also been shown to interact with several other proteins, including met proto-oncogene, homeodomain interacting protein kinase 2, androgen receptor, and cyclin-depe…	1076.8	1.02195	6.25345	127.644		97.0372	100.658	106.265	51.8679	52.1948	45.9598
ENSG00000099341	PSMD8	protein_coding	proteasome 26S subunit, non-ATPase 8	The 26S proteasome is a multicatalytic proteinase complex with a highly ordered structure composed of 2 complexes, a 20S core and a 19S regulator. The 20S core is composed of 4 rings of 28 non-identical subunits; 2 rings are composed of 7 alpha subunits and 2 rings are composed of 7 beta subunits. The 19S regulator is composed of a base, which contains 6 ATPase subunits and 2 non-ATPase subunits,…	1076.59	0.987715	8.38436	127.617		463.751	435.245	430.886	236.76	198.095	235.297
ENSG00000159713	TPPP3	protein_coding	tubulin polymerization promoting protein family member 3		1076.58	-3.41655	2.33367	127.616		0.86899	0.148244	1.42066	8.34469	7.88177	10.4326
ENSG00000113369	ARRDC3	protein_coding	arrestin domain containing 3		1076.29	1.45013	4.91641	127.579		37.2217	45.9557	46.7397	14.8895	15.5884	16.9177
ENSG00000135473	PAN2	protein_coding	PAN2 poly(A) specific ribonuclease subunit	This gene encodes a deadenylase that functions as the catalytic subunit of the polyadenylate binding protein dependent poly(A) nuclease complex. The encoded protein is a magnesium dependent 3_ to 5_ exoribonuclease that is involved in the degradation of cytoplasmic mRNAs. Alternate splicing results in multiple transcript variants. [provided by RefSeq, Oct 2009].	1076.1	-0.984814	6.38512	127.556		54.167	54.7021	59.5256	117.316	106.667	109.401
ENSG00000059378	PARP12	protein_coding	poly(ADP-ribose) polymerase family member 12		1075.42	-1.3186	5.6789	127.471		33.7458	25.0532	29.2656	81.647	68.3087	69.9266
ENSG00000169908	TM4SF1	protein_coding	transmembrane 4 L six family member 1	The protein encoded by this gene is a member of the transmembrane 4 superfamily, also known as the tetraspanin family. Most of these members are cell-surface proteins that are characterized by the presence of four hydrophobic domains. The proteins mediate signal transduction events that play a role in the regulation of cell development, activation, growth and motility. This encoded protein is a c…	1075.26	1.04378	8.1108	127.451		384.673	392.55	336.696	165.094	178.128	196.669
ENSG00000121039	RDH10	protein_coding	retinol dehydrogenase 10	This gene encodes a retinol dehydrogenase, which converts all-trans-retinol to all-trans-retinal, with preference for NADP as a cofactor. Studies in mice suggest that this protein is essential for synthesis of embryonic retinoic acid and is required for limb, craniofacial, and organ development. [provided by RefSeq, Dec 2011]. Publication Note: This RefSeq record includes a subset of the publicat…	1073.15	1.09976	5.83184	127.187		81.9747	78.2729	70.1805	35.6694	36.7816	35.1043
ENSG00000172336	POP7	protein_coding	POP7 homolog, ribonuclease P/MRP subunit		1072.95	1.06831	5.71795	127.162		74.878	69.3782	67.0551	32.5606	34.5046	33.6945
ENSG00000081760	AACS	protein_coding	acetoacetyl-CoA synthetase		1071.47	-0.962095	6.43459	126.977		62.2776	54.8503	58.9573	116.989	115.249	111.093
ENSG00000106554	CHCHD3	protein_coding	coiled-coil-helix-coiled-coil-helix domain containing 3		1070.25	1.0117	6.90469	126.825		156.708	165.737	155.42	70.1935	80.9195	85.5755
ENSG00000176531	PHLDB3	protein_coding	pleckstrin homology like domain family B member 3		1067.84	1.33601	5.45557	126.523		65.8984	55.888	63.9296	25.5249	20.1423	27.4913
ENSG00000104856	RELB	protein_coding	RELB proto-oncogene, NF-kB subunit		1067.12	1.30629	5.15039	126.433		52.8636	49.0688	47.1659	23.3978	17.3399	19.4554
ENSG00000237238	BMS1P10	unprocessed_pseudogene	BMS1, ribosome biogenesis factor pseudogene 10		1066.82	2.37103	2.81526	126.395		11.152	10.9701	10.9391	2.45432	2.27696	1.69177
ENSG00000111731	C2CD5	protein_coding	C2 calcium dependent domain containing 5		1066.35	-1.2204	5.18849	126.337		19.9868	24.0155	21.7361	48.9228	54.9972	49.4843
ENSG00000175155	YPEL2	protein_coding	yippee like 2		1064.49	-2.977	2.42095	126.104		1.44832	0.74122	1.27859	10.6354	8.93267	8.31788
ENSG00000105447	GRWD1	protein_coding	glutamate rich WD repeat containing 1	This gene encodes a glutamate-rich protein that contains five WD-repeat motifs. The encoded protein may play a critical role in ribosome biogenesis and may also play a role in histone methylation through interactions with CUL4-DDB1 ubiquitin E3 ligase. [provided by RefSeq, Feb 2012].	1059.56	0.961042	7.41298	125.487		229.703	230.964	212.104	125.661	109.119	110.811
ENSG00000116649	SRM	protein_coding	spermidine synthase	The polyamines putrescine, spermine, and spermidine are ubiquitous polycationic mediators of cell growth and differentiation. Spermidine synthase is one of four enzymes in the polyamine-biosynthetic pathway and carries out the final step of spermidine biosynthesis. This enzyme catalyzes the conversion of putrescine to spermidine using decarboxylated S-adenosylmethionine as the cofactor. [provided…	1059.22	1.35319	7.16083	125.445		241.434	193.459	178.577	88.1919	68.4838	83.1788
ENSG00000109046	WSB1	protein_coding	WD repeat and SOCS box containing 1	This gene encodes a member of the WD-protein subfamily. This protein shares a high sequence identity to mouse and chick proteins. It contains several WD-repeats spanning most of the protein and an SOCS box in the C-terminus. Alternatively spliced transcript variants encoding distinct isoforms have been found for this gene. [provided by RefSeq, Jul 2008].	1057.98	-1.17718	5.73752	125.289		33.4561	30.6865	34.0958	69.3754	83.5467	69.7856
ENSG00000183010	PYCR1	protein_coding	pyrroline-5-carboxylate reductase 1	This gene encodes an enzyme that catalyzes the NAD(P)H-dependent conversion of pyrroline-5-carboxylate to proline. This enzyme may also play a physiologic role in the generation of NADP(+) in some cell types. The protein forms a homopolymer and localizes to the mitochondrion. Alternative splicing results in multiple transcript variants. [provided by RefSeq, Aug 2013].	1056.81	-1.17094	6.61608	125.143		67.0571	60.6318	53.5588	150.368	122.08	135.483
ENSG00000182307	C8orf33	protein_coding	chromosome 8 open reading frame 33		1054.95	1.01488	6.58421	124.91		127.597	137.126	117.773	66.5939	60.4269	62.1726
ENSG00000006047	YBX2	protein_coding	Y-box binding protein 2	This gene encodes a nucleic acid binding protein which is highly expressed in germ cells. The encoded protein binds to a Y-box element in the promoters of certain genes but also binds to mRNA transcribed from these genes. Pseudogenes for this gene are located on chromosome 10 and 15. [provided by RefSeq, Feb 2012].	1054.66	-2.17164	3.23869	124.874		3.33113	2.22366	4.54611	15.544	13.8369	16.3538
ENSG00000103479	RBL2	protein_coding	RB transcriptional corepressor like 2		1054.63	-1.15311	5.88837	124.87		36.7872	37.9505	35.6585	77.0656	92.6546	76.2707
ENSG00000024422	EHD2	protein_coding	EH domain containing 2	This gene encodes a member of the EH domain-containing protein family. These proteins are characterized by a C-terminal EF-hand domain, a nucleotide-binding consensus site at the N terminus and a bipartite nuclear localization signal. The encoded protein interacts with the actin cytoskeleton through an N-terminal domain and also binds to an EH domain-binding protein through the C-terminal EH doma…	1054.6	1.1701	7.37224	124.867		246.504	203.984	234.409	114.044	87.7503	102.352
ENSG00000174233	ADCY6	protein_coding	adenylate cyclase 6	This gene encodes adenylate cyclase 6, which is a membrane-associated enzyme and catalyzes the formation of the secondary messenger cyclic adenosine monophosphate (cAMP). The expression of this gene is found in normal thyroid and brain tissues, as well as some tumors; and its expression is significantly higher in one hyperfunctioning thyroid tumor than in normal thyroid tissue. Alternative splici…	1053.7	-1.02536	7.04633	124.753		89.0715	78.8658	93.4793	191.11	175.676	165.794
ENSG00000142546	NOSIP	protein_coding	nitric oxide synthase interacting protein	The protein encoded by this gene may modulate the activity and localization of nitric oxide synthase (endothelial and neuronal) and thus nitric oxide production. Alternative splicing results in multiple transcript variants that encode the same protein. [provided by RefSeq, Aug 2012].	1053.56	1.0189	6.96792	124.736		178.288	157.732	164.086	89.01	74.0886	83.4608
ENSG00000242372	EIF6	protein_coding	eukaryotic translation initiation factor 6	Hemidesmosomes are structures which link the basal lamina to the intermediate filament cytoskeleton. An important functional component of hemidesmosomes is the integrin beta-4 subunit (ITGB4), a protein containing two fibronectin type III domains. The protein encoded by this gene binds to the fibronectin type III domains of ITGB4 and may help link ITGB4 to the intermediate filament cytoskeleton. …	1052.91	1.04422	7.5694	124.654		283.146	250.384	230.999	129.588	115.599	125.332
ENSG00000246705	H2AFJ	protein_coding	H2A histone family member J	Histones are basic nuclear proteins that are responsible for the nucleosome structure of the chromosomal fiber in eukaryotes. Nucleosomes consist of approximately 146 bp of DNA wrapped around a histone octamer composed of pairs of each of the four core histones (H2A, H2B, H3, and H4). The chromatin fiber is further compacted through the interaction of a linker histone, H1, with the DNA between th…	1052.67	-1.44892	5.28579	124.624		23.7524	19.1235	19.8892	60.3763	47.8161	62.8775
ENSG00000169857	AVEN	protein_coding	apoptosis and caspase activation inhibitor		1050.39	1.18807	5.22063	124.34		51.4152	52.3302	49.2969	19.7982	22.4193	24.6717
ENSG00000173848	NET1	protein_coding	neuroepithelial cell transforming 1	This gene is part of the family of Rho guanine nucleotide exchange factors. Members of this family activate Rho proteins by catalyzing the exchange of GDP for GTP. The protein encoded by this gene interacts with RhoA within the cell nucleus and may play a role in repairing DNA damage after ionizing radiation. Pseudogenes of this gene are located on the long arms of chromosomes 1, 7 and 18. Altern…	1048.99	0.934044	7.39487	124.164		212.903	228.444	218.781	106.027	122.78	116.732
ENSG00000175311	ANKS4B	protein_coding	ankyrin repeat and sterile alpha motif domain containing 4B		1048.71	-3.36703	2.1235	124.129		0.724158	1.03771	0.426198	6.87209	7.35632	8.59984
ENSG00000197170	PSMD12	protein_coding	proteasome 26S subunit, non-ATPase 12	The 26S proteasome is a multicatalytic proteinase complex with a highly ordered structure composed of 2 complexes, a 20S core and a 19S regulator. The 20S core is composed of 4 rings of 28 non-identical subunits; 2 rings are composed of 7 alpha subunits and 2 rings are composed of 7 beta subunits. The 19S regulator is composed of a base, which contains 6 ATPase subunits and 2 non-ATPase subunits,…	1048.13	0.922116	7.58513	124.057		240.276	258.982	252.167	121.898	138.544	136.047
ENSG00000168952	STXBP6	protein_coding	syntaxin binding protein 6	STXBP6 binds components of the SNARE complex (see MIM 603215) and may be involved in regulating SNARE complex formation (Scales et al., 2002 [PubMed 12145319]).[supplied by OMIM, Mar 2008].	1047.45	-2.42617	2.69943	123.972		2.46214	1.48244	1.98892	11.6171	10.1587	10.4326
ENSG00000141736	ERBB2	protein_coding	erb-b2 receptor tyrosine kinase 2	This gene encodes a member of the epidermal growth factor (EGF) receptor family of receptor tyrosine kinases. This protein has no ligand binding domain of its own and therefore cannot bind growth factors. However, it does bind tightly to other ligand-bound EGF receptor family members to form a heterodimer, stabilizing ligand binding and enhancing kinase-mediated activation of downstream signallin…	1046.67	-0.992212	7.50017	123.874		126.293	113.258	124.024	264.903	225.594	232.901
ENSG00000196449	YRDC	protein_coding	yrdC N6-threonylcarbamoyltransferase domain containing		1045.67	1.38357	5.00187	123.749		46.7806	50.1065	39.4943	18.3256	16.9896	16.9177
ENSG00000133131	MORC4	protein_coding	MORC family CW-type zinc finger 4	In human, the four current members of the microrchidia (morc) gene family share an N-terminal ATPase-like ATP-binding region and a CW four-cysteine zinc-finger motif. The protein encoded by this gene also has a nuclear matrix binding domain and a two-stranded coiled-coil motif near its C-terminus. This gene is widely expressed at low levels in normal tissues and has elevated expression in placent…	1045.2	-1.09916	5.96037	123.69		39.3942	37.061	42.4777	77.0656	90.2025	87.6902
ENSG00000104763	ASAH1	protein_coding	N-acylsphingosine amidohydrolase 1	This gene encodes a heterodimeric protein consisting of a nonglycosylated alpha subunit and a glycosylated beta subunit that is cleaved to the mature enzyme posttranslationally. The encoded protein catalyzes the synthesis and degradation of ceramide into sphingosine and fatty acid. Mutations in this gene have been associated with a lysosomal storage disorder known as Farber disease. Multiple tran…	1044.89	-1.06769	5.46182	123.651		30.125	27.1287	28.129	61.6852	58.1499	59.212
ENSG00000167508	MVD	protein_coding	mevalonate diphosphate decarboxylase	The enzyme mevalonate pyrophosphate decarboxylase catalyzes the conversion of mevalonate pyrophosphate into isopentenyl pyrophosphate in one of the early steps in cholesterol biosynthesis. It decarboxylates and dehydrates its substrate while hydrolyzing ATP. [provided by RefSeq, Jul 2008]. Publication Note: This RefSeq record includes a subset of the publications that are available for this gene.…	1043.98	-1.18307	5.68218	123.538		35.4838	29.7971	28.9814	75.593	64.8056	73.4511
ENSG00000135932	CAB39	protein_coding	calcium binding protein 39		1043.9	0.935468	6.99755	123.527		158.156	172.26	170.337	82.7924	93.3552	85.8574
ENSG00000157379	DHRS1	protein_coding	dehydrogenase/reductase 1	This gene encodes a member of the short-chain dehydrogenases/reductases (SDR) family. The encoded enzyme contains a conserved catalytic domain and likely functions as an oxidoreductase. Multiple alternatively spliced variants, encoding the same protein, have been identified. [provided by RefSeq, Nov 2008].	1043.27	-1.49112	4.39448	123.449		12.4555	8.59816	11.9335	31.2517	29.6004	32.0027
ENSG00000163191	S100A11	protein_coding	S100 calcium binding protein A11	The protein encoded by this gene is a member of the S100 family of proteins containing 2 EF-hand calcium-binding motifs. S100 proteins are localized in the cytoplasm and/or nucleus of a wide range of cells, and involved in the regulation of a number of cellular processes such as cell cycle progression and differentiation. S100 genes include at least 13 members which are located as a cluster on ch…	1042.49	0.858633	8.69221	123.351		556.733	526.859	513.426	286.828	283.744	309.735
ENSG00000004864	SLC25A13	protein_coding	solute carrier family 25 member 13	This gene is a member of the mitochondrial carrier family. The encoded protein contains four EF-hand Ca(2+) binding motifs in the N-terminal domain, and localizes to mitochondria. The protein catalyzes the exchange of aspartate for glutamate and a proton across the inner mitochondrial membrane, and is stimulated by calcium on the external side of the inner mitochondrial membrane. Mutations in thi…	1042.34	-1.09255	5.66447	123.333		28.8215	35.4303	32.9593	66.7575	69.5347	70.9135
ENSG00000143322	ABL2	protein_coding	ABL proto-oncogene 2, non-receptor tyrosine kinase	This gene encodes a member of the Abelson family of nonreceptor tyrosine protein kinases. The protein is highly similar to the c-abl oncogene 1 protein, including the tyrosine kinase, SH2 and SH3 domains, and it plays a role in cytoskeletal rearrangements through its C-terminal F-actin- and microtubule-binding sequences. This gene is expressed in both normal and tumor cells, and is involved in tr…	1041.92	1.28709	5.59276	123.28		62.5673	67.0063	72.8798	26.6703	32.7531	23.9668
ENSG00000164056	SPRY1	protein_coding	sprouty RTK signaling antagonist 1		1041.84	-1.63434	4.022	123.269		6.22776	9.33938	8.09775	25.5249	22.7696	25.0946
ENSG00000114446	IFT57	protein_coding	intraflagellar transport 57		1041.07	1.2458	5.01647	123.173		42.0012	46.1039	46.0293	16.853	18.7411	20.7242
ENSG00000111077	TNS2	protein_coding	tensin 2		1040.9	-1.15247	6.23551	123.152		46.9255	42.3978	51.0016	109.79	91.4285	110.529
ENSG00000186432	KPNA4	protein_coding	karyopherin subunit alpha 4	The nuclear import of karyophilic proteins is directed by short amino acid sequences termed nuclear localization signals (NLSs). Karyopherins, or importins, are cytoplasmic proteins that recognize NLSs and dock NLS-containing proteins to the nuclear pore complex. The protein encoded by this gene shares the sequence similarity with Xenopus importin-alpha and Saccharomyces cerevisiae Srp1. This pro…	1040.68	1.01333	7.17214	123.124		178.577	203.836	193.352	88.8464	105.616	91.0737
ENSG00000189223	PAX8-AS1	processed_transcript	PAX8 antisense RNA 1		1040.36	-1.05766	6.47177	123.085		59.0913	62.1143	51.854	122.552	127.334	110.67
ENSG00000234616	JRK	protein_coding	Jrk helix-turn-helix protein	This gene encodes a conserved protein that is similar to DNA-binding proteins, such as major centromere autoantigen B (CENPB). Inactivation of the related gene in mice resulted in epileptic seizures. Childhood Absence Epilepsy (CAE) has been mapped to the same chromosomal location (8q24.3) as this gene. Alternative splicing results in multiple transcript variants. [provided by RefSeq, Jul 2013].	1040.16	-1.11697	6.18953	123.059		51.8497	44.1767	42.3356	107.172	101.062	92.2016
ENSG00000131876	SNRPA1	protein_coding	small nuclear ribonucleoprotein polypeptide A'		1040.04	0.96857	6.84319	123.045		153.522	146.465	153.289	70.0299	77.0662	84.1657
ENSG00000167653	PSCA	protein_coding	prostate stem cell antigen	This gene encodes a glycosylphosphatidylinositol-anchored cell membrane glycoprotein. In addition to being highly expressed in the prostate it is also expressed in the bladder, placenta, colon, kidney, and stomach. This gene is up-regulated in a large proportion of prostate cancers and is also detected in cancers of the bladder and pancreas. This gene includes a polymorphism that results in an up…	1038.81	-3.57066	2.10827	122.891		1.30349	0.444732	0.142066	8.83555	7.18117	7.04905
ENSG00000099901	RANBP1	protein_coding	RAN binding protein 1	This gene encodes a protein that forms a complex with Ras-related nuclear protein (Ran) and metabolizes guanoside triphosphate (GTP). This complex participates in the regulation of the cell cycle by controlling transport of proteins and nucleic acids into the nucleus. There are multiple pseudogenes for this gene on chromosomes 9, 12, 17, and X. Alternative splicing results in multiple transcript …	1036.71	0.858353	8.88888	122.628		620.893	601.426	608.184	342.132	311.768	355.272
ENSG00000226416	MRPL23-AS1	antisense	MRPL23 antisense RNA 1		1036.32	-6.13392	1.3681	121.643		0	0	0.142066	4.74502	4.02846	5.2163
ENSG00000135318	NT5E	protein_coding	5'-nucleotidase ecto	The protein encoded by this gene is a plasma membrane protein that catalyzes the conversion of extracellular nucleotides to membrane-permeable nucleosides. The encoded protein is used as a determinant of lymphocyte differentiation. Defects in this gene can lead to the calcification of joints and arteries. Two transcript variants encoding different isoforms have been found for this gene.[provided …	1034.59	0.882558	7.98722	122.363		315.733	349.115	319.506	178.02	184.083	171.997
ENSG00000162366	PDZK1IP1	protein_coding	PDZK1 interacting protein 1		1032.87	-2.978	2.3054	122.148		1.01382	1.03771	1.13653	9.49003	7.35632	8.59984
ENSG00000179912	R3HDM2	protein_coding	R3H domain containing 2		1030.67	-1.17222	4.95839	121.873		18.9729	18.3823	19.8892	42.3779	45.5391	41.4484
ENSG00000169379	ARL13B	protein_coding	ADP ribosylation factor like GTPase 13B	This gene encodes a member of the ADP-ribosylation factor-like family. The encoded protein is a small GTPase that contains both N-terminal and C-terminal guanine nucleotide-binding motifs. This protein is localized in the cilia and plays a role in cilia formation and in maintenance of cilia. Mutations in this gene are the cause of Joubert syndrome 8. Alternate splicing results in multiple transcr…	1029.63	1.16841	4.98108	121.742		42.4357	42.9908	43.3301	17.3439	20.3174	19.5964
ENSG00000133119	RFC3	protein_coding	replication factor C subunit 3	The elongation of primed DNA templates by DNA polymerase delta and DNA polymerase epsilon requires the accessory proteins proliferating cell nuclear antigen (PCNA) and replication factor C (RFC). RFC, also named activator 1, is a protein complex consisting of five distinct subunits of 140, 40, 38, 37, and 36 kDa. This gene encodes the 38 kDa subunit. This subunit is essential for the interaction …	1029.45	1.0323	6.04922	121.72		81.9747	89.9842	92.3428	41.0689	42.3864	45.5369
ENSG00000104312	RIPK2	protein_coding	receptor interacting serine/threonine kinase 2	This gene encodes a member of the receptor-interacting protein (RIP) family of serine/threonine protein kinases. The encoded protein contains a C-terminal caspase activation and recruitment domain (CARD), and is a component of signaling complexes in both the innate and adaptive immune pathways. It is a potent activator of NF-kappaB and inducer of apoptosis in response to various stimuli. [provide…	1029.4	1.09548	5.35021	121.714		56.1947	55.4433	52.7064	26.8339	23.8205	26.0815
ENSG00000187535	IFT140	protein_coding	intraflagellar transport 140	This gene encodes one of the subunits of the intraflagellar transport (IFT) complex A. Intraflagellar transport is involved in the genesis, resorption and signaling of primary cilia. The primary cilium is a microtubule-based sensory organelle at the surface of most quiescent mammalian cells, that receives signals from its environment, such as the flow of fluid, light or odors, and transduces thos…	1028.58	-1.60028	4.65715	121.61		11.5865	13.4902	12.5018	45.3231	33.6289	35.1043
ENSG00000145833	DDX46	protein_coding	DEAD-box helicase 46	This gene encodes a member of the DEAD box protein family. DEAD box proteins, characterized by the conserved motif Asp-Glu-Ala-Asp (DEAD), are putative RNA helicases. They are implicated in a number of cellular processes involving alteration of RNA secondary structure, such as translation initiation, nuclear and mitochondrial splicing, and ribosome and spliceosome assembly. Based on their distrib…	1028.56	0.959098	8.28465	121.608		378.011	427.684	426.908	193.564	219.113	221.199
ENSG00000198168	SVIP	protein_coding	small VCP interacting protein		1028.22	1.06064	5.88386	121.567		73.4297	80.4965	82.9665	35.015	39.7591	38.7698
ENSG00000142661	MYOM3	protein_coding	myomesin 3		1027.1	-1.79985	4.28739	121.426		9.55889	6.96747	9.51841	33.8696	24.6962	32.1437
ENSG00000115884	SDC1	protein_coding	syndecan 1	The protein encoded by this gene is a transmembrane (type I) heparan sulfate proteoglycan and is a member of the syndecan proteoglycan family. The syndecans mediate cell binding, cell signaling, and cytoskeletal organization and syndecan receptors are required for internalization of the HIV-1 tat protein. The syndecan-1 protein functions as an integral membrane protein and participates in cell pr…	1026.3	-0.91785	7.5078	121.325		127.162	119.929	130.985	252.468	222.266	239.527
ENSG00000184497	TMEM255B	protein_coding	transmembrane protein 255B		1026.06	3.51868	2.05282	121.296		6.66226	6.67098	7.24536	0.490864	0.17515	0.986867
ENSG00000117448	AKR1A1	protein_coding	aldo-keto reductase family 1 member A1	This gene encodes a member of the aldo/keto reductase superfamily, which consists of more than 40 known enzymes and proteins. This member, also known as aldehyde reductase, is involved in the reduction of biogenic and xenobiotic aldehydes and is present in virtually every tissue. Multiple alternatively spliced transcript variants of this gene exist, all encoding the same protein. [provided by Ref…	1025.79	-1.00297	6.13724	121.262		51.5601	44.4732	44.6087	95.7184	91.0782	95.0212
ENSG00000196517	SLC6A9	protein_coding	solute carrier family 6 member 9		1024.68	-3.27376	2.54858	121.123		0.434495	1.3342	1.42066	10.6354	12.786	8.1769
ENSG00000110090	CPT1A	protein_coding	carnitine palmitoyltransferase 1A	The mitochondrial oxidation of long-chain fatty acids is initiated by the sequential action of carnitine palmitoyltransferase I (which is located in the outer membrane and is detergent-labile) and carnitine palmitoyltransferase II (which is located in the inner membrane and is detergent-stable), together with a carnitine-acylcarnitine translocase. CPT I is the key enzyme in the carnitine-dependen…	1022.34	-0.880707	6.76818	120.831		79.3678	74.715	76.1473	141.042	145.725	137.457
ENSG00000089248	ERP29	protein_coding	endoplasmic reticulum protein 29	This gene encodes a reticuloplasmin, a protein which resides in the lumen of the endoplasmic reticulum (ER). The protein shows sequence similarity to the protein disulfide isomerase family. However, it lacks the thioredoxin motif characteristic of this family, suggesting that this protein does not function as a disulfide isomerase. The protein dimerizes and is thought to play a role in the proces…	1022.17	-0.967543	7.00527	120.809		89.506	79.9036	91.4904	157.731	176.201	176.367
[truncated: 13,657 more rows]

## Sheet: comments
columns	comments
LogFC	binary logarithm of the expression level fold change
LogCPM	binary logarithm of the average read counts per million (CPM)
LR	likelihood ratio
HT-29-5FU_1, 2, 3	HT-29 cells treated with 20 µM 5-FU for 72 h
HT-29-ctrl_1, 2, 3	HT-29 untreated cells, control
