# Supplementary material for: Treatment of cancer cells with chemotherapeutic drugs results in profound changes in expression of genes encoding aldehyde-metabolizing enzymes
Source: J Cancer. 2019 Jul 10;10(18):4256–63. doi: 10.7150/jca.32608 (PMC6691692; doi:10.7150/jca.32608)
Supplement: Supplementary file 3 — Supplementary table 3. [file jcav10p4256s3.xlsx]

## Sheet: RNA-seq
										HCT116wt, 5FU-12h vs ctrl		HCT116, p53KO, 5FU-12h vs ctrl		NCBI SRA dataset:	SRR1409976	SRR1409977	SRR1409978	SRR3541090	SRR3541092
Gene ID	Symbol	Biotype	Name	LogCPM (mean)	RefSeq Summary					LogFC		LogFC		CPM:	HCT-116wt_ctrl	HCT-116wt, 5FU-12h_1	HCT-116wt, 5FU-12h_2	HCT-116_ p53KO_ ctrl	HCT-116_ p53KO, 5FU-12h
	ALDH
ENSG00000184254	ALDH1A3	protein_coding	aldehyde dehydrogenase 1 family member A3	7.24699	This gene encodes an aldehyde dehydrogenase enzyme that uses retinal as a substrate. Mutations in this gene have been associated with microphthalmia, isolated 8, and expression changes have also been detected in tumor cells. Alternative splicing results in multiple transcript variants. [provided by RefSeq, Jun 2014].					0.25035		-1.13013			192.702	219.514	250.125	206.916	91.0589
ENSG00000165092	ALDH1A1	protein_coding	aldehyde dehydrogenase 1 family member A1	6.86346	The protein encoded by this gene belongs to the aldehyde dehydrogenase family. Aldehyde dehydrogenase is the next enzyme after alcohol dehydrogenase in the major pathway of alcohol metabolism. There are two major aldehyde dehydrogenase isozymes in the liver, cytosolic and mitochondrial, which are encoded by distinct genes, and can be distinguished by their electrophoretic mobility, kinetic proper…										0.0657012	0	0.0398384	0	0.0210638
ENSG00000143149	ALDH9A1	protein_coding	aldehyde dehydrogenase 9 family member A1	5.85954	This protein belongs to the aldehyde dehydrogenase family of proteins. It has a high activity for oxidation of gamma-aminobutyraldehyde and other amino aldehydes. The enzyme catalyzes the dehydrogenation of gamma-aminobutyraldehyde to gamma-aminobutyric acid (GABA). This isozyme is a tetramer of identical 54-kD subunits. [provided by RefSeq, Jul 2008]. Publication Note: This RefSeq record include…					-0.452353		-0.477082			66.4404	54.9054	42.7067	101.247	68.7944
ENSG00000119711	ALDH6A1	protein_coding	aldehyde dehydrogenase 6 family member A1	3.16773	This gene encodes a member of the aldehyde dehydrogenase protein family. The encoded protein is a mitochondrial methylmalonate semialdehyde dehydrogenase that plays a role in the valine and pyrimidine catabolic pathways. This protein catalyzes the irreversible oxidative decarboxylation of malonate and methylmalonate semialdehydes to acetyl- and propionyl-CoA. Methylmalonate semialdehyde dehydroge…					-1.63593		-0.950134			13.5509	4.04717	4.50174	13.9339	6.76149
ENSG00000164904	ALDH7A1	protein_coding	aldehyde dehydrogenase 7 family member A1	7.42712	The protein encoded by this gene is a member of subfamily 7 in the aldehyde dehydrogenase gene family. These enzymes are thought to play a major role in the detoxification of aldehydes generated by alcohol metabolism and lipid peroxidation. This particular member has homology to a previously described protein from the green garden pea, the 26g pea turgor protein. It is also involved in lysine cat…					-0.172714		-0.337733			221.725	230.742	165.947	323.558	236.357
ENSG00000006534	ALDH3B1	protein_coding	aldehyde dehydrogenase 3 family member B1	5.34747	This gene encodes a member of the aldehyde dehydrogenase protein family. Aldehyde dehydrogenases are a family of isozymes that may play a major role in the detoxification of aldehydes generated by alcohol metabolism and lipid peroxidation. The encoded protein is able to oxidize long-chain fatty aldehydes in vitro, and may play a role in protection from oxidative stress. Alternative splicing resul…					-1.15041		-0.868323			11.9741	5.46189	4.78061	11.9602	6.08744
ENSG00000112294	ALDH5A1	protein_coding	aldehyde dehydrogenase 5 family member A1	3.97721	This protein belongs to the aldehyde dehydrogenase family of proteins. This gene encodes a mitochondrial NAD(+)-dependent succinic semialdehyde dehydrogenase. A deficiency of this enzyme, known as 4-hydroxybutyricaciduria, is a rare inborn error in the metabolism of the neurotransmitter 4-aminobutyric acid (GABA). In response to the defect, physiologic fluids from patients accumulate GHB, a compo…					-0.923302		-0.156429			27.496	14.4516	15.0589	20.4074	16.9143
ENSG00000118514	ALDH8A1	protein_coding	aldehyde dehydrogenase 8 family member A1	0.950322	This protein belongs to the aldehyde dehydrogenases family of proteins. It plays a role in a pathway of 9-cis-retinoic acid biosynthesis in vivo. This enzyme converts 9-cis-retinal into the retinoid X receptor ligand 9-cis-retinoic acid, and has approximately 40-fold higher activity with 9-cis-retinal than with all-trans-retinal. Therefore, it is the first known aldehyde dehydrogenase to show a p…					1.15268		2.17217			1.93819	4.22625	4.74077	0.59209	3.41234
ENSG00000137124	ALDH1B1	protein_coding	aldehyde dehydrogenase 1 family member B1	5.50618	This protein belongs to the aldehyde dehydrogenases family of proteins. Aldehyde dehydrogenase is the second enzyme of the major oxidative pathway of alcohol metabolism. This gene does not contain introns in the coding sequence. The variation of this locus may affect the development of alcohol-related problems. [provided by RefSeq, Jul 2008]. Publication Note: This RefSeq record includes a subset…					0.108768		0.758462			56.9137	69.3928	58.3632	34.0649	53.1651
ENSG00000111275	ALDH2	protein_coding	aldehyde dehydrogenase 2 family (mitochondrial)	4.51637	This protein belongs to the aldehyde dehydrogenase family of proteins. Aldehyde dehydrogenase is the second enzyme of the major oxidative pathway of alcohol metabolism. Two major liver isoforms of aldehyde dehydrogenase, cytosolic and mitochondrial, can be distinguished by their electrophoretic mobilities, kinetic properties, and subcellular localizations. Most Caucasians have two major isozymes,…					0.109618		-0.75186			17.7065	23.0115	15.9951	30.6703	15.84
ENSG00000059573	ALDH18A1	protein_coding	aldehyde dehydrogenase 18 family member A1	7.15775	This gene is a member of the aldehyde dehydrogenase family and encodes a bifunctional ATP- and NADPH-dependent mitochondrial enzyme with both gamma-glutamyl kinase and gamma-glutamyl phosphate reductase activities. The encoded protein catalyzes the reduction of glutamate to delta1-pyrroline-5-carboxylate, a critical step in the de novo biosynthesis of proline, ornithine and arginine. Mutations in…					-0.137431		-0.369459			140.502	133.342	124.375	215.639	154.061
ENSG00000072210	ALDH3A2	protein_coding	aldehyde dehydrogenase 3 family member A2	6.18552	Aldehyde dehydrogenase isozymes are thought to play a major role in the detoxification of aldehydes generated by alcohol metabolism and lipid peroxidation. This gene product catalyzes the oxidation of long-chain aliphatic aldehydes to fatty acid. Mutations in the gene cause Sjogren-Larsson syndrome. Alternatively spliced transcript variants encoding different isoforms have been found for this gen…					-0.319516		-0.480972			72.7477	60.9045	56.6701	83.4453	55.3768
ENSG00000161618	ALDH16A1	protein_coding	aldehyde dehydrogenase 16 family member A1	4.65607	This gene encodes a member of the aldehyde dehydrogenase superfamily. The family members act on aldehyde substrates and use nicotinamide adenine dinucleotide phosphate (NADP) as a cofactor. This gene is conserved in chimpanzee, dog, cow, mouse, rat, and zebrafish. The protein encoded by this gene interacts with maspardin, a protein that when truncated is responsible for Mast syndrome. Alternative…					0.0660204		-0.795236			5.17397	6.16029	4.70093	6.3551	3.66511
ENSG00000161618	ALDH16A1	protein_coding	aldehyde dehydrogenase 16 family member A1	4.65607	This gene encodes a member of the aldehyde dehydrogenase superfamily. The family members act on aldehyde substrates and use nicotinamide adenine dinucleotide phosphate (NADP) as a cofactor. This gene is conserved in chimpanzee, dog, cow, mouse, rat, and zebrafish. The protein encoded by this gene interacts with maspardin, a protein that when truncated is responsible for Mast syndrome. Alternative…					0.0660204		-0.795236			5.17397	6.16029	4.70093	6.3551	3.66511
ENSG00000159423	ALDH4A1	protein_coding	aldehyde dehydrogenase 4 family member A1	3.16474	This protein belongs to the aldehyde dehydrogenase family of proteins. This enzyme is a mitochondrial matrix NAD-dependent dehydrogenase which catalyzes the second step of the proline degradation pathway, converting pyrroline-5-carboxylate to glutamate. Deficiency of this enzyme is associated with type II hyperprolinemia, an autosomal recessive disorder characterized by accumulation of delta-1-py…					0.284415		0.34627			1.92176	2.82944	2.21103	1.57891	1.81149
ENSG00000144908	ALDH1L1	protein_coding	aldehyde dehydrogenase 1 family member L1	1.79551	The protein encoded by this gene catalyzes the conversion of 10-formyltetrahydrofolate, nicotinamide adenine dinucleotide phosphate (NADP+), and water to tetrahydrofolate, NADPH, and carbon dioxide. The encoded protein belongs to the aldehyde dehydrogenase family. Loss of function or expression of this gene is associated with decreased apoptosis, increased cell motility, and cancer progression. T…					-0.0248848					0.870541	0.805852	1.13539	0	0.0842553
ENSG00000136010	ALDH1L2	protein_coding	aldehyde dehydrogenase 1 family member L2	-0.197027	This gene encodes a member of both the aldehyde dehydrogenase superfamily and the formyl transferase superfamily. This member is the mitochondrial form of 10-formyltetrahydrofolate dehydrogenase (FDH), which converts 10-formyltetrahydrofolate to tetrahydrofolate and CO2 in an NADP(+)-dependent reaction, and plays an essential role in the distribution of one-carbon groups between the cytosolic and…					-0.91659					1.90534	0.519327	1.37442	0.4342	0.737234
ENSG00000108602	ALDH3A1	protein_coding	aldehyde dehydrogenase 3 family member A1	2.67189	Aldehyde dehydrogenases oxidize various aldehydes to the corresponding acids. They are involved in the detoxification of alcohol-derived acetaldehyde and in the metabolism of corticosteroids, biogenic amines, neurotransmitters, and lipid peroxidation. The enzyme encoded by this gene forms a cytoplasmic homodimer that preferentially oxidizes aromatic and medium-chain (6 carbons or more) saturated …										0.312081	0.41188	0.577656	0	0
ENSG00000132746	ALDH3B2	protein_coding	aldehyde dehydrogenase 3 family member B2	-1.75897	This gene encodes a member of the aldehyde dehydrogenase family, a group of isozymes that may play a major role in the detoxification of aldehydes generated by alcohol metabolism and lipid peroxidation. The gene of this particular family member is over 10 kb in length. The expression of these transcripts is restricted to the salivary gland among the human tissues examined. Alternate transcription…										0.0821265	0	0	0	0
	AKR
ENSG00000198074	AKR1B10	protein_coding	aldo-keto reductase family 1 member B10	4.08852	This gene encodes a member of the aldo/keto reductase superfamily, which consists of more than 40 known enzymes and proteins. This member can efficiently reduce aliphatic and aromatic aldehydes, and it is less active on hexoses. It is highly expressed in adrenal gland, small intestine, and colon, and may play an important role in liver carcinogenesis. [provided by RefSeq, Jul 2008]. Publication N…					2.62147		0.38			0.361357	2.20266	1.31467	0.394727	0.505532
ENSG00000187134	AKR1C1	protein_coding	aldo-keto reductase family 1 member C1	1.896	This gene encodes a member of the aldo/keto reductase superfamily, which consists of more than 40 known enzymes and proteins. These enzymes catalyze the conversion of aldehydes and ketones to their corresponding alcohols by utilizing NADH and/or NADPH as cofactors. The enzymes display overlapping but distinct substrate specificity. This enzyme catalyzes the reaction of progesterone to the inactiv…										0.55846	0.107447	0.0995959	0.315782	0.105319
ENSG00000117448	AKR1A1	protein_coding	aldo-keto reductase family 1 member A1	6.59107	This gene encodes a member of the aldo/keto reductase superfamily, which consists of more than 40 known enzymes and proteins. This member, also known as aldehyde reductase, is involved in the reduction of biogenic and xenobiotic aldehydes and is present in virtually every tissue. Multiple alternatively spliced transcript variants of this gene exist, all encoding the same protein. [provided by Ref…					-0.198503		-0.967083			128.84	143.227	80.354	161.759	78.4627
ENSG00000165568	AKR1E2	protein_coding	aldo-keto reductase family 1 member E2	1.01192	The protein encoded by this gene is a member of the aldo-keto reductase superfamily. Members in this family are characterized by their structure (evolutionarily highly conserved TIM barrel) and function (NAD(P)H-dependent oxido-reduction of carbonyl groups). Transcripts of this gene have been reported in specimens of human testis. Alternative splicing results in multiple transcript variants. [pro…					-1.69809		-2.08322			2.3981	0.82376	0.697172	3.07887	0.652979
ENSG00000085662	AKR1B1	protein_coding	aldo-keto reductase family 1 member B	4.5233	This gene encodes a member of the aldo/keto reductase superfamily, which consists of more than 40 known enzymes and proteins. This member catalyzes the reduction of a number of aldehydes, including the aldehyde form of glucose, and is thereby implicated in the development of diabetic complications by catalyzing the reduction of glucose to sorbitol. Multiple pseudogenes have been identified for th…					0.0786446		-0.656948			29.4342	37.8929	25.0982	52.2618	30.2687
ENSG00000053371	AKR7A2	protein_coding	aldo-keto reductase family 7 member A2	5.33955	The protein encoded by this gene belongs to the aldo/keto reductase (AKR) superfamily and AKR7 family, which are involved in the detoxification of aldehydes and ketones. The AKR7 family consists of 3 genes that are present in a cluster on the p arm of chromosome 1. This protein, thought to be localized in the golgi, catalyzes the NADPH-dependent reduction of succinic semialdehyde to the endogenou…					0.194786		-0.662319			33.5076	47.2766	28.4048	55.2618	32.9649
ENSG00000162482	AKR7A3	protein_coding	aldo-keto reductase family 7 member A3	1.40971	Aldo-keto reductases, such as AKR7A3, are involved in the detoxification of aldehydes and ketones.[supplied by OMIM, Apr 2004].										0.377782	0.250709	0.278869	0.315782	0.294894
ENSG00000196139	AKR1C3	protein_coding	aldo-keto reductase family 1 member C3	4.54873	This gene encodes a member of the aldo/keto reductase superfamily, which consists of more than 40 known enzymes and proteins. These enzymes catalyze the conversion of aldehydes and ketones to their corresponding alcohols by utilizing NADH and/or NADPH as cofactors. The enzymes display overlapping but distinct substrate specificity. This enzyme catalyzes the reduction of prostaglandin (PG) D2, PGH…										0.476334	0.107447	0.0398384	0.0789454	0
ENSG00000151632	AKR1C2	protein_coding	aldo-keto reductase family 1 member C2	1.20056	This gene encodes a member of the aldo/keto reductase superfamily, which consists of more than 40 known enzymes and proteins. These enzymes catalyze the conversion of aldehydes and ketones to their corresponding alcohols using NADH and/or NADPH as cofactors. The enzymes display overlapping but distinct substrate specificity. This enzyme binds bile acid with high affinity, and shows minimal 3-alph…										0.147828	0.143263	0.0199192	0.197363	0.0210638
Whole transcriptome sequencing data
ENSG00000124762	CDKN1A	protein_coding	cyclin dependent kinase inhibitor 1A	7.97755	This gene encodes a potent cyclin-dependent kinase inhibitor. The encoded protein binds to and inhibits the activity of cyclin-CDK2 or -CDK4 complexes, and thus functions as a regulator of cell cycle progression at G1. The expression of this gene is tightly controlled by the tumor suppressor protein p53, through which this protein mediates the p53-dependent cell cycle G1 phase arrest in response …					2.86357		1.96216			131.32	1213.29	745.496	15.6707	56.5353
ENSG00000138413	IDH1	protein_coding	isocitrate dehydrogenase (NADP(+)) 1, cytosolic	6.86017	Isocitrate dehydrogenases catalyze the oxidative decarboxylation of isocitrate to 2-oxoglutarate. These enzymes belong to two distinct subclasses, one of which utilizes NAD(+) as the electron acceptor and the other NADP(+). Five isocitrate dehydrogenases have been reported: three NAD(+)-dependent isocitrate dehydrogenases, which localize to the mitochondrial matrix, and two NADP(+)-dependent isoc…					-1.61573		-1.19199			173.041	61.5492	52.7062	276.901	112.502
ENSG00000159388	BTG2	protein_coding	BTG anti-proliferation factor 2	6.25384	The protein encoded by this gene is a member of the BTG/Tob family. This family has structurally related proteins that appear to have antiproliferative properties. This encoded protein is involved in the regulation of the G1/S transition of the cell cycle. [provided by RefSeq, Jul 2008]. Publication Note: This RefSeq record includes a subset of the publications that are available for this gene. P…					2.09211		1.16725			52.0354	253.485	195.447	11.5655	24.3498
ENSG00000112984	KIF20A	protein_coding	kinesin family member 20A	6.48484						-2.02449		-2.25397			161.412	42.3699	38.942	302.085	59.2104
ENSG00000175793	SFN	protein_coding	stratifin	8.00203						2.67838		2.09481			106.535	791.955	596.918	59.4459	248.722
ENSG00000126787	DLGAP5	protein_coding	DLG associated protein 5	6.23636						-1.66228		-1.51677			109.918	39.7195	29.2812	247.178	77.7466
ENSG00000170396	ZNF804A	protein_coding	zinc finger protein 804A	3.30386						4.24918		2.66723			0.542035	10.0284	14.0629	6.3551	38.0202
ENSG00000166851	PLK1	protein_coding	polo like kinase 1	6.43516						-2.13102		-1.93201			106.814	25.5724	23.5246	268.256	67.1725
ENSG00000169679	BUB1	protein_coding	BUB1 mitotic checkpoint serine/threonine kinase	6.91808	This gene encodes a serine/threonine-protein kinase that play a central role in mitosis. The encoded protein functions in part by phosphorylating members of the mitotic checkpoint complex and activating the spindle checkpoint. This protein also plays a role in inhibiting the activation of the anaphase promoting complex/cyclosome. This protein may also function in the DNA damage response. Mutation…					-1.51323		-1.31721			140.141	54.9412	45.8341	376.767	139.632
ENSG00000177494	ZBED2	protein_coding	zinc finger BED-type containing 2	5.79113						1.68412		0.969			10.9393	41.6178	30.7154	85.9715	161.918
ENSG00000090861	AARS	protein_coding	alanyl-tRNA synthetase	8.34848	The human alanyl-tRNA synthetase (AARS) belongs to a family of tRNA synthases, of the class II enzymes. Class II tRNA synthases evolved early in evolution and are highly conserved. This is reflected by the fact that 498 of the 968-residue polypeptide human AARS shares 41% identity witht the E.coli protein. tRNA synthases are the enzymes that interpret the RNA code and attach specific aminoacids t…					-1.01517		-1.4146			343.847	168.477	174.592	916.28	321.855
ENSG00000254285	KRT8P3	processed_pseudogene	keratin 8 pseudogene 3	6.04197								0.810885			59.591	164.071	174.333	24.9073	41.264
ENSG00000170421	KRT8	protein_coding	keratin 8	12.1178	This gene is a member of the type II keratin family clustered on the long arm of chromosome 12. Type I and type II keratins heteropolymerize to form intermediate-sized filaments in the cytoplasm of epithelial cells. The product of this gene typically dimerizes with keratin 18 to form an intermediate filament in simple single-layered epithelial cells. This protein plays a role in maintaining cellu…					1.268		0.768			2485.3	7133.31	4959.08	1678.93	2679.72
ENSG00000131747	TOP2A	protein_coding	topoisomerase (DNA) II alpha	8.06409	This gene encodes a DNA topoisomerase, an enzyme that controls and alters the topologic states of DNA during transcription. This nuclear enzyme is involved in processes such as chromosome condensation, chromatid separation, and the relief of torsional stress that occurs during DNA transcription and replication. It catalyzes the transient breaking and rejoining of two strands of duplex DNA which a…					-1.50411		-1.37598			294.539	83.737	123.379	636.695	228.058
ENSG00000072571	HMMR	protein_coding	hyaluronan mediated motility receptor	5.40233	The protein encoded by this gene is involved in cell motility. It is expressed in breast tissue and together with other proteins, it forms a complex with BRCA1 and BRCA2, thus is potentially associated with higher risk of breast cancer. Alternatively spliced transcript variants encoding different isoforms have been noted for this gene. [provided by RefSeq, Dec 2008].					-2.62458		-2.01219			70.251	11.7475	11.593	129.984	30.0159
ENSG00000150593	PDCD4	protein_coding	programmed cell death 4	5.81722	This gene is a tumor suppressor and encodes a protein that binds to the eukaryotic translation initiation factor 4A1 and inhibits its function by preventing RNA binding. Alternative splicing results in multiple transcript variants. [provided by RefSeq, Dec 2010].					-1.05636		-1.54866			125.769	61.6208	57.8453	82.5769	26.6247
ENSG00000087586	AURKA	protein_coding	aurora kinase A	6.19051	The protein encoded by this gene is a cell cycle-regulated kinase that appears to be involved in microtubule formation and/or stabilization at the spindle pole during chromosome segregation. The encoded protein is found at the centrosome in interphase cells and at the spindle poles in mitosis. This gene may play a role in tumor development and progression. A processed pseudogene of this gene has …					-1.69158		-1.36724			90.1092	30.7119	25.1779	182.601	64.35
ENSG00000157456	CCNB2	protein_coding	cyclin B2	6.20487	Cyclin B2 is a member of the cyclin family, specifically the B-type cyclins. The B-type cyclins, B1 and B2, associate with p34cdc2 and are essential components of the cell cycle regulatory machinery. B1 and B2 differ in their subcellular localization. Cyclin B1 co-localizes with microtubules, whereas cyclin B2 is primarily associated with the Golgi region. Cyclin B2 also binds to transforming gro…					-1.93556		-2.11274			87.1363	28.2944	17.987	200.206	42.4015
ENSG00000156970	BUB1B	protein_coding	BUB1 mitotic checkpoint serine/threonine kinase B	7.20408	This gene encodes a kinase involved in spindle checkpoint function. The protein has been localized to the kinetochore and plays a role in the inhibition of the anaphase-promoting complex/cyclosome (APC/C), delaying the onset of anaphase and ensuring proper chromosome segregation. Impaired spindle checkpoint function has been found in many forms of cancer. [provided by RefSeq, Jul 2008]. Publicati…					-1.71052		-1.01001			192.784	46.7215	73.5018	409.056	186.878
ENSG00000251562	MALAT1	lincRNA	metastasis associated lung adenocarcinoma transcript 1 (non-protein coding)	10.8968						1.22336					533.576	1237.45	1326.1	142.694	552.209
ENSG00000116717	GADD45A	protein_coding	growth arrest and DNA damage inducible alpha	6.28798	This gene is a member of a group of genes whose transcript levels are increased following stressful growth arrest conditions and treatment with DNA-damaging agents. The protein encoded by this gene responds to environmental stresses by mediating activation of the p38/JNK pathway via MTK1/MEKK4 kinase. The DNA damage-induced transcription of this gene is mediated by both p53-dependent and -indepen…					2.07982		1.24076			46.0566	227.411	172.879	30.5124	70.4585
ENSG00000104413	ESRP1	protein_coding	epithelial splicing regulatory protein 1	7.02125	ESPR1 is an epithelial cell-type-specific splicing regulator (Warzecha et al., 2009 [PubMed 19285943]).[supplied by OMIM, Aug 2009].					-1.96392		-1.9529			192.702	47.8676	51.5309	269.046	63.697
ENSG00000117650	NEK2	protein_coding	NIMA related kinase 2	5.45409	This gene encodes a serine/threonine-protein kinase that is involved in mitotic regulation. This protein is localized to the centrosome, and undetectable during G1 phase, but accumulates progressively throughout the S phase, reaching maximal levels in late G2 phase. Alternatively spliced transcript variants encoding different isoforms with distinct C-termini have been noted for this gene. [provid…					-1.64223		-1.45502			62.334	23.7279	16.3537	121.615	40.7164
ENSG00000141682	PMAIP1	protein_coding	phorbol-12-myristate-13-acetate-induced protein 1	6.46166						1.93574		1.56874			51.2305	241.093	156.525	41.2095	117.978
ENSG00000136048	DRAM1	protein_coding	DNA damage regulated autophagy modulator 1	5.08882	This gene is regulated as part of the p53 tumor suppressor pathway. The gene encodes a lysosomal membrane protein that is required for the induction of autophagy by the pathway. Decreased transcriptional expression of this gene is associated with various tumors. This gene has a pseudogene on chromosome 4. [provided by RefSeq, Jul 2008]. Publication Note: This RefSeq record includes a subset of th…					1.5058		0.786037			33.7376	108.342	84.4175	13.5391	21.8432
ENSG00000162783	IER5	protein_coding	immediate early response 5	6.44598	This gene encodes a protein that is similar to other immediate early response proteins. In the mouse, a similar gene may play an important role in mediating the cellular response to mitogenic signals. Studies in rats found the expression of a similar gene to be increased after waking and sleep deprivation. [provided by RefSeq, Jul 2008].					1.66986		1.54413			59.9524	242.991	143.617	29.1308	80.6744
ENSG00000164684	ZNF704	protein_coding	zinc finger protein 704	4.83687						-1.60815		1.50321			92.2281	21.2387	40.9339	5.84196	15.84
ENSG00000136542	GALNT5	protein_coding	polypeptide N-acetylgalactosaminyltransferase 5	5.99541						4.00222		3.36951			12.9596	156.264	257.615	8.76294	82.6544
ENSG00000010292	NCAPD2	protein_coding	non-SMC condensin I complex subunit D2	8.25755						-1.68952		-1.74409			465.23	134.488	152.78	805.835	224.014
ENSG00000138778	CENPE	protein_coding	centromere protein E	5.52614	Centrosome-associated protein E (CENPE) is a kinesin-like motor protein that accumulates in the G2 phase of the cell cycle. Unlike other centrosome-associated proteins, it is not present during interphase and first appears at the centromere region of chromosomes during prometaphase. This protein is required for stable spindle microtubule capture at kinetochores which is a necessary step in chromo…					-2.72259		-1.73025			61.2007	5.9454	12.5093	118.892	33.3019
ENSG00000170855	TRIAP1	protein_coding	TP53 regulated inhibitor of apoptosis 1	6.24264						1.69752		1.01273			55.5832	239.732	122.025	39.9464	74.2921
ENSG00000128510	CPA4	protein_coding	carboxypeptidase A4	5.78319	This gene is a member of the carboxypeptidase A/B subfamily, and it is located in a cluster with three other family members on chromosome 7. Carboxypeptidases are zinc-containing exopeptidases that catalyze the release of carboxy-terminal amino acids, and are synthesized as zymogens that are activated by proteolytic cleavage. This gene could be involved in the histone hyperacetylation pathway. It…					3.56143		1.3867			11.1856	137.783	122.901	24.0389	57.5885
ENSG00000183742	MACC1	protein_coding	MACC1, MET transcriptional regulator	5.55113	MACC1 is a key regulator of the hepatocyte growth factor (HGF; MIM 142409)-HGF receptor (HGFR, or MET; MIM 164860) pathway, which is involved in cellular growth, epithelial-mesenchymal transition, angiogenesis, cell motility, invasiveness, and metastasis. Expression of MACC1 in colon cancer (MIM 114500) specimens is an independent prognostic indicator for metastasis formation and metastasis-free …					1.77545		2.216			14.4378	38.3765	60.6539	6.39458	26.1191
ENSG00000124882	EREG	protein_coding	epiregulin	9.29719	Epiregulin is a member of the epidermal growth factor family. Epiregulin can function as a ligand of EGFR (epidermal growth factor receptor), as well as a ligand of most members of the ERBB (v-erb-b2 oncogene homolog) family of tyrosine-kinase receptors. [provided by RefSeq, Jul 2008]. Publication Note: This RefSeq record includes a subset of the publications that are available for this gene. Ple…					0.742412		0.719466			587.5	1061.32	927.477	356.794	552.378
ENSG00000111057	KRT18	protein_coding	keratin 18	10.5676	KRT18 encodes the type I intermediate filament chain keratin 18. Keratin 18, together with its filament partner keratin 8, are perhaps the most commonly found members of the intermediate filament gene family. They are expressed in single layer epithelial tissues of the body. Mutations in this gene have been linked to cryptogenic cirrhosis. Two transcript variants encoding the same protein have be…					1.19521		0.644234			682.357	1939.17	1239.15	142.654	211.291
ENSG00000175216	CKAP5	protein_coding	cytoskeleton associated protein 5	8.51397	This gene encodes a cytoskeleton-associated protein which belongs to the TOG/XMAP215 family. The N-terminal half of this protein contains a microtubule-binding domain and the C-terminal half contains a KXGS motif for binding tubulin dimers. This protein has two distinct roles in spindle formation; it protects kinetochore microtubules from depolymerization and plays an essential role in centrosoma…					-1.94056		-1.79952			466.659	90.4166	151.187	1049.3	282.403
ENSG00000241416	KRT8P13	processed_pseudogene	keratin 8 pseudogene 13	4.5817								1.62775			30.009	74.5682	82.7244	3.4736	9.92106
ENSG00000122966	CIT	protein_coding	citron rho-interacting serine/threonine kinase	5.96336	This gene encodes a serine/threonine-protein kinase that functions in cell division. Together with the kinesin KIF14, this protein localizes to the central spindle and midbody, and functions to promote efficient cytokinesis. This protein is involved in central nervous system development. Polymorphisms in this gene are associated with bipolar disorder and risk for schizophrenia. Alternative splici…					-1.89269		-1.25456			88.1546	15.0426	33.3248	139.694	55.7349
ENSG00000224520	KRT8P45	processed_pseudogene	keratin 8 pseudogene 45	5.87439								1.28003			63.0568	165.003	216.024	1.49996	3.7283
ENSG00000118193	KIF14	protein_coding	kinesin family member 14	5.65953	KIF14 is a member of the kinesin superfamily of microtubule-associated motors (see MIM 148760) that play important roles in intracellular transport and cell division (Nakagawa et al., 1997 [PubMed 9275178]).[supplied by OMIM, Mar 2008]. Publication Note: This RefSeq record includes a subset of the publications that are available for this gene. Please see the Gene record to access additional publi…					-2.27638		-1.23878			85.0995	14.4337	22.1501	125.681	49.8581
ENSG00000269028	MTRNR2L12	protein_coding	MT-RNR2-like 12	5.09063						1.7606		2.15916			36.3656	80.7822	148.119	3.4736	13.3545
ENSG00000111145	ELK3	protein_coding	ELK3, ETS transcription factor	6.03241	The protein encoded by this gene is a member of the ETS-domain transcription factor family and the ternary complex factor (TCF) subfamily. Proteins in this subfamily regulate transcription when recruited by serum response factor to bind to serum response elements. This protein is activated by signal-induced phosphorylation; studies in rodents suggest that it is a transcriptional inhibitor in the …					1.30312		1.37282			52.6431	134.183	127.224	39.6306	92.744
ENSG00000088305	DNMT3B	protein_coding	DNA methyltransferase 3 beta	4.34669	CpG methylation is an epigenetic modification that is important for embryonic development, imprinting, and X-chromosome inactivation. Studies in mice have demonstrated that DNA methylation is required for mammalian development. This gene encodes a DNA methyltransferase which is thought to function in de novo methylation, rather than maintenance methylation. The protein localizes primarily to the …					-1.29809		-0.99996			31.1752	11.0133	14.9394	56.2881	27.0038
ENSG00000134057	CCNB1	protein_coding	cyclin B1	8.18657	The protein encoded by this gene is a regulatory protein involved in mitosis. The gene product complexes with p34(cdc2) to form the maturation-promoting factor (MPF). Two alternative transcripts have been found, a constitutively expressed transcript and a cell cycle-regulated transcript, that is expressed predominantly during G2/M phase. The different transcripts result from the use of alternate …					-1.58396		-0.978177			440.905	177.592	119.157	658.641	314.925
ENSG00000172667	ZMAT3	protein_coding	zinc finger matrin-type 3	4.83908	This gene encodes a protein containing three zinc finger domains and a nuclear localization signal. The mRNA and the protein of this gene are upregulated by wildtype p53 and overexpression of this gene inhibits tumor cell growth, suggesting that this gene may have a role in the p53-dependent growth regulatory pathway. Alternative splicing of this gene results in two transcript variants encoding t…					1.05339		1.16406			30.3375	56.8931	66.1516	11.605	23.1702
ENSG00000100889	PCK2	protein_coding	phosphoenolpyruvate carboxykinase 2, mitochondrial	4.7741	This gene encodes a mitochondrial enzyme that catalyzes the conversion of oxaloacetate to phosphoenolpyruvate in the presence of guanosine triphosphate (GTP). A cytosolic form of this protein is encoded by a different gene and is the key enzyme of gluconeogenesis in the liver. Alternatively spliced transcript variants have been described. [provided by RefSeq, Apr 2014].					-2.21257		-2.08595			24.3752	6.24983	4.44198	49.1435	10.3845
ENSG00000181467	RAP2B	protein_coding	RAP2B, member of RAS oncogene family	6.75658	This intronless gene belongs to a family of RAS-related genes. The proteins encoded by these genes share approximately 50% amino acid identity with the classical RAS proteins and have numerous structural features in common. The most striking difference between the RAP and RAS proteins resides in their 61st amino acid: glutamine in RAS is replaced by threonine in RAP proteins. Evidence suggests th…					1.10846		1.20481			93.7557	233.106	173.377	46.3804	99.674
ENSG00000092621	PHGDH	protein_coding	phosphoglycerate dehydrogenase	7.22634	This gene encodes the enzyme which is involved in the early steps of L-serine synthesis in animal cells. L-serine is required for D-serine and other amino acid synthesis. The enzyme requires NAD/NADH as a cofactor and forms homotetramers for activity. Mutations in this gene have been found in a family with congenital microcephaly, psychomotor retardation and other symptoms. Multiple alternatively…					-0.799742		-1.00138			206.269	136.601	105.253	357.583	167.521
ENSG00000095321	CRAT	protein_coding	carnitine O-acetyltransferase	5.02386	This gene encodes carnitine acetyltransferase (CRAT), which is a key enzyme in the metabolic pathway in mitochondria, peroxisomes and endoplasmic reticulum. CRAT catalyzes the reversible transfer of acyl groups from an acyl-CoA thioester to carnitine and regulates the ratio of acylCoA/CoA in the subcellular compartments. Two transcript variants encoding different isoforms have been found for this…					-1.09994		-1.6033			14.0272	6.91242	5.65705	33.5913	10.3423
ENSG00000088325	TPX2	protein_coding	TPX2, microtubule nucleation factor	8.37039						-0.934528		-0.852409			365.217	200.711	186.185	795.533	410.197
ENSG00000116791	CRYZ	protein_coding	crystallin zeta	5.53139	Crystallins are separated into two classes: taxon-specific, or enzyme, and ubiquitous. The latter class constitutes the major proteins of vertebrate eye lens and maintains the transparency and refractive index of the lens. The former class is also called phylogenetically-restricted crystallins. This gene encodes a taxon-specific crystallin protein which has NADPH-dependent quinone reductase activ…					-1.41649		-1.04404			46.6643	21.1312	14.302	98.4054	44.0655
ENSG00000154310	TNIK	protein_coding	TRAF2 and NCK interacting kinase	7.18327	Germinal center kinases (GCKs), such as TNIK, are characterized by an N-terminal kinase domain and a C-terminal GCK domain that serves a regulatory function (Fu et al., 1999 [PubMed 10521462]).[supplied by OMIM, Mar 2008].					-1.95118		-1.13021			192.209	35.9768	64.9565	367.451	156.104
ENSG00000121957	GPSM2	protein_coding	G protein signaling modulator 2	5.55209	The protein encoded by this gene belongs to a family of proteins that modulate activation of G proteins, which transduce extracellular signals received by cell surface receptors into integrated cellular responses. The N-terminal half of this protein contains 10 copies of leu-gly-asn (LGN) repeat, and the C-terminal half contains 4 GoLoco motifs, which are involved in guanine nucleotide exchange. …					-1.43339		-1.06941			61.5621	20.5045	24.3412	106.024	48.1308
ENSG00000162772	ATF3	protein_coding	activating transcription factor 3	5.6227	This gene encodes a member of the mammalian activation transcription factor/cAMP responsive element-binding (CREB) protein family of transcription factors. This gene is induced by a variety of signals, including many of those encountered by cancer cells, and is involved in the complex process of cellular stress response. Multiple transcript variants encoding different isoforms have been found for…					2.83961		1.47199			18.4128	144.677	114.416	14.9602	39.7685
ENSG00000117394	SLC2A1	protein_coding	solute carrier family 2 member 1	8.08375	This gene encodes a major glucose transporter in the mammalian blood-brain barrier. The encoded protein is found primarily in the cell membrane and on the cell surface, where it can also function as a receptor for human T-cell leukemia virus (HTLV) I and II. Mutations in this gene have been found in a family with paroxysmal exertion-induced dyskinesia. [provided by RefSeq, Apr 2013]. Publication …					1.34311		0.714855			61.0036	160.418	153.238	135.036	206.699
ENSG00000123983	ACSL3	protein_coding	acyl-CoA synthetase long chain family member 3	7.30987	The protein encoded by this gene is an isozyme of the long-chain fatty-acid-coenzyme A ligase family. Although differing in substrate specificity, subcellular localization, and tissue distribution, all isozymes of this family convert free long-chain fatty acids into fatty acyl-CoA esters, and thereby play a key role in lipid biosynthesis and fatty acid degradation. This isozyme is highly expresse…					-1.26654		-1.18169			186.164	88.1065	70.0757	355.294	145.467
ENSG00000138160	KIF11	protein_coding	kinesin family member 11	6.77816	This gene encodes a motor protein that belongs to the kinesin-like protein family. Members of this protein family are known to be involved in various kinds of spindle dynamics. The function of this gene product includes chromosome positioning, centrosome separation and establishing a bipolar spindle during cell mitosis. [provided by RefSeq, Jul 2008]. Publication Note: This RefSeq record includes…					-1.10737		-0.545378			132.914	59.7763	64.7573	245.402	155.24
ENSG00000129353	SLC44A2	protein_coding	solute carrier family 44 member 2	6.3123						-1.07155		-1.11181			84.7217	37.3736	44.36	145.812	61.9698
ENSG00000090889	KIF4A	protein_coding	kinesin family member 4A	6.40981	This gene encodes a member of the kinesin 4 subfamily of kinesin related proteins. The encoded protein is an ATP dependent microtubule-based motor protein that is involved in the intracellular transport of membranous organelles. This protein also associates with condensed chromosome arms and may be involved in maintaining chromosome integrity during mitosis. This protein may also be involved in t…					-1.17305		-1.15772			88.3025	38.2511	41.4518	229.573	95.8193
ENSG00000115271	GCA	protein_coding	grancalcin	3.67203	This gene product, grancalcin, is a calcium-binding protein abundant in neutrophils and macrophages. It belongs to the penta-EF-hand subfamily of proteins which includes sorcin, calpain, and ALG-2. Grancalcin localization is dependent upon calcium and magnesium. In the absence of divalent cation, grancalcin localizes to the cytosolic fraction; with magnesium alone, it partitions with the granule …					-1.65379		-2.00245			20.9751	7.34221	6.71277	11.1313	2.97
ENSG00000170836	PPM1D	protein_coding	protein phosphatase, Mg2+/Mn2+ dependent 1D	6.49665	The protein encoded by this gene is a member of the PP2C family of Ser/Thr protein phosphatases. PP2C family members are known to be negative regulators of cell stress response pathways. The expression of this gene is induced in a p53-dependent manner in response to various environmental stresses. While being induced by tumor suppressor protein TP53/p53, this phosphatase negatively regulates the …					1.84863		0.757309			65.1756	247.182	230.166	58.0643	92.1121
ENSG00000161513	FDXR	protein_coding	ferredoxin reductase	6.55101	This gene encodes a mitochondrial flavoprotein that initiates electron transport for cytochromes P450 receiving electrons from NADPH. Multiple alternatively spliced transcript variants have been found for this gene. [provided by RefSeq, Apr 2012].					1.78723		-0.349761			84.4425	303.036	275.701	50.6435	39.1576
ENSG00000101447	FAM83D	protein_coding	family with sequence similarity 83 member D	5.51281						-1.3068		-0.930251			60.593	25.9126	23.8034	82.34	40.927
ENSG00000070669	ASNS	protein_coding	asparagine synthetase (glutamine-hydrolyzing)	7.61301	The protein encoded by this gene is involved in the synthesis of asparagine. This gene complements a mutation in the temperature-sensitive hamster mutant ts11, which blocks progression through the G1 phase of the cell cycle at nonpermissive temperature. Alternatively spliced transcript variants have been described for this gene. [provided by RefSeq, May 2010].					-0.890256		-1.15292			191.7	133.109	76.3104	531.539	225.004
ENSG00000024526	DEPDC1	protein_coding	DEP domain containing 1	5.14504						-2.45865		-1.71609			68.2472	12.0699	13.4654	85.6163	24.097
ENSG00000106366	SERPINE1	protein_coding	serpin family E member 1	6.61245	This gene encodes a member of the serine proteinase inhibitor (serpin) superfamily. This member is the principal inhibitor of tissue plasminogen activator (tPA) and urokinase (uPA), and hence is an inhibitor of fibrinolysis. Defects in this gene are the cause of plasminogen activator inhibitor-1 deficiency (PAI-1 deficiency), and high concentrations of the gene product are associated with thrombo…					3.40892		1.52225			14.3557	167.474	142.502	31.6966	81.7276
ENSG00000188910	GJB3	protein_coding	gap junction protein beta 3	5.7761	This gene is a member of the connexin gene family. The encoded protein is a component of gap junctions, which are composed of arrays of intercellular channels that provide a route for the diffusion of low molecular weight materials from cell to cell. Mutations in this gene can cause non-syndromic deafness or erythrokeratodermia variabilis, a skin disorder. Alternative splicing results in multiple…					2.87853		2.24694			9.65808	83.8802	58.921	10.6576	46.1508
ENSG00000197956	S100A6	protein_coding	S100 calcium binding protein A6	10.4146	The protein encoded by this gene is a member of the S100 family of proteins containing 2 EF-hand calcium-binding motifs. S100 proteins are localized in the cytoplasm and/or nucleus of a wide range of cells, and involved in the regulation of a number of cellular processes such as cell cycle progression and differentiation. S100 genes include at least 13 members which are located as a cluster on ch…					1.20841		-0.744006			949.662	2606.04	1828.98	863.544	478.886
ENSG00000211459	MT-RNR1	Mt_rRNA	mitochondrially encoded 12S RNA	10.9298						1.46306		1.0115			1368	4444.47	3140.74	908.385	1707.75
ENSG00000164045	CDC25A	protein_coding	cell division cycle 25A	6.1712	CDC25A is a member of the CDC25 family of phosphatases. CDC25A is required for progression from G1 to the S phase of the cell cycle. It activates the cyclin-dependent kinase CDC2 by removing two phosphate groups. CDC25A is specifically degraded in response to DNA damage, which prevents cells with chromosomal abnormalities from progressing through cell division. CDC25A is an oncogene, although its…					0.914711		1.01972			35.955	72.6162	62.9446	75.8665	140.264
ENSG00000145782	ATG12	protein_coding	autophagy related 12	6.72893	Autophagy is a process of bulk protein degradation in which cytoplasmic components, including organelles, are enclosed in double-membrane structures called autophagosomes and delivered to lysosomes or vacuoles for degradation. ATG12 is the human homolog of a yeast protein involved in autophagy (Mizushima et al., 1998 [PubMed 9852036]).[supplied by OMIM, Mar 2008].					0.640308		0.829483			117.572	207.999	164.831	55.5381	92.7651
ENSG00000151689	INPP1	protein_coding	inositol polyphosphate-1-phosphatase	4.92904	This gene encodes the enzyme inositol polyphosphate-1-phosphatase, one of the enzymes involved in phosphatidylinositol signaling pathways. This enzyme removes the phosphate group at position 1 of the inositol ring from the polyphosphates inositol 1,4-bisphosphate and inositol 1,3,4-trisphophosphate. [provided by RefSeq, Jul 2008].					1.51368		0.9153			13.4195	42.4953	37.6672	10.8155	19.1891
ENSG00000058056	USP13	protein_coding	ubiquitin specific peptidase 13 (isopeptidase T-3)	5.41218						-1.47012		-1.01456			65.2413	20.9522	26.9507	106.813	48.2783
ENSG00000100647	SUSD6	protein_coding	sushi domain containing 6	4.71408						2.09017		1.6084			14.175	54.1712	66.2711	7.2235	19.9264
ENSG00000035499	DEPDC1B	protein_coding	DEP domain containing 1B	4.49398						-1.20732		-1.34041			30.7482	16.1887	11.0153	59.9196	21.3587
ENSG00000267573	KRT8P5	processed_pseudogene	keratin 8 pseudogene 5	3.84507								0.997627			15.7354	38.6809	52.1086	2.64467	4.50766
ENSG00000140961	OSGIN1	protein_coding	oxidative stress induced growth inhibitor 1	3.90392	This gene encodes an oxidative stress response protein that regulates cell death. Expression of the gene is regulated by p53 and is induced by DNA damage. The protein regulates apoptosis by inducing cytochrome c release from mitochondria. It also appears to be a key regulator of both inflammatory and anti-inflammatory molecules. The loss of this protein correlates with uncontrolled cell growth an…					1.72481		1.14157			4.1556	15.2037	11.6527	9.78923	21.0006
ENSG00000092964	DPYSL2	protein_coding	dihydropyrimidinase like 2	5.81288	This gene encodes a member of the collapsin response mediator protein family. Collapsin response mediator proteins form homo- and hetero-tetramers and facilitate neuron guidance, growth and polarity. The encoded protein promotes microtubule assembly and is required for Sema3A-mediated growth cone collapse, and also plays a role in synaptic signaling through interactions with calcium channels. Thi…					-1.11695		-0.550823			74.8173	34.7412	34.6196	97.537	61.5274
ENSG00000137804	NUSAP1	protein_coding	nucleolar and spindle associated protein 1	7.3209	NUSAP1 is a nucleolar-spindle-associated protein that plays a role in spindle microtubule organization (Raemaekers et al., 2003 [PubMed 12963707]).[supplied by OMIM, Jun 2009].					-0.685389		-0.806778			179.627	126.107	104.735	380.793	201.518
ENSG00000006652	IFRD1	protein_coding	interferon related developmental regulator 1	6.47658	This gene is an immediate early gene that encodes a protein related to interferon-gamma. This protein may function as a transcriptional co-activator/repressor that controls the growth and differentiation of specific cell types during embryonic development and tissue regeneration. Mutations in this gene are associated with sensory/motor neuropathy with ataxia. This gene may also be involved in mod…					0.554221		-0.704901			35.7579	59.5077	46.0332	134.089	76.6723
ENSG00000157168	NRG1	protein_coding	neuregulin 1	2.91089	The protein encoded by this gene is a membrane glycoprotein that that mediates cell-cell signaling and plays a critical role in the growth and development of multiple organ systems. An extraordinary variety of different isoforms are produced from this gene through alternative promoter usage and splicing. These isoforms are expressed in a tissue-specific manner and differ significantly in their st…					2.69239		1.15082			1.19905	8.64948	6.81236	9.07872	18.7468
ENSG00000163808	KIF15	protein_coding	kinesin family member 15	5.17313						-1.70308		-1.18914			51.8711	14.5591	17.2102	93.0371	39.1998
ENSG00000150867	PIP4K2A	protein_coding	phosphatidylinositol-5-phosphate 4-kinase type 2 alpha	6.33106	Phosphatidylinositol-5,4-bisphosphate, the precursor to second messengers of the phosphoinositide signal transduction pathways, is thought to be involved in the regulation of secretion, cell proliferation, differentiation, and motility. The protein encoded by this gene is one of a family of enzymes capable of catalyzing the phosphorylation of phosphatidylinositol-5-phosphate on the fourth hydroxy…					0.711795		1.06617			57.0287	88.6079	95.7914	88.6951	174.83
ENSG00000214810	CYCSP55	processed_pseudogene	cytochrome c, somatic pseudogene 55	4.04924											19.6282	60.2598	49.1606	0.197363	0.189574
ENSG00000119397	CNTRL	protein_coding	centriolin	4.43765	This gene encodes a centrosomal protein required for the centrosome to function as a microtubule organizing center. The gene product is also associated with centrosome maturation. One version of stem cell myeloproliferative disorder is the result of a reciprocal translocation between chromosomes 8 and 9, with the breakpoint associated with fibroblast growth factor receptor 1 and centrosomal prote…					-2.68279		-1.85922			36.5135	4.78139	7.35018	44.6041	11.2691
ENSG00000161800	RACGAP1	protein_coding	Rac GTPase activating protein 1	7.00265	The protein encoded by this gene belongs to the GTPase-activating protein (GAP) family. GAPs bind activated forms of Rho GTPases and stimulate GTP hydrolysis. Through this catalytic function, GAPs negatively regulate Rho-mediated signals. This protein plays a regulatory role in initiation of cytokinesis, controlling cell growth and differentiation of hematopoietic cells, regulating spermatogenesi…					-0.893094		-0.678129			158.291	93.837	80.4934	276.348	161.496
ENSG00000110092	CCND1	protein_coding	cyclin D1	9.33364	The protein encoded by this gene belongs to the highly conserved cyclin family, whose members are characterized by a dramatic periodicity in protein abundance throughout the cell cycle. Cyclins function as regulators of CDK kinases. Different cyclins exhibit distinct expression and degradation patterns which contribute to the temporal coordination of each mitotic event. This cyclin forms a comple…					1.01084		0.823957			524.296	1109.05	1024.46	409.924	680.067
ENSG00000132688	NES	protein_coding	nestin	5.47858	This gene encodes a member of the intermediate filament protein family and is expressed primarily in nerve cells. [provided by RefSeq, Sep 2011]. Sequence Note: This RefSeq record was created from transcript and genomic sequence data to make the sequence consistent with the reference genome assembly. The genomic coordinates used for the transcript record were based on transcript alignments. Publi…					-1.19612		0.683368			78.628	36.0664	32.1496	53.525	80.4849
ENSG00000114107	CEP70	protein_coding	centrosomal protein 70	5.40051						-1.84943		-1.95113			72.8955	22.1878	19.1025	132.707	31.7221
ENSG00000080503	SMARCA2	protein_coding	SWI/SNF related, matrix associated, actin dependent regulator of chromatin, subfamily a, member 2	5.09757	The protein encoded by this gene is a member of the SWI/SNF family of proteins and is highly similar to the brahma protein of Drosophila. Members of this family have helicase and ATPase activities and are thought to regulate transcription of certain genes by altering the chromatin structure around those genes. The encoded protein is part of the large ATP-dependent chromatin remodeling complex SNF…					-1.56912		-1.20501			34.3617	9.1688	13.8239	52.3013	21.5272
ENSG00000174307	PHLDA3	protein_coding	pleckstrin homology like domain family A member 3	4.90538						2.78458		1.1541			11.7769	87.0141	80.5333	4.73672	10.9111
ENSG00000135074	ADAM19	protein_coding	ADAM metallopeptidase domain 19	6.71009	This gene encodes a member of the ADAM (a disintegrin and metalloprotease domain) family. Members of this family are membrane-anchored proteins structurally related to snake venom disintegrins and have been implicated in a variety of biological processes involving cell-cell and cell-matrix interactions, including fertilization, muscle development, and neurogenesis. This member is a type I transme…					-1.33982		-0.98554			134.277	39.1107	66.3707	245.007	116.63
ENSG00000134222	PSRC1	protein_coding	proline and serine rich coiled-coil 1	5.03108	This gene encodes a proline-rich protein that is a target for regulation by the tumor suppressor protein p53. The encoded protein plays an important role in mitosis by recruiting and regulating microtubule depolymerases that destabalize microtubules. Alternatively spliced transcript variants encoding different isoforms have been described. [provided by RefSeq, Apr 2014].					-1.58038		-1.60655			55.8789	22.1162	15.9553	86.761	25.9085
ENSG00000171552	BCL2L1	protein_coding	BCL2 like 1	7.05542	The protein encoded by this gene belongs to the BCL-2 protein family. BCL-2 family members form hetero- or homodimers and act as anti- or pro-apoptotic regulators that are involved in a wide variety of cellular activities. The proteins encoded by this gene are located at the outer mitochondrial membrane, and have been shown to regulate outer mitochondrial membrane channel (VDAC) opening. VDAC reg…					1.24059		1.19018			54.2364	146.056	114.296	39.0385	83.7498
ENSG00000109805	NCAPG	protein_coding	non-SMC condensin I complex subunit G	7.35953	This gene encodes a subunit of the condensin complex, which is responsible for the condensation and stabilization of chromosomes during mitosis and meiosis. Phosphorylation of the encoded protein activates the condensin complex. There are pseudogenes for this gene on chromosomes 8 and 15. Alternative splicing results in multiple transcript variants. [provided by RefSeq, Aug 2012].					-0.665405		-0.54021			178.182	113.625	111.806	421.371	269.048
ENSG00000255823	MTRNR2L8	protein_coding	MT-RNR2-like 8	4.2455						1.46884		1.69143			23.7017	48.172	78.5812	0.789454	2.27489
ENSG00000105289	TJP3	protein_coding	tight junction protein 3	4.95023	The protein encoded by this gene is a member of the membrane-associated guanylate kinase-like (MAGUK) protein family which is characterized by members having multiple PDZ domains, a single SH3 domain, and a single guanylate kinase-like (GUK)-domain. In addition, members of the zonula occludens protein subfamily have an acidic domain, a basic arginine-rich region, and a proline-rich domain. The pr…					-1.92447		-3.06183			34.8709	8.91809	10.2185	25.8546	2.69617
ENSG00000137942	FNBP1L	protein_coding	formin binding protein 1 like	6.68852	The protein encoded by this gene binds to both CDC42 and N-WASP. This protein promotes CDC42-induced actin polymerization by activating the N-WASP-WIP complex and, therefore, is involved in a pathway that links cell surface signals to the actin cytoskeleton. Alternative splicing results in multiple transcript variants encoding different isoforms. [provided by RefSeq, Jul 2008].					-1.24119		-0.756792			144.149	46.1843	73.9599	228.626	123.455
ENSG00000100106	TRIOBP	protein_coding	TRIO and F-actin binding protein	6.5451	This gene encodes a protein with an N-terminal pleckstrin homology domain and a C-terminal coiled-coil region. The protein interacts with trio, which is involved with neural tissue development and controlling actin cytoskeleton organization, cell motility and cell growth. The protein also associates with F-actin and stabilizes F-actin structures. Mutations in this gene have been associated with a…					-1.8586		-2.27847			197.711	54.0458	57.1282	148.102	28.1202
ENSG00000068489	PRR11	protein_coding	proline rich 11	5.26746						-1.96141		-1.25115			61.9234	16.6901	16.0349	79.5375	32.7121
ENSG00000123607	TTC21B	protein_coding	tetratricopeptide repeat domain 21B	4.398	This gene encodes a member of TTC21 family, containing several tetratricopeptide repeat (TPR) domains. This protein is localized to the cilium axoneme, and may play a role in retrograde intraflagellar transport in cilia. Mutations in this gene are associated with various ciliopathies, nephronophthisis 12, and asphyxiating thoracic dystrophy 4. [provided by RefSeq, Oct 2011].					-1.28671		-0.876775			27.5452	10.1896	13.4255	49.6567	24.9606
ENSG00000070495	JMJD6	protein_coding	arginine demethylase and lysine hydroxylase	6.80524	This gene encodes a nuclear protein with a JmjC domain. JmjC domain-containing proteins are predicted to function as protein hydroxylases or histone demethylases. This protein was first identified as a putative phosphatidylserine receptor involved in phagocytosis of apoptotic cells; however, subsequent studies have indicated that it does not directly function in the clearance of apoptotic cells, …					1.04255		1.00405			75.4414	177.055	139.634	106.774	201.391
ENSG00000182718	ANXA2	protein_coding	annexin A2	10.2599	This gene encodes a member of the annexin family. Members of this calcium-dependent phospholipid-binding protein family play a role in the regulation of cellular growth and in signal transduction pathways. This protein functions as an autocrine factor which heightens osteoclast formation and bone resorption. This gene has three pseudogenes located on chromosomes 4, 9 and 10, respectively. Multipl…					0.753023		0.665075			1251.38	2689.67	1624.51	567.657	841.879
ENSG00000162607	USP1	protein_coding	ubiquitin specific peptidase 1	7.13265	This gene encodes a member of the ubiquitin-specific processing (UBP) family of proteases that is a deubiquitinating enzyme (DUB) with His and Cys domains. This protein is located in the cytoplasm and cleaves the ubiquitin moiety from ubiquitin-fused precursors and ubiquitinylated proteins. The protein specifically deubiquitinates a protein in the Fanconi anemia (FA) DNA repair pathway. Alternate…					0.915409		1.47779			80.7632	171.36	128.001	106.892	282.866
ENSG00000196305	IARS	protein_coding	isoleucyl-tRNA synthetase	8.62835	Aminoacyl-tRNA synthetases catalyze the aminoacylation of tRNA by their cognate amino acid. Because of their central role in linking amino acids with nucleotide triplets contained in tRNAS, aminoacyl-tRNA synthetases are thought to be among the first proteins that appeared in evolution. Isoleucine-tRNA synthetase belongs to the class-I aminoacyl-tRNA synthetase family and has been identified as a…					-0.831035		-1.42607			358.236	182.284	218.394	999.528	347.469
ENSG00000112742	TTK	protein_coding	TTK protein kinase	5.12632	This gene encodes a dual specificity protein kinase with the ability to phosphorylate tyrosine, serine and threonine. Associated with cell proliferation, this protein is essential for chromosome alignment at the centromere during mitosis and is required for centrosome duplication. It has been found to be a critical mitotic checkpoint protein for accurate segregation of chromosomes during mitosis.…					-1.33662		-1.7252			42.9522	18.2302	17.0309	97.1028	26.4772
ENSG00000166130	IKBIP	protein_coding	IKBKB interacting protein	5.36215						1.90638		0.519173			32.4236	155.243	93.6003	18.3943	24.0128
ENSG00000276023	DUSP14	protein_coding	dual specificity phosphatase 14	4.95408	Dual-specificity phosphatases (DUSPs) constitute a large heterogeneous subgroup of the type I cysteine-based protein-tyrosine phosphatase superfamily. DUSPs are characterized by their ability to dephosphorylate both tyrosine and serine/threonine residues. They have been implicated as major modulators of critical signaling pathways. DUSP14 contains the consensus DUSP C-terminal catalytic domain bu…					1.96978		1.65993			8.73826	37.8929	31.1934	7.6577	20.4108
ENSG00000137812	KNL1	protein_coding	kinetochore scaffold 1	6.36461	The protein encoded by this gene is a component of the multiprotein assembly that is required for creation of kinetochore-microtubule attachments and chromosome segregation. The encoded protein functions as a scaffold for proteins that influence the spindle assembly checkpoint during the eukaryotic cell cycle and it interacts with at least five different kinetochore proteins and two checkpoint ki…					-1.44887		-0.485492			112.628	32.0908	53.7619	168.312	111.07
ENSG00000100578	KIAA0586	protein_coding	KIAA0586	4.33685						-1.48066		-1.68945			30.8796	9.43742	12.6885	58.5775	17.2934
ENSG00000085063	CD59	protein_coding	CD59 molecule (CD59 blood group)	7.23416	This gene encodes a cell surface glycoprotein that regulates complement-mediated cell lysis, and it is involved in lymphocyte signal transduction. This protein is a potent inhibitor of the complement membrane attack complex, whereby it binds complement C8 and/or C9 during the assembly of this complex, thereby inhibiting the incorporation of multiple copies of C9 into the complex, which is necessa…					0.905826		0.88086			50.0643	116.114	78.6609	39.8674	67.8466
ENSG00000171345	KRT19	protein_coding	keratin 19	9.98843	The protein encoded by this gene is a member of the keratin family. The keratins are intermediate filament proteins responsible for the structural integrity of epithelial cells and are subdivided into cytokeratins and hair keratins. The type I cytokeratins consist of acidic proteins which are arranged in pairs of heterotypic keratin chains. Unlike its related family members, this smallest known a…					1.0584		-0.59138			678.217	1753.89	1096.67	1161.92	720.72
ENSG00000011007	ELOA	protein_coding	elongin A	7.22259	This gene encodes the protein elongin A, which is a subunit of the transcription factor B (SIII) complex. The SIII complex is composed of elongins A/A2, B and C. It activates elongation by RNA polymerase II by suppressing transient pausing of the polymerase at many sites within transcription units. Elongin A functions as the transcriptionally active component of the SIII complex, whereas elongins…					0.619824		0.919311			79.1864	114.073	129.375	181.456	318.359
ENSG00000121621	KIF18A	protein_coding	kinesin family member 18A	5.25669	KIF18A is a member of the kinesin superfamily of microtubule-associated molecular motors (see MIM 148760) that use hydrolysis of ATP to produce force and movement along microtubules (Luboshits and Benayahu, 2005 [PubMed 15878648]).[supplied by OMIM, Aug 2008]. Publication Note: This RefSeq record includes a subset of the publications that are available for this gene. Please see the Gene record to…					-1.79857		-1.50007			71.4172	20.8984	21.194	99.9054	33.66
ENSG00000164754	RAD21	protein_coding	RAD21 cohesin complex component	9.45439	The protein encoded by this gene is highly similar to the gene product of Schizosaccharomyces pombe rad21, a gene involved in the repair of DNA double-strand breaks, as well as in chromatid cohesion during mitosis. This protein is a nuclear phospho-protein, which becomes hyperphosphorylated in cell cycle M phase. The highly regulated association of this protein with mitotic chromatin specifically…					-0.717997		-0.667579			674.357	421.729	412.865	1311.36	769.862
ENSG00000142798	HSPG2	protein_coding	heparan sulfate proteoglycan 2	7.32461	This gene encodes the perlecan protein, which consists of a core protein to which three long chains of glycosaminoglycans (heparan sulfate or chondroitin sulfate) are attached. The perlecan protein is a large multidomain proteoglycan that binds to and cross-links many extracellular matrix components and cell-surface molecules. It has been shown that this protein interacts with laminin, prolargin,…					-1.27923		-1.34994			39.3715	9.52696	23.6242	21.7889	8.50978
ENSG00000138764	CCNG2	protein_coding	cyclin G2	4.2982	The eukaryotic cell cycle is governed by cyclin-dependent protein kinases (CDKs) whose activities are regulated by cyclins and CDK inhibitors. The 8 species of cyclins reported in mammals, cyclins A through H, share a conserved amino acid sequence of about 90 residues called the cyclin box. The amino acid sequence of cyclin G is well conserved among mammals. The nucleotide sequence of cyclin G1 a…					-1.09938		-1.28221			40.1927	22.0266	16.8118	19.9732	7.01425
ENSG00000219507	FTH1P8	processed_pseudogene	ferritin heavy chain 1 pseudogene 8	5.55973								1.48681			91.4397	142.958	100.094	12.355	31.3851
ENSG00000083642	PDS5B	protein_coding	PDS5 cohesin associated factor B	6.11425	This gene encodes a protein that interacts with the conserved protein complex termed cohesion. The cohesion complex holds together sister chromatids and facilitates accurate chromosome segregation during mitosis and meiosis. This protein is also a negative regulator of cell proliferation and may be a tumor-suppressor gene. [provided by RefSeq, May 2010]. Publication Note: This RefSeq record inclu…					-0.910182		-0.583461			54.9755	26.2529	31.4126	96.4713	58.9787
ENSG00000006611	USH1C	protein_coding	USH1 protein network component harmonin	4.2024	This gene encodes a scaffold protein that functions in the assembly of Usher protein complexes. The protein contains PDZ domains, a coiled-coil region with a bipartite nuclear localization signal and a PEST degradation sequence. Defects in this gene are the cause of Usher syndrome type 1C and non-syndromic sensorineural deafness autosomal recessive type 18. Multiple transcript variants encoding d…					-1.36301		-1.39943			18.3142	7.1094	7.13107	11.0129	4.12851
ENSG00000278540	ACACA	protein_coding	acetyl-CoA carboxylase alpha	8.41702	Acetyl-CoA carboxylase (ACC) is a complex multifunctional enzyme system. ACC is a biotin-containing enzyme which catalyzes the carboxylation of acetyl-CoA to malonyl-CoA, the rate-limiting step in fatty acid synthesis. There are two ACC forms, alpha and beta, encoded by two different genes. ACC-alpha is highly enriched in lipogenic tissues. The enzyme is under long term control at the transcripti…					-1.07965		-0.870392			389.608	121.397	249.408	664.049	338.306
ENSG00000136861	CDK5RAP2	protein_coding	CDK5 regulatory subunit associated protein 2	6.83075	This gene encodes a regulator of CDK5 (cyclin-dependent kinase 5) activity. The protein encoded by this gene is localized to the centrosome and Golgi complex, interacts with CDK5R1 and pericentrin (PCNT), plays a role in centriole engagement and microtubule nucleation, and has been linked to primary microcephaly and Alzheimer_s disease. Alternative splicing results in multiple transcript variants…					-1.23512		-1.00252			145.824	43.5876	82.0272	252.546	116.525
ENSG00000197142	ACSL5	protein_coding	acyl-CoA synthetase long chain family member 5	6.99519	The protein encoded by this gene is an isozyme of the long-chain fatty-acid-coenzyme A ligase family. Although differing in substrate specificity, subcellular localization, and tissue distribution, all isozymes of this family convert free long-chain fatty acids into fatty acyl-CoA esters, and thereby play a key role in lipid biosynthesis and fatty acid degradation. This isozyme is highly expresse…					-0.832851		-1.19195			81.8637	48.6914	46.1328	211.889	86.8883
ENSG00000198901	PRC1	protein_coding	protein regulator of cytokinesis 1	7.33137	This gene encodes a protein that is involved in cytokinesis. The protein is present at high levels during the S and G2/M phases of mitosis but its levels drop dramatically when the cell exits mitosis and enters the G1 phase. It is located in the nucleus during interphase, becomes associated with mitotic spindles in a highly dynamic manner during mitosis, and localizes to the cell mid-body during …					-1.02661		-0.796284			179.726	81.9462	96.1499	311.676	166.889
ENSG00000076382	SPAG5	protein_coding	sperm associated antigen 5	6.58577	This gene encodes a protein associated with the mitotic spindle apparatus. The encoded protein may be involved in the functional and dynamic regulation of mitotic spindles. [provided by RefSeq, Jul 2008]. Publication Note: This RefSeq record includes a subset of the publications that are available for this gene. Please see the Gene record to access additional publications.					-0.968941		-0.763185			116.176	60.4031	59.0206	209.916	115.598
ENSG00000105974	CAV1	protein_coding	caveolin 1	8.46169	The scaffolding protein encoded by this gene is the main component of the caveolae plasma membranes found in most cell types. The protein links integrin subunits to the tyrosine kinase FYN, an initiating step in coupling integrins to the Ras-ERK pathway and promoting cell cycle progression. The gene is a tumor suppressor gene candidate and a negative regulator of the Ras-p42/44 mitogen-activated …					1.16585		0.675458			266.566	613.791	591.799	342.149	502.646
ENSG00000175305	CCNE2	protein_coding	cyclin E2	5.39434	The protein encoded by this gene belongs to the highly conserved cyclin family, whose members are characterized by a dramatic periodicity in protein abundance through the cell cycle. Cyclins function as regulators of CDK kinases. Different cyclins exhibit distinct expression and degradation patterns which contribute to the temporal coordination of each mitotic event. This cyclin forms a complex w…					2.2177		2.36812			14.2243	69.1779	67.6256	27.0783	132.955
ENSG00000120889	TNFRSF10B	protein_coding	TNF receptor superfamily member 10b	7.29672	The protein encoded by this gene is a member of the TNF-receptor superfamily, and contains an intracellular death domain. This receptor can be activated by tumor necrosis factor-related apoptosis inducing ligand (TNFSF10/TRAIL/APO-2L), and transduces an apoptosis signal. Studies with FADD-deficient mice suggested that FADD, a death domain containing adaptor protein, is required for the apoptosis …					1.45103		0.512416			116.817	315.07	317.153	89.2083	120.422
ENSG00000186432	KPNA4	protein_coding	karyopherin subunit alpha 4	7.1125	The nuclear import of karyophilic proteins is directed by short amino acid sequences termed nuclear localization signals (NLSs). Karyopherins, or importins, are cytoplasmic proteins that recognize NLSs and dock NLS-containing proteins to the nuclear pore complex. The protein encoded by this gene shares the sequence similarity with Xenopus importin-alpha and Saccharomyces cerevisiae Srp1. This pro…					0.620733		0.630282			76.2791	117.207	122.204	139.339	199.432
ENSG00000069275	NUCKS1	protein_coding	nuclear casein kinase and cyclin dependent kinase substrate 1	9.16313	This gene encodes a nuclear protein that is highly conserved in vertebrates. The conserved regions of the protein contain several consensus phosphorylation sites for casein kinase II and cyclin-dependent kinases, two putative nuclear localization signals, and a basic DNA-binding domain. It is phosphorylated in vivo by Cdk1 during mitosis of the cell cycle. [provided by RefSeq, Aug 2010]. Sequence…					-0.876606		-1.07599			784.9	435.232	425.813	1199.58	535.569
ENSG00000011426	ANLN	protein_coding	anillin actin binding protein	7.55393	This gene encodes an actin-binding protein that plays a role in cell growth and migration, and in cytokinesis. The encoded protein is thought to regulate actin cytoskeletal dynamics in podocytes, components of the glomerulus. Mutations in this gene are associated with focal segmental glomerulosclerosis 8. Alternative splicing results in multiple transcript variants encoding different isoforms. [p…					-1.28105		-0.986413			215.582	82.2685	94.2974	453.423	211.123
ENSG00000237649	KIFC1	protein_coding	kinesin family member C1	6.58643						-0.87287		-0.505208			114.583	63.0893	64.2991	196.771	129.332
ENSG00000155792	DEPTOR	protein_coding	DEP domain containing MTOR interacting protein	1.65471						-1.68149		-1.66813			9.42813	3.29504	2.58949	1.61838	0.652979
ENSG00000181026	AEN	protein_coding	apoptosis enhancing nuclease	6.37009						1.52634		1.48731			38.7802	106.462	123.101	30.7492	79.874
ENSG00000117525	F3	protein_coding	coagulation factor III, tissue factor	7.8361	This gene encodes coagulation factor III which is a cell surface glycoprotein. This factor enables cells to initiate the blood coagulation cascades, and it functions as the high-affinity receptor for the coagulation factor VII. The resulting complex provides a catalytic event that is responsible for initiation of the coagulation protease cascades by specific limited proteolysis. Unlike the other …					2.49705		0.866872			53.2344	347.304	262.475	216.113	369.691
ENSG00000109674	NEIL3	protein_coding	nei like DNA glycosylase 3	4.28785	NEIL3 belongs to a class of DNA glycosylases homologous to the bacterial Fpg/Nei family. These glycosylases initiate the first step in base excision repair by cleaving bases damaged by reactive oxygen species and introducing a DNA strand break via the associated lyase reaction (Bandaru et al., 2002 [PubMed 12509226]).[supplied by OMIM, Mar 2008]. Publication Note: This RefSeq record includes a su…					-1.41956		-1.08279			30.3375	11.461	11.0751	56.0907	23.76
ENSG00000197019	SERTAD1	protein_coding	SERTA domain containing 1	4.61152						2.33247		1.77524			4.48411	27.596	19.0627	3.63149	11.9011
ENSG00000122861	PLAU	protein_coding	plasminogen activator, urokinase	5.66767	This gene encodes a serine protease involved in degradation of the extracellular matrix and possibly tumor cell migration and proliferation. A specific polymorphism in this gene may be associated with late-onset Alzheimer_s disease and also with decreased affinity for fibrin-binding. This protein converts plasminogen to plasmin by specific cleavage of an Arg-Val bond in plasminogen. Plasmin in tu…					0.858313		1.10976			52.7909	112.21	79.5772	29.565	59.9055
ENSG00000184661	CDCA2	protein_coding	cell division cycle associated 2	5.36976						-1.1744		-0.508253			53.7765	25.1068	24.401	92.5635	63.2968
ENSG00000099284	H2AFY2	protein_coding	H2A histone family member Y2	5.15356						-0.876579		-0.894387			52.7745	33.1116	25.377	97.1423	48.1098
ENSG00000166619	BLCAP	protein_coding	bladder cancer associated protein	6.26168	This gene encodes a tumor suppressor protein that reduces cell growth by stimulating apoptosis. The first intron of this gene contains the neuronatin gene, which is imprinted and only expressed from the paternal allele. This gene is imprinted in brain where it is differentially expressed from different promoters. Transcription from the upstream promoter occurs preferentially on the maternal allel…					1.53271		1.20311			30.2554	84.6682	89.5168	18.9074	40.253
ENSG00000185088	RPS27L	protein_coding	ribosomal protein S27 like	6.20531	This gene encodes a protein sharing 96% amino acid similarity with ribosomal protein S27, which suggests the encoded protein may be a component of the 40S ribosomal subunit. [provided by RefSeq, Jul 2008].					1.13586		-1.08415			72.0086	184.039	133.279	97.8528	43.8338
ENSG00000175505	CLCF1	protein_coding	cardiotrophin like cytokine factor 1	4.39809	This gene is a member of the glycoprotein (gp)130 cytokine family and encodes cardiotrophin-like cytokine factor 1 (CLCF1). CLCF1 forms a heterodimer complex with cytokine receptor-like factor 1 (CRLF1). This dimer competes with ciliary neurotrophic factor (CNTF) for binding to the ciliary neurotrophic factor receptor (CNTFR) complex, and activates the Jak-STAT signaling cascade. CLCF1 can be act…					2.27007		1.78647			3.03868	17.3885	11.8918	2.44731	8.50978
ENSG00000134690	CDCA8	protein_coding	cell division cycle associated 8	6.14615	This gene encodes a component of the chromosomal passenger complex. This complex is an essential regulator of mitosis and cell division. This protein is cell-cycle regulated and is required for chromatin-induced microtubule stabilization and spindle formation. Alternate splicing results in multiple transcript variants. Pseudgenes of this gene are found on chromosomes 7, 8 and 16. [provided by Ref…					-0.764474		-0.994156			64.0751	38.3765	34.9781	174.232	83.2864
ENSG00000171914	TLN2	protein_coding	talin 2	3.68443	This gene encodes a protein related to talin 1, a cytoskeletal protein that plays a significant role in the assembly of actin filaments and in spreading and migration of various cell types, including fibroblasts and osteoclasts. This protein has a different pattern of expression compared to talin 1 but, like talin 1, is thought to associate with unique transmembrane receptors to form novel linkag…					-2.04215		-2.00676			22.8148	2.9727	7.80832	43.2621	9.73149
ENSG00000148700	ADD3	protein_coding	adducin 3	6.05921	Adducins are heteromeric proteins composed of different subunits referred to as adducin alpha, beta and gamma. The three subunits are encoded by distinct genes and belong to a family of membrane skeletal proteins involved in the assembly of spectrin-actin network in erythrocytes and at sites of cell-cell contact in epithelial tissues. While adducins alpha and gamma are ubiquitously expressed, the…					-1.50376		-0.862491			76.0328	26.9513	26.5124	86.5241	44.234
ENSG00000159842	ABR	protein_coding	active BCR-related	6.37306	This gene encodes a protein that is similar to the protein encoded by the breakpoint cluster region gene located on chromosome 22. The protein encoded by this gene contains a GTPase-activating protein domain, a domain found in members of the Rho family of GTP-binding proteins. Functional studies in mice determined that this protein plays a role in vestibular morphogenesis. Alternatively spliced t…					-1.43757		-1.28384			84.9024	24.9635	38.2847	126.786	48.8891
ENSG00000130540	SULT4A1	protein_coding	sulfotransferase family 4A member 1	3.16106	This gene encodes a member of the sulfotransferase family. The encoded protein is a brain-specific sulfotransferase believed to be involved in the metabolism of neurotransmitters. Polymorphisms in this gene may be associated with susceptibility to schizophrenia. [provided by RefSeq, Jul 2008]. Publication Note: This RefSeq record includes a subset of the publications that are available for this g…					1.0113		1.38962			10.6272	22.6355	19.9391	4.06569	10.0896
ENSG00000130066	SAT1	protein_coding	spermidine/spermine N1-acetyltransferase 1	8.7261	The protein encoded by this gene belongs to the acetyltransferase family, and is a rate-limiting enzyme in the catabolic pathway of polyamine metabolism. It catalyzes the acetylation of spermidine and spermine, and is involved in the regulation of the intracellular concentration of polyamines and their transport out of cells. Defects in this gene are associated with keratosis follicularis spinulo…					-0.872954		-0.355813			1239.52	801.035	568.016	341.202	251.818
ENSG00000140848	CPNE2	protein_coding	copine 2	4.72756	Calcium-dependent membrane-binding proteins may regulate molecular events at the interface of the cell membrane and cytoplasm. This gene is one of several genes that encode a calcium-dependent protein containing two N-terminal type II C2 domains and an integrin A domain-like sequence in the C-terminus. Sequence analysis identified multiple alternatively spliced transcript variants but their full-…					-1.06945		-1.28146			23.5867	11.4968	12.1308	44.2094	17.4619
ENSG00000198130	HIBCH	protein_coding	3-hydroxyisobutyryl-CoA hydrolase	4.96317	This gene encodes the enzyme responsible for hydrolysis of both HIBYL-CoA and beta-hydroxypropionyl-CoA. Mutations in this gene have been associated with 3-hyroxyisobutyryl-CoA hydrolase deficiency. Alternative splicing results in multiple transcript variants.[provided by RefSeq, May 2010].					-1.12607		-1.31447			42.4594	21.7759	17.011	78.5112	27.4251
ENSG00000075651	PLD1	protein_coding	phospholipase D1	2.94294	This gene encodes a phosphatidylcholine-specific phospholipase which catalyzes the hydrolysis of phosphatidylcholine in order to yield phosphatidic acid and choline. The enzyme may play a role in signal transduction and subcellular trafficking. Alternative splicing results in multiple transcript variants with both catalytic and regulatory properties. [provided by RefSeq, Sep 2011].					-2.47391		-1.54805			14.29	2.07731	3.22691	19.1048	6.61404
ENSG00000163755	HPS3	protein_coding	HPS3, biogenesis of lysosomal organelles complex 2 subunit 1	4.62787	This gene encodes a protein containing a potential clathrin-binding motif, consensus dileucine signals, and tyrosine-based sorting signals for targeting to vesicles of lysosomal lineage. The encoded protein may play a role in organelle biogenesis associated with melanosomes, platelet dense granules, and lysosomes. Mutations in this gene are associated with Hermansky-Pudlak syndrome type 3. Altern…					-1.62762		-1.26631			27.5288	8.4704	9.62097	44.1699	16.6825
ENSG00000163297	ANTXR2	protein_coding	anthrax toxin receptor 2	5.04423	This gene encodes a receptor for anthrax toxin. The protein binds to collagen IV and laminin, suggesting that it may be involved in extracellular matrix adhesion. Mutations in this gene cause juvenile hyaline fibromatosis and infantile systemic hyalinosis. Multiple transcript variants encoding different isoforms have been found for this gene. [provided by RefSeq, Mar 2009].					-0.352155		0.602518			13.5509	9.43742	10.6568	38.7227	53.7549
ENSG00000240891	PLCXD2	protein_coding	phosphatidylinositol specific phospholipase C X domain containing 2	5.61394						1.02916		1.66394			43.1821	72.5088	104.118	22.0258	65.4032
ENSG00000196878	LAMB3	protein_coding	laminin subunit beta 3	7.03413	The product encoded by this gene is a laminin that belongs to a family of basement membrane proteins. This protein is a beta subunit laminin, which together with an alpha and a gamma subunit, forms laminin-5. Mutations in this gene cause epidermolysis bullosa junctional Herlitz type, and generalized atrophic benign epidermolysis bullosa, diseases that are characterized by blistering of the skin. …					1.17027		0.875815			27.7095	66.5634	58.2437	48.1172	82.5281
ENSG00000182742	HOXB4	protein_coding	homeobox B4	4.60596	This gene is a member of the Antp homeobox family and encodes a nuclear protein with a homeobox DNA-binding domain. It is included in a cluster of homeobox B genes located on chromosome 17. The encoded protein functions as a sequence-specific transcription factor that is involved in development. Intracellular or ectopic expression of this protein expands hematopoietic stem and progenitor cells in…					1.14913		1.27447			19.5625	51.9864	40.1372	6.59194	13.9653
ENSG00000140450	ARRDC4	protein_coding	arrestin domain containing 4	4.34523						0.786149		1.07864			19.6611	34.974	32.5878	2.01311	3.93893
ENSG00000107984	DKK1	protein_coding	dickkopf WNT signaling pathway inhibitor 1	8.17922	This gene encodes a protein that is a member of the dickkopf family. It is a secreted protein with two cysteine rich regions and is involved in embryonic development through its inhibition of the WNT signaling pathway. Elevated levels of DKK1 in bone marrow plasma and peripheral blood is associated with the presence of osteolytic bone lesions in patients with multiple myeloma. [provided by RefSeq…					1.20058		0.802683			224.698	672.116	370.696	185.127	303.93
ENSG00000138271	GPR87	protein_coding	G protein-coupled receptor 87	2.70606	This gene encodes a G protein-coupled receptor and is located in a cluster of G protein-couple receptor genes on chromosome 3. The encoded protein has been shown to be overexpressed in lung squamous cell carcinoma (PMID:18057535) and regulated by p53 (PMID:19602589). [provided by RefSeq, Nov 2011].					3.91695					1.34688	23.7458	12.1308	0.236836	1.15851
ENSG00000164099	PRSS12	protein_coding	protease, serine 12	5.05607	This gene encodes a member of the trypsin family of serine proteases. Studies in mouse suggest that the encoded enzyme may be involved in structural reorganizations associated with learning and memory. The enzyme is also expressed in Leydig cells in the testis, but its function in this tissue is unknown. Defects in this gene are a cause of mental retardation autosomal recessive type 1 (MRT1). [pr…					-1.64984		-0.926675			65.0114	20.3791	21.1343	73.9324	36.5879
ENSG00000140479	PCSK6	protein_coding	proprotein convertase subtilisin/kexin type 6	4.43091	This gene encodes a member of the subtilisin-like proprotein convertase family, which includes proteases that process protein and peptide precursors trafficking through regulated or constitutive branches of the secretory pathway. The encoded protein undergoes an initial autocatalytic processing event in the ER to generate a heterodimer which exits the ER and sorts to the trans-Golgi network where…					-1.02648		-0.989588			9.37885	4.78139	5.09931	18.8679	8.86787
ENSG00000101194	SLC17A9	protein_coding	solute carrier family 17 member 9	5.83484	This gene encodes a member of a family of transmembrane proteins that are involved in the transport of small molecules. The encoded protein participates in the vesicular uptake, storage, and secretion of adenoside triphosphate (ATP) and other nucleotides. A mutation in this gene was found in individuals with autosomal dominant disseminated superficial actinic porokeratosis-8. Alternative splicing…					1.39227		1.23188			8.73826	23.1369	21.2737	4.38147	10.3423
ENSG00000149503	INCENP	protein_coding	inner centromere protein	7.07264	In mammalian cells, 2 broad groups of centromere-interacting proteins have been described: constitutively binding centromere proteins and _passenger,_ or transiently interacting, proteins (reviewed by Choo, 1997). The constitutive proteins include CENPA (centromere protein A; MIM 117139), CENPB (MIM 117140), CENPC1 (MIM 117141), and CENPD (MIM 117142). The term _passenger proteins_ encompasses a …					-1.00043		-1.26765			172.926	71.7029	104.556	313.097	120.738
ENSG00000164086	DUSP7	protein_coding	dual specificity phosphatase 7	4.79069	Dual-specificity phosphatases (DUSPs) constitute a large heterogeneous subgroup of the type I cysteine-based protein-tyrosine phosphatase superfamily. DUSPs are characterized by their ability to dephosphorylate both tyrosine and serine/threonine residues. DUSP7 belongs to a class of DUSPs, designated MKPs, that dephosphorylate MAPK (mitogen-activated protein kinase) proteins ERK (see MIM 601795),…					1.88454		1.52221			12.8774	52.9176	41.9498	10.105	28.057
ENSG00000186470	BTN3A2	protein_coding	butyrophilin subfamily 3 member A2	3.64326	This gene encodes a member of the immunoglobulin superfamily, which resides in the juxta-telomeric region of the major histocompatability class 1 locus and is clustered with the other family members on chromosome 6. The encoded protein may be involved in the adaptive immune response. Alternatively spliced transcript variants encoding different isoforms have been found for this gene. [provided by …					-1.45761		-0.717398			38.0082	14.8456	13.3658	8.21032	4.46553
ENSG00000101639	CEP192	protein_coding	centrosomal protein 192	5.71471						-1.10324		-0.681441			45.9744	16.117	27.9068	79.1033	43.4968
ENSG00000135679	MDM2	protein_coding	MDM2 proto-oncogene	8.31227	This gene encodes a nuclear-localized E3 ubiquitin ligase. The encoded protein can promote tumor formation by targeting tumor suppressor proteins, such as p53, for proteasomal degradation. This gene is itself transcriptionally-regulated by p53. Overexpression or amplification of this locus is detected in a variety of different cancers. There is a pseudogene for this gene on chromosome 2. Alternat…					1.76543		0.370825			230.496	616.817	967.913	212.797	255.525
ENSG00000206075	SERPINB5	protein_coding	serpin family B member 5	6.55322						2.46905		1.00368			46.5986	299.025	238.971	44.6436	86.5513
ENSG00000232931	LINC00342	lincRNA	long intergenic non-protein coding RNA 342	3.72496						-1.64482					35.0352	10.0642	11.8519	4.73672	8.40447
ENSG00000197635	DPP4	protein_coding	dipeptidyl peptidase 4	3.27285	The protein encoded by this gene is identical to adenosine deaminase complexing protein-2, and to the T-cell activation antigen CD26. It is an intrinsic membrane glycoprotein and a serine exopeptidase that cleaves X-proline dipeptides from the N-terminus of polypeptides. [provided by RefSeq, Jul 2008]. Publication Note: This RefSeq record includes a subset of the publications that are available f…					-1.42969		-1.51677			11.3499	4.01135	4.58141	2.84203	0.821489
ENSG00000104689	TNFRSF10A	protein_coding	TNF receptor superfamily member 10a	6.04516	The protein encoded by this gene is a member of the TNF-receptor superfamily. This receptor is activated by tumor necrosis factor-related apoptosis inducing ligand (TNFSF10/TRAIL), and thus transduces cell death signal and induces cell apoptosis. Studies with FADD-deficient mice suggested that FADD, a death domain containing adaptor protein, is required for the apoptosis mediated by this protein.…					1.3762		0.936673			49.0131	118.12	134.136	48.6304	87.773
ENSG00000115738	ID2	protein_coding	inhibitor of DNA binding 2, HLH protein	5.10525	The protein encoded by this gene belongs to the inhibitor of DNA binding family, members of which are transcriptional regulators that contain a helix-loop-helix (HLH) domain but not a basic domain. Members of the inhibitor of DNA binding family inhibit the functions of basic helix-loop-helix transcription factors in a dominant-negative manner by suppressing their heterodimerization partners throu…					0.995074		0.77767			37.9917	100.535	53.483	17.9995	30.037
ENSG00000139354	GAS2L3	protein_coding	growth arrest specific 2 like 3	4.25838						-2.47165		-1.15419			34.0989	4.83511	7.40994	42.9463	17.5462
ENSG00000147394	ZNF185	protein_coding	zinc finger protein 185 with LIM domain	5.68817	Zinc-finger proteins bind nucleic acids and play important roles in various cellular functions, including cell proliferation, differentiation, and apoptosis. This gene encodes a LIM-domain zinc finger protein. The LIM domain is composed of two contiguous zinc finger domains, separated by a two-amino acid residue hydrophobic linker. The LIM domain mediates protein:protein interactions. Multiple al…					-0.824624		-0.866373			23.3075	11.9266	16.0947	49.7356	25.7821
ENSG00000117724	CENPF	protein_coding	centromere protein F	8.33333	This gene encodes a protein that associates with the centromere-kinetochore complex. The protein is a component of the nuclear matrix during the G2 phase of interphase. In late G2 the protein associates with the kinetochore and maintains this association through early anaphase. It localizes to the spindle midzone and the intracellular bridge in late anaphase and telophase, respectively, and is th…					-2.32686		-0.524918			591.919	99.8003	141.028	616.998	396.379
ENSG00000066279	ASPM	protein_coding	abnormal spindle microtubule assembly	6.40606	This gene is the human ortholog of the Drosophila melanogaster _abnormal spindle_ gene (asp), which is essential for normal mitotic spindle function in embryonic neuroblasts. Studies in mouse also suggest a role of this gene in mitotic spindle regulation, with a preferential role in regulating neurogenesis. Mutations in this gene are associated with microcephaly primary type 5. Multiple transcrip…					-2.61313		-1.10179			137.053	16.7438	27.3291	146.404	65.2979
ENSG00000181649	PHLDA2	protein_coding	pleckstrin homology like domain family A member 2	5.95921	This gene is located in a cluster of imprinted genes on chromosome 11p15.5, which is considered to be an important tumor suppressor gene region. Alterations in this region may be associated with the Beckwith-Wiedemann syndrome, Wilms tumor, rhabdomyosarcoma, adrenocortical carcinoma, and lung, ovarian, and breast cancer. This gene has been shown to be imprinted, with preferential expression from …					1.1467		0.883286			20.0553	49.4077	41.8901	12.5128	23.1913
ENSG00000158402	CDC25C	protein_coding	cell division cycle 25C	3.48928	This gene is highly conserved during evolution and it plays a key role in the regulation of cell division. The encoded protein is a tyrosine phosphatase and belongs to the Cdc25 phosphatase family. It directs dephosphorylation of cyclin B-bound CDC2 and triggers entry into mitosis. It is also thought to suppress p53-induced growth arrest. Multiple alternatively spliced transcript variants of this…					-1.36443		-2.01231			13.5673	6.12447	4.74077	31.3413	7.89893
ENSG00000078674	PCM1	protein_coding	pericentriolar material 1	7.56273	The protein encoded by this gene is a component of centriolar satellites, which are electron dense granules scattered around centrosomes. Inhibition studies show that this protein is essential for the correct localization of several centrosomal proteins, and for anchoring microtubules to the centrosome. Chromosomal aberrations involving this gene are associated with papillary thyroid carcinomas a…					-0.851163		-0.836298			260.982	137.801	152.342	421.095	218.621
ENSG00000065357	DGKA	protein_coding	diacylglycerol kinase alpha	5.40226	The protein encoded by this gene belongs to the eukaryotic diacylglycerol kinase family. It acts as a modulator that competes with protein kinase C for the second messenger diacylglycerol in intracellular signaling pathways. It also plays an important role in the resynthesis of phosphatidylinositols and phosphorylating diacylglycerol to phosphatidic acid. Alternative splicing occurs at this locus…					0.89453		-0.39853			56.3552	102.845	105.552	39.7095	28.8364
ENSG00000133835	HSD17B4	protein_coding	hydroxysteroid 17-beta dehydrogenase 4	7.4813	The protein encoded by this gene is a bifunctional enzyme that is involved in the peroxisomal beta-oxidation pathway for fatty acids. It also acts as a catalyst for the formation of 3-ketoacyl-CoA intermediates from both straight-chain and 2-methyl-branched-chain fatty acids. Defects in this gene that affect the peroxisomal fatty acid beta-oxidation activity are a cause of D-bifunctional protein …					-0.755511		-1.01689			223.893	140.326	126.248	379.688	174.64
ENSG00000137331	IER3	protein_coding	immediate early response 3	7.78149	This gene functions in the protection of cells from Fas- or tumor necrosis factor type alpha-induced apoptosis. Partially degraded and unspliced transcripts are found after virus infection in vitro, but these transcripts are not found in vivo and do not generate a valid protein. [provided by RefSeq, Jul 2008]. Publication Note: This RefSeq record includes a subset of the publications that are ava…					1.24019		1.00265			171.71	528.514	291.956	127.773	237.874
ENSG00000196187	TMEM63A	protein_coding	transmembrane protein 63A	5.60717						-0.828561		-0.8659			21.55	9.8493	13.9833	11.4866	5.62404
ENSG00000168785	TSPAN5	protein_coding	tetraspanin 5	6.53289	The protein encoded by this gene is a member of the transmembrane 4 superfamily, also known as the tetraspanin family. Most of these members are cell-surface proteins that are characterized by the presence of four hydrophobic domains. The proteins mediate signal transduction events that play a role in the regulation of cell development, activation, growth and motility. [provided by RefSeq, Jul 20…					0.657804		0.598159			69.9061	109.829	113.241	115.971	162.76
ENSG00000155252	PI4K2A	protein_coding	phosphatidylinositol 4-kinase type 2 alpha	4.23442	Phosphatidylinositolpolyphosphates (PtdInsPs) are centrally involved in many biologic processes, ranging from cell growth and organization of the actin cytoskeleton to endo- and exocytosis. PI4KII phosphorylates PtdIns at the D-4 position, an essential step in the biosynthesis of PtdInsPs (Barylko et al., 2001 [PubMed 11244087]).[supplied by OMIM, Mar 2008]. Publication Note: This RefSeq record i…					1.03882		1.58054			11.547	24.677	23.0863	5.01303	15.7347
ENSG00000198826	ARHGAP11A	protein_coding	Rho GTPase activating protein 11A	7.35428						-0.940424		0.54662			172.203	83.2176	99.0183	217.139	301.255
ENSG00000117399	CDC20	protein_coding	cell division cycle 20	6.73432	CDC20 appears to act as a regulatory protein interacting with several other proteins at multiple points in the cell cycle. It is required for two microtubule-dependent processes, nuclear movement prior to anaphase and chromosome separation. [provided by RefSeq, Jul 2008]. Publication Note: This RefSeq record includes a subset of the publications that are available for this gene. Please see the Ge…					-1.64852		-1.10772			123.256	47.008	31.7113	190.811	82.8651
ENSG00000196152	ZNF79	protein_coding	zinc finger protein 79	3.71699						1.61568		1.07732			9.31315	26.7901	31.5321	5.84196	11.0796
ENSG00000105357	MYH14	protein_coding	myosin heavy chain 14	8.01987	This gene encodes a member of the myosin superfamily. The protein represents a conventional non-muscle myosin; it should not be confused with the unconventional myosin-14 (MYO14). Myosins are actin-dependent motor proteins with diverse functions including regulation of cytokinesis, cell motility, and cell polarity. Mutations in this gene result in one form of autosomal dominant hearing impairment…					-0.899023		-0.605921			167.604	73.44	106.667	200.916	124.361
ENSG00000275216	AL161431.1	lincRNA		5.95343						1.18868					33.7376	86.5306	65.0959	35.8807	100.58
ENSG00000049323	LTBP1	protein_coding	latent transforming growth factor beta binding protein 1	3.00165	The protein encoded by this gene belongs to the family of latent TGF-beta binding proteins (LTBPs). The secretion and activation of TGF-betas is regulated by their association with latency-associated proteins and with latent TGF-beta binding proteins. The product of this gene targets latent complexes of transforming growth factor beta to the extracellular matrix, where the latent cytokine is subs…					-2.02343		-1.3568			12.861	3.18759	3.62529	24.6704	8.59404
ENSG00000170689	HOXB9	protein_coding	homeobox B9	6.72559	This gene is a member of the Abd-B homeobox family and encodes a protein with a homeobox DNA-binding domain. It is included in a cluster of homeobox B genes located on chromosome 17. The encoded nuclear protein functions as a sequence-specific transcription factor that is involved in cell proliferation and differentiation. Increased expression of this gene is associated with some cases of leukemi…					-0.585912		0.3772			41.6546	30.2105	25.2376	56.446	67.8044
ENSG00000147996	CBWD5	protein_coding	COBW domain containing 5	6.31493						0.823861		0.69348			96.4658	172.524	148.537	69.393	103.781
ENSG00000150054	MPP7	protein_coding	membrane palmitoylated protein 7	6.14473	Membrane-associated guanylate kinases (MAGUKs) are important adaptor proteins involved in the assembly of protein complexes at sites of cell-cell contact. They are found in synapses, adherens junctions, and tight junctions. All MAGUKs contain at least 1 PDZ domain, an SH3 domain, and a GUK domain, and many contain 1 or 2 L27 domains, which are involved in multimerization of MAGUKs. MPP7 belongs t…					-1.06407		-1.05837			166.963	73.5116	87.6843	84.6295	36.3772
ENSG00000150991	UBC	protein_coding	ubiquitin C	9.87204	This gene represents a ubiquitin gene, ubiquitin C. The encoded protein is a polyubiquitin precursor. Conjugation of ubiquitin monomers or polymers can lead to various effects within a cell, depending on the residues to which ubiquitin is conjugated. Ubiquitination has been associated with protein degradation, DNA repair, cell cycle regulation, kinase modification, endocytosis, and regulation of …					0.687325		0.990327			962.03	1631.58	1446.47	697.917	1287.78
ENSG00000082458	DLG3	protein_coding	discs large MAGUK scaffold protein 3	6.29729	This gene encodes a member of the membrane-associated guanylate kinase protein family. The encoded protein may play a role in clustering of NMDA receptors at excitatory synapses. It may also negatively regulate cell proliferation through interaction with the C-terminal region of the adenomatosis polyposis coli tumor suppressor protein. Mutations in this gene have been associated with X-linked men…					-1.15296		-0.860203			90.1749	38.072	40.3563	118.892	60.727
ENSG00000205420	KRT6A	protein_coding	keratin 6A	1.27803	The protein encoded by this gene is a member of the keratin gene family. The type II cytokeratins consist of basic or neutral proteins which are arranged in pairs of heterotypic keratin chains coexpressed during differentiation of simple and stratified epithelial tissues. As many as six of this type II cytokeratin (KRT6) have been identified; the multiplicity of the genes is attributed to success…					5.94113		3.42778			0.0985519	7.89735	6.39406	0.236836	2.54872
ENSG00000138623	SEMA7A	protein_coding	semaphorin 7A (John Milton Hagen blood group)	4.62112	The protein encoded by this gene binds to cell surfaces through a glycosylphosphatidylinositol (GPI) linkage. The encoded glycoprotein is found on activated lymphocytes and erythrocytes. This protein may be involved in immunomodulatory and neuronal processes. Defects in this gene can result in loss of bone mineral density (BMD). Three transcript variants encoding different isoforms have been foun…					2.06312		1.18005			8.06483	33.6488	34.9582	12.8286	28.373
ENSG00000231167	YBX1P2	processed_pseudogene	Y-box binding protein 1 pseudogene 2	4.85861								-0.662457			45.1039	81.8208	85.2342	18.0785	10.1949
ENSG00000006704	GTF2IRD1	protein_coding	GTF2I repeat domain containing 1	5.0644	The protein encoded by this gene contains five GTF2I-like repeats and each repeat possesses a potential helix-loop-helix (HLH) motif. It may have the ability to interact with other HLH-proteins and function as a transcription factor or as a positive transcriptional regulator under the control of Retinoblastoma protein. This gene plays a role in craniofacial and cognitive development and mutations…					-1.18625		-1.21925			21.435	9.22253	8.52541	36.2754	14.0285
ENSG00000148773	MKI67	protein_coding	marker of proliferation Ki-67	10.1575	This gene encodes a nuclear protein that is associated with and may be necessary for cellular proliferation. Alternatively spliced transcript variants have been described. A related pseudogene exists on chromosome X. [provided by RefSeq, Mar 2009].					-1.26886		0.752868			1901.41	434.157	1147.9	1248.09	1966.71
ENSG00000067334	DNTTIP2	protein_coding	deoxynucleotidyltransferase terminal interacting protein 2	7.91942	This gene is thought to be involved in chromatin remodeling and gene transcription. The encoded nuclear protein binds to and enhances the transcriptional activity of the estrogen receptor alpha, and also interacts with terminal deoxynucleotidyltransferase. The expression profile of this gene is a potential biomarker for chronic obstructive pulmonary disease. [provided by RefSeq, Dec 2010].					0.365079		0.87909			192.899	270.211	230.883	252.231	431.24
ENSG00000110619	CARS	protein_coding	cysteinyl-tRNA synthetase	6.60263	This gene encodes a class 1 aminoacyl-tRNA synthetase, cysteinyl-tRNA synthetase. Each of the twenty aminoacyl-tRNA synthetases catalyzes the aminoacylation of a specific tRNA or tRNA isoaccepting family with the cognate amino acid. This gene is one of several located near the imprinted gene domain on chromosome 11p15.5, an important tumor-suppressor gene region. Alterations in this region have b…					-1.10983		-1.72529			101.492	51.861	41.7307	227.244	64.0551
ENSG00000231203	KRT8P10	processed_pseudogene	keratin 8 pseudogene 10	4.65276								2.00447			18.8727	67.4588	96.369	3.98674	12.5751
ENSG00000171903	CYP4F11	protein_coding	cytochrome P450 family 4 subfamily F member 11	3.5395	This gene, CYP4F11, encodes a member of the cytochrome P450 superfamily of enzymes. The cytochrome P450 proteins are monooxygenases which catalyze many reactions involved in drug metabolism and synthesis of cholesterol, steroids and other lipids. This gene is part of a cluster of cytochrome P450 genes on chromosome 19. Another member of this family, CYP4F2, is approximately 16 kb away. Alternativ…					1.03383		1.07362			12.5654	23.316	28.3052	3.67096	6.74042
ENSG00000119403	PHF19	protein_coding	PHD finger protein 19	5.92342						-0.839584		-0.882415			52.7252	29.4225	28.9824	89.5241	46.1719
ENSG00000185630	PBX1	protein_coding	PBX homeobox 1	2.61233	This gene encodes a nuclear protein that belongs to the PBX homeobox family of transcriptional factors. Studies in mice suggest that this gene may be involved in the regulation of osteogenesis, and required for skeletal patterning and programming. A chromosomal translocation, t(1;19) involving this gene and TCF3/E2A gene, is associated with pre-B-cell acute lymphoblastic leukemia. The resulting f…					-3.02808					19.891	2.07731	2.94804	0.59209	0.126383
ENSG00000164941	INTS8	protein_coding	integrator complex subunit 8	6.59345	This gene encodes a subunit of the Integrator complex which is involved in the cleavage of small nuclear RNAs U1 and U2 within the nucleus. The encoded protein associates with RNA polymerase II and is recruited to the U1 and U2 small nuclear RNA genes. Alternative splicing results in multiple transcript variants. [provided by RefSeq, Nov 2012].					-0.811102		-0.99847			121.728	66.4559	74.0795	235.81	110.311
ENSG00000184319	RPL23AP82	transcribed_unprocessed_pseudogene	ribosomal protein L23a pseudogene 82	4.80109								-0.512545			27.4795	72.473	55.5745	32.4466	21.78
ENSG00000092820	EZR	protein_coding	ezrin	11.6224	The cytoplasmic peripheral membrane protein encoded by this gene functions as a protein-tyrosine kinase substrate in microvilli. As a member of the ERM protein family, this protein serves as an intermediate between the plasma membrane and the actin cytoskeleton. This protein plays a key role in cell surface structure adhesion, migration and organization, and it has been implicated in various huma…					0.745672		-0.355911			2868.73	4658.42	5035.29	4744.62	3472.39
ENSG00000008405	CRY1	protein_coding	cryptochrome circadian clock 1	5.24504	This gene encodes a flavin adenine dinucleotide-binding protein that is a key component of the circadian core oscillator complex, which regulates the circadian clock. This gene is upregulated by CLOCK/ARNTL heterodimers but then represses this upregulation in a feedback loop using PER/CRY heterodimers to interact with CLOCK/ARNTL. Polymorphisms in this gene have been associated with altered sleep…					1.53307		0.403456			16.0968	53.2937	40.416	52.775	64.0972
ENSG00000175376	EIF1AD	protein_coding	eukaryotic translation initiation factor 1A domain containing	6.13993						0.9375		0.693046			41.1947	80.621	79.0593	71.6035	109.279
ENSG00000141232	TOB1	protein_coding	transducer of ERBB2, 1	6.07549	This gene encodes a member of the transducer of erbB-2					0.984919		1.554			59.3611	124.406	117.922	27.5125	74.1447
ENSG00000189143	CLDN4	protein_coding	claudin 4	7.28688	The protein encoded by this intronless gene belongs to the claudin family. Claudins are integral membrane proteins that are components of the epithelial cell tight junctions, which regulate movement of solutes and ions through the paracellular space. This protein is a high-affinity receptor for Clostridium perfringens enterotoxin (CPE) and may play a role in internal organ development and functio…					0.825517		0.984563			44.2662	83.6653	73.3425	18.6311	34.7764
ENSG00000165490	DDIAS	protein_coding	DNA damage induced apoptosis suppressor	4.82309						1.02816		1.73223			16.0968	36.2992	28.3251	17.368	52.3857
ENSG00000159335	PTMS	protein_coding	parathymosin	7.23731						-0.434183		-0.866615			242.602	196.61	170.847	179.798	93.4391
ENSG00000092140	G2E3	protein_coding	G2/M-phase specific E3 ubiquitin protein ligase	5.23509						-0.928426		-0.845494			49.7194	27.1841	25.3173	88.0636	45.54
ENSG00000142627	EPHA2	protein_coding	EPH receptor A2	8.46672	This gene belongs to the ephrin receptor subfamily of the protein-tyrosine kinase family. EPH and EPH-related receptors have been implicated in mediating developmental events, particularly in the nervous system. Receptors in the EPH subfamily typically have a single kinase domain and an extracellular region containing a Cys-rich domain and 2 fibronectin type III repeats. The ephrin receptors are …					1.40607		0.827904			128.232	329.862	353.207	166.101	279.433
ENSG00000228526	MIR34AHG	lincRNA	MIR34A host gene	3.92807						1.84585					9.72378	37.0513	33.1854	5.4867	10.3634
ENSG00000263266	RPS7P1	processed_pseudogene	ribosomal protein S7 pseudogene 1	4.70412								2.51102			42.1966	78.4004	68.024	0.513145	3.49659
ENSG00000115641	FHL2	protein_coding	four and a half LIM domains 2	6.78892	This gene encodes a member of the four-and-a-half-LIM-only protein family. Family members contain two highly conserved, tandemly arranged, zinc finger domains with four highly conserved cysteines binding a zinc atom in each zinc finger. This protein is thought to have a role in the assembly of extracellular membranes. Also, this gene is down-regulated during transformation of normal myoblasts to …					2.12773		1.01745			45.3339	264.946	143.239	49.3409	93.4812
ENSG00000234498	RPL13AP20	processed_pseudogene	ribosomal protein L13a pseudogene 20	2.66774								1.94564			6.29089	14.7919	12.0511	0.986817	4.06532
ENSG00000154582	ELOC	protein_coding	elongin C	7.9358	This gene encodes the protein elongin C, which is a subunit of the transcription factor B (SIII) complex. The SIII complex is composed of elongins A/A2, B and C. It activates elongation by RNA polymerase II by suppressing transient pausing of the polymerase at many sites within transcription units. Elongin A functions as the transcriptionally active component of the SIII complex, whereas elongins…					1.11607		-0.182245			214.17	535.838	387.727	349.057	281.413
ENSG00000221968	FADS3	protein_coding	fatty acid desaturase 3	5.34117	The protein encoded by this gene is a member of the fatty acid desaturase (FADS) gene family. Desaturase enzymes regulate unsaturation of fatty acids through the introduction of double bonds between defined carbons of the fatty acyl chain. FADS family members are considered fusion products composed of an N-terminal cytochrome b5-like domain and a C-terminal multiple membrane-spanning desaturase p…					1.02391		-0.7634			35.5936	81.6418	65.6536	45.9857	23.8864
ENSG00000018510	AGPS	protein_coding	alkylglycerone phosphate synthase	6.80376	This gene is a member of the FAD-binding oxidoreductase/transferase type 4 family. It encodes a protein that catalyzes the second step of ether lipid biosynthesis in which acyl-dihydroxyacetonephosphate (DHAP) is converted to alkyl-DHAP by the addition of a long chain alcohol and the removal of a long-chain acid anion. The protein is localized to the inner aspect of the peroxisomal membrane and r…					-1.04505		-0.949477			113.466	54.7979	56.69	271.691	132.281
ENSG00000004897	CDC27	protein_coding	cell division cycle 27	6.76691	The protein encoded by this gene shares strong similarity with Saccharomyces cerevisiae protein Cdc27, and the gene product of Schizosaccharomyces pombe nuc 2. This protein is a component of the anaphase-promoting complex (APC), which is composed of eight protein subunits and is highly conserved in eukaryotic cells. This complex catalyzes the formation of cyclin B-ubiquitin conjugate, which is re…					-0.912955		-0.86255			164.532	82.9848	92.8633	239.126	123.371
ENSG00000079385	CEACAM1	protein_coding	carcinoembryonic antigen related cell adhesion molecule 1	5.0116	This gene encodes a member of the carcinoembryonic antigen (CEA) gene family, which belongs to the immunoglobulin superfamily. Two subgroups of the CEA family, the CEA cell adhesion molecules and the pregnancy-specific glycoproteins, are located within a 1.2 Mb cluster on the long arm of chromosome 19. Eleven pseudogenes of the CEA cell adhesion molecule subgroup are also found in the cluster. Th…					1.48504					2.61162	7.12731	7.01155	0.236836	0.294894
ENSG00000164687	FABP5	protein_coding	fatty acid binding protein 5	6.59133	This gene encodes the fatty acid binding protein found in epidermal cells, and was first identified as being upregulated in psoriasis tissue. Fatty acid binding proteins are a family of small, highly conserved, cytoplasmic proteins that bind long-chain fatty acids and other hydrophobic ligands. FABPs may play roles in fatty acid uptake, transport, and metabolism. Polymorphisms in this gene are as…					0.5627		0.517618			131.731	227.573	160.668	75.5902	101.001
ENSG00000148737	TCF7L2	protein_coding	transcription factor 7 like 2	6.73719	This gene encodes a high mobility group (HMG) box-containing transcription factor that plays a key role in the Wnt signaling pathway. The protein has been implicated in blood glucose homeostasis. Genetic variants of this gene are associated with increased risk of type 2 diabetes. Several transcript variants encoding multiple different isoforms have been found for this gene.[provided by RefSeq, Oc…					-1.10251		-1.39557			235.161	88.5005	132.841	177.667	62.6859
ENSG00000066427	ATXN3	protein_coding	ataxin 3	5.26851	Machado-Joseph disease, also known as spinocerebellar ataxia-3, is an autosomal dominant neurologic disorder. The protein encoded by this gene contains (CAG)n repeats in the coding region, and the expansion of these repeats from the normal 13-36 to 68-79 is one cause of Machado-Joseph disease. There is a negative correlation between the age of onset and CAG repeat numbers. Alternatively spliced t…					0.577343		-1.07603			53.3001	78.6511	79.119	45.0383	20.2002
ENSG00000100934	SEC23A	protein_coding	Sec23 homolog A, coat complex II component	6.29462	The protein encoded by this gene is a member of the SEC23 subfamily of the SEC23/SEC24 family. It is part of a protein complex and found in the ribosome-free transitional face of the endoplasmic reticulum (ER) and associated vesicles. This protein has similarity to yeast Sec23p component of COPII. COPII is the coat protein complex responsible for vesicle budding from the ER. The encoded protein i…					-1.20591		-1.41729			124.323	49.8912	58.5425	199.574	70.7955
ENSG00000182372	CLN8	protein_coding	CLN8, transmembrane ER and ERGIC protein	4.78363	This gene encodes a transmembrane protein belonging to a family of proteins containing TLC domains, which are postulated to function in lipid synthesis, transport, or sensing. The protein localizes to the endoplasmic reticulum (ER), and may recycle between the ER and ER-Golgi intermediate compartment. Mutations in this gene are associated with progressive epilepsy with mental retardation (EMPR), …					1.50025		1.81012			17.3944	50.3926	50.3756	9.47345	29.8896
ENSG00000133943	C14orf159	protein_coding	chromosome 14 open reading frame 159	4.51613						-1.08399		-1.08005			40.4391	16.6185	22.4688	28.4598	13.0596
ENSG00000162836	ACP6	protein_coding	acid phosphatase 6, lysophosphatidic	4.66821						-0.984289		-1.56743			22.8476	11.9087	10.3978	15.0391	5.03425
ENSG00000164919	COX6C	protein_coding	cytochrome c oxidase subunit 6C	8.13536	Cytochrome c oxidase, the terminal enzyme of the mitochondrial respiratory chain, catalyzes the electron transfer from reduced cytochrome c to oxygen. It is a heteromeric complex consisting of 3 catalytic subunits encoded by mitochondrial genes and multiple structural subunits encoded by nuclear genes. The mitochondrially-encoded subunits function in electron transfer, and the nuclear-encoded sub…					0.731038		-0.626244			332.498	713.072	394.041	375.504	226.773
ENSG00000149927	DOC2A	protein_coding	double C2 domain alpha	2.77254	There are at least two protein isoforms of the Double C2 protein, namely alpha (DOC2A) and beta (DOC2B), which contain two C2-like domains. DOC2A and DOC2B are encoded by different genes; these genes are at times confused with the unrelated DAB2 gene which was initially named DOC-2. DOC2A is mainly expressed in brain and is suggested to be involved in Ca(2+)-dependent neurotransmitter release. Al…					-1.24624		-2.02214			21.4186	9.13299	8.60509	11.0129	2.42234
ENSG00000175183	CSRP2	protein_coding	cysteine and glycine rich protein 2	5.08208	CSRP2 is a member of the CSRP family of genes, encoding a group of LIM domain proteins, which may be involved in regulatory processes important for development and cellular differentiation. CRP2 contains two copies of the cysteine-rich amino acid sequence motif (LIM) with putative zinc-binding activity, and may be involved in regulating ordered cell growth. Other genes in the family include CSRP1…					-0.972619		-0.964724			49.1445	33.9711	18.1065	94.3003	44.4868
ENSG00000172927	MYEOV	protein_coding	myeloma overexpressed	6.98928						1.95121		1.50973			42.0488	183.627	152.82	59.2485	148.037
ENSG00000177106	EPS8L2	protein_coding	EPS8 like 2	7.29472	This gene encodes a member of the EPS8 gene family. The encoded protein, like other members of the family, is thought to link growth factor stimulation to actin organization, generating functional redundancy in the pathways that regulate actin cytoskeletal remodeling. [provided by RefSeq, Dec 2008].					1.38497		-0.515974			61.5128	144.158	178.376	44.5252	28.394
ENSG00000220472	AL139095.2	processed_pseudogene		3.91575								-1.79946			29.4342	40.7224	59.2795	4.7762	1.15851
ENSG00000173846	PLK3	protein_coding	polo like kinase 3	5.53697	Cytokine-inducible kinase is a putative serine/threonine kinase. CNK contains both a catalytic domain and a putative regulatory domain. It may play a role in regulation of cell cycle progression and tumorigenesis. [provided by RefSeq, Jul 2008]. Publication Note: This RefSeq record includes a subset of the publications that are available for this gene. Please see the Gene record to access additio…					2.27213		-0.0656805			22.4041	116.329	101.05	29.4861	26.2877
ENSG00000059804	SLC2A3	protein_coding	solute carrier family 2 member 3	2.99061						0.802435		2.10235			2.61162	5.4977	4.66109	7.93401	32.9859
ENSG00000169126	ARMC4	protein_coding	armadillo repeat containing 4	3.20301						-0.998532		-1.07011			28.3665	15.5798	13.0869	6.86825	3.4334
ENSG00000122483	CCDC18	protein_coding	coiled-coil domain containing 18	4.01026						-1.32088		-1.14109			15.4234	5.33653	6.51357	33.3939	14.4919
ENSG00000171681	ATF7IP	protein_coding	activating transcription factor 7 interacting protein	5.501	ATF7IP is a multifunctional nuclear protein that associates with heterochromatin. It can act as a transcriptional coactivator or corepressor depending upon its binding partners (summary by Liu et al., 2009 [PubMed 19106100]).[supplied by OMIM, Nov 2010].					-2.42214		-1.33575			90.7827	12.7325	20.9948	77.0902	28.1413
ENSG00000167861	HID1	protein_coding	HID1 domain containing	4.26762						-0.969957		-1.41141			16.7045	8.36295	8.4059	12.947	4.21276
ENSG00000087074	PPP1R15A	protein_coding	protein phosphatase 1 regulatory subunit 15A	7.10851	This gene is a member of a group of genes whose transcript levels are increased following stressful growth arrest conditions and treatment with DNA-damaging agents. The induction of this gene by ionizing radiation occurs in certain cell lines regardless of p53 status, and its protein response is correlated with apoptosis following ionizing radiation. [provided by RefSeq, Jul 2008]. Publication No…					0.824856		1.35012			63.4838	124.674	101.448	44.3673	104.14
ENSG00000149806	FAU	protein_coding	FAU, ubiquitin like and ribosomal protein S30 fusion	7.65476	This gene is the cellular homolog of the fox sequence in the Finkel-Biskis-Reilly murine sarcoma virus (FBR-MuSV). It encodes a fusion protein consisting of the ubiquitin-like protein fubi at the N terminus and ribosomal protein S30 at the C terminus. It has been proposed that the fusion protein is post-translationally processed to generate free fubi and free ribosomal protein S30. Fubi is a memb…					1.01761		-0.585602			163.333	390.247	274.148	129.747	78.9472
ENSG00000234797	RPS3AP6	processed_pseudogene	ribosomal protein S3A pseudogene 6	5.65576								0.774163			78.2337	136.977	136.068	24.0783	37.1566
ENSG00000253943	KRT18P37	processed_pseudogene	keratin 18 pseudogene 37	2.17705											5.79813	19.6449	15.0788	0	0.0210638
ENSG00000141447	OSBPL1A	protein_coding	oxysterol binding protein like 1A	4.80932	This gene encodes a member of the oxysterol-binding protein (OSBP) family, a group of intracellular lipid receptors. Most members contain an N-terminal pleckstrin homology domain and a highly conserved C-terminal OSBP-like sterol-binding domain, although some members contain only the sterol-binding domain. Transcript variants derived from alternative promoter usage and/or alternative splicing exi…					-1.03665		-0.805359			31.2245	15.4724	16.015	50.4856	28.2677
ENSG00000055163	CYFIP2	protein_coding	cytoplasmic FMR1 interacting protein 2	6.78705						0.330261		-0.853834			177.525	193.637	250.006	126.668	65.4874
ENSG00000128833	MYO5C	protein_coding	myosin VC	6.33388						-1.81142		-1.51036			126.393	24.6412	48.802	180.785	59.0208
ENSG00000146247	PHIP	protein_coding	pleckstrin homology domain interacting protein	6.95245	PHIP binds the pleckstrin homology (PH) domain of insulin receptor substrate-1 (IRS1; MIM 147545), modulates insulin signaling, and plays a role in pancreatic beta cell growth and survival (Farhang-Fallah et al., 2000 [PubMed 11018022]; Podcheko et al., 2007 [PubMed 17636024]).[supplied by OMIM, Jun 2009]. Sequence Note: This RefSeq record was created from transcript and genomic sequence data to …					-1.24102		-0.639386			143.245	38.8062	83.7403	255.033	152.776
ENSG00000162496	DHRS3	protein_coding	dehydrogenase/reductase 3	4.95308	Short-chain dehydrogenases/reductases (SDRs), such as DHRS3, catalyze the oxidation/reduction of a wide range of substrates, including retinoids and steroids (Haeseleer and Palczewski, 2000 [PubMed 10800688]).[supplied by OMIM, Jun 2009].					-1.1098		-2.10255			38.9608	21.2924	14.9792	27.1177	6.21383
ENSG00000168672	FAM84B	protein_coding	family with sequence similarity 84 member B	7.12821						0.909175		0.763476			34.3946	68.4795	64.1995	18.9074	32.3962
ENSG00000196562	SULF2	protein_coding	sulfatase 2	6.20267	Heparan sulfate proteoglycans (HSPGs) act as coreceptors for numerous heparin-binding growth factors and cytokines and are involved in cell signaling. Heparan sulfate 6-O-endosulfatases, such as SULF2, selectively remove 6-O-sulfate groups from heparan sulfate. This activity modulates the effects of heparan sulfate by altering binding sites for signaling molecules (Dai et al., 2005 [PubMed 161922…					1.09664		-0.872512			23.7181	48.2795	55.3953	5.76301	3.11745
ENSG00000249353	NPM1P27	processed_pseudogene	nucleophosmin 1 pseudogene 27	6.3208								1.32806			126.114	178.917	210.128	14.2496	33.5968
ENSG00000013588	GPRC5A	protein_coding	G protein-coupled receptor class C group 5 member A	8.53158	This gene encodes a member of the type 3 G protein-coupling receptor family, characterized by the signature 7-transmembrane domain motif. The encoded protein may be involved in interaction between retinoid acid and G protein signalling pathways. Retinoic acid plays a critical role in development, cellular growth, and differentiation. This gene may play a role in embryonic development and epitheli…					0.614648		1.18347			292.058	396.121	501.565	126.234	263.361
ENSG00000164236	ANKRD33B	protein_coding	ankyrin repeat domain 33B	4.83268						1.73661		1.56905			17.92	45.3784	74.7766	13.1444	36.1666
ENSG00000104695	PPP2CB	protein_coding	protein phosphatase 2 catalytic subunit beta	6.85473	This gene encodes the phosphatase 2A catalytic subunit. Protein phosphatase 2A is one of the four major Ser/Thr phosphatases, and it is implicated in the negative control of cell growth and division. It consists of a common heteromeric core enzyme, which is composed of a catalytic subunit and a constant regulatory subunit, that associates with a variety of regulatory subunits. This gene encodes a…					1.16433		0.82347			74.6202	188.981	158.995	118.023	188.353
ENSG00000143147	GPR161	protein_coding	G protein-coupled receptor 161	4.81968	Upon ligand binding, G protein-coupled receptors, such as GPR161, activate cytoplasmic G proteins (see GNAS, MIM 139320), allowing the receptors to transduce extracellular signals across the plasma membrane into the cell. Phosphorylation of the receptor attenuates signaling (Matteson et al., 2008 [PubMed 18250320]).[supplied by OMIM, Aug 2008].					-1.20186		0.478771			52.8238	21.1133	25.7754	42.4726	55.124
ENSG00000115963	RND3	protein_coding	Rho family GTPase 3	5.74765	This gene encodes a protein which is a member of the small GTPase protein superfamily. The encoded protein binds only GTP but has no GTPase activity, and appears to act as a negative regulator of cytoskeletal organization leading to loss of adhesion. Multiple alternatively spliced variants, encoding the same protein, have been identified. [provided by RefSeq, Dec 2011].					1.53808		1.01058			23.5703	74.8905	64.9565	23.7626	44.887
ENSG00000011422	PLAUR	protein_coding	plasminogen activator, urokinase receptor	5.60716	This gene encodes the receptor for urokinase plasminogen activator and, given its role in localizing and promoting plasmin formation, likely influences many normal and pathological processes related to cell-surface plasminogen activation and localized degradation of the extracellular matrix. It binds both the proprotein and mature forms of urokinase plasminogen activator and permits the activatio…					1.43405		0.867757			24.4244	70.5926	67.6456	24.0389	40.4847
ENSG00000136003	ISCU	protein_coding	iron-sulfur cluster assembly enzyme	6.76522	Iron-sulfur (Fe-S) clusters are necessary for several mitochondrial enzymes and other subcellular compartment proteins. They contain sulfur and iron, and are created via several steps that include cysteine desulfurases, iron donors, chaperones, and scaffold proteins. This gene encodes the two isomeric forms, ISCU1 and ISCU2, of the Fe-S cluster scaffold protein. Mutations in this gene have been f…					1.1586		-0.417398			93.2136	271.25	153.378	134.76	93.397
ENSG00000114805	PLCH1	protein_coding	phospholipase C eta 1	2.85288	PLCH1 is a member of the PLC-eta family of the phosphoinositide-specific phospholipase C (PLC) superfamily of enzymes that cleave phosphatidylinositol 4,5-bisphosphate (PtdIns(4,5)P2) to generate second messengers inositol 1,4,5-trisphosphate (IP3) and diacylglycerol (DAG) (Hwang et al., 2005 [PubMed 15702972]).[supplied by OMIM, Jun 2009].					-3.41822		-1.98434			14.9142	0.841668	2.05168	15.0391	3.34915
ENSG00000119125	GDA	protein_coding	guanine deaminase	6.71542	This gene encodes an enzyme responsible for the hydrolytic deamination of guanine. Studies in rat ortholog suggest this gene plays a role in microtubule assembly. Multiple transcript variants encoding different isoforms have been found for this gene. [provided by RefSeq, Nov 2011].					0.67362		0.632508			85.7237	151.446	122.941	76.6954	108.31
ENSG00000197594	ENPP1	protein_coding	ectonucleotide pyrophosphatase/phosphodiesterase 1	3.34339	This gene is a member of the ecto-nucleotide pyrophosphatase/phosphodiesterase (ENPP) family. The encoded protein is a type II transmembrane glycoprotein comprising two identical disulfide-bonded subunits. This protein has broad specificity and cleaves a variety of substrates, including phosphodiester bonds of nucleotides and nucleotide sugars and pyrophosphate bonds of nucleotides and nucleotide…					-1.70895		-0.816469			16.1954	4.87093	5.11923	27.8677	15.503
ENSG00000086300	SNX10	protein_coding	sorting nexin 10	3.90269	This gene encodes a member of the sorting nexin family. Members of this family contain a phox (PX) domain, which is a phosphoinositide binding domain, and are involved in intracellular trafficking. This protein does not contain a coiled coil region, like some family members. This gene may play a role in regulating endosome homeostasis. Alternative splicing results in multiple transcript variants.…					-0.974579		-0.937219			23.0447	12.1594	11.7125	42.3937	19.6104
ENSG00000065882	TBC1D1	protein_coding	TBC1 domain family member 1	5.91566	TBC1D1 is the founding member of a family of proteins sharing a 180- to 200-amino acid TBC domain presumed to have a role in regulating cell growth and differentiation. These proteins share significant homology with TRE2 (USP6; MIM 604334), yeast Bub2, and CDC16 (MIM 603461) (White et al., 2000 [PubMed 10965142]).[supplied by OMIM, Mar 2008].					-0.875161		-0.785028			76.8212	41.8864	41.0534	117.944	65.34
ENSG00000114115	RBP1	protein_coding	retinol binding protein 1	6.08397	This gene encodes the carrier protein involved in the transport of retinol (vitamin A alcohol) from the liver storage site to peripheral tissue. Vitamin A is a fat-soluble vitamin necessary for growth, reproduction, differentiation of epithelial tissues, and vision. Multiple transcript variants encoding different isoforms have been found for this gene. [provided by RefSeq, Aug 2008].					0.856918		-0.616477			85.3131	181.549	133.299	103.655	64.4764
ENSG00000099194	SCD	protein_coding	stearoyl-CoA desaturase	9.99696	This gene encodes an enzyme involved in fatty acid biosynthesis, primarily the synthesis of oleic acid. Transcripts of approximately 3.9 and 5.2 kb, differing only by alternative polyadenlyation signals, have been detected. A gene encoding a similar enzyme is located on chromosome 4 and a pseudogene of this gene is located on chromosome 17. [provided by RefSeq, Feb 2012]. Publication Note: This R…					-1.34925		-0.366547			1842.77	677.399	791.23	1411.19	1027.45
ENSG00000109790	KLHL5	protein_coding	kelch like family member 5	4.84571						-1.35304		-0.924152			36.727	15.6335	14.5012	63.9852	31.1745
ENSG00000169136	ATF5	protein_coding	activating transcription factor 5	4.7476						1.06832		1.56401			11.2678	23.0474	23.5046	11.7629	32.3119
ENSG00000080546	SESN1	protein_coding	sestrin 1	4.33654	This gene encodes a member of the sestrin family. Sestrins are induced by the p53 tumor suppressor protein and play a role in the cellular response to DNA damage and oxidative stress. The encoded protein mediates p53 inhibition of cell growth by activating AMP-activated protein kinase, which results in the inhibition of the mammalian target of rapamycin protein. The encoded protein also plays a c…					2.01148		0.251072			13.9615	57.9855	57.6661	8.56557	9.20489
ENSG00000128915	ICE2	protein_coding	interactor of little elongation complex ELL subunit 2	6.18571						-0.6151		-0.830207			53.9571	35.7798	33.7033	183.588	97.5466
ENSG00000242841	KRT8P35	processed_pseudogene	keratin 8 pseudogene 35	3.21448								1.14317			8.57401	24.7486	26.6519	4.7762	9.75255
ENSG00000142945	KIF2C	protein_coding	kinesin family member 2C	7.08704	This gene encodes a kinesin-like protein that functions as a microtubule-dependent molecular motor. The encoded protein can depolymerize microtubules at the plus end, thereby promoting mitotic chromosome segregation. Alternative splicing results in multiple transcript variants. [provided by RefSeq, Jul 2014].					-0.595825		-1.17779			138.367	102.54	83.4016	379.49	156.61
ENSG00000165733	BMS1	protein_coding	BMS1, ribosome biogenesis factor	8.74401	This gene likely encodes a ribosome assembly protein. A similar protein in yeast functions in 35S-rRNA processing, which includes a series of cleavage steps critical for formation of 40S ribosomes. Related pseudogenes exist on chromosomes 2, 9, 10, 15, 16, and 22.[provided by RefSeq, Mar 2009]. Sequence Note: This RefSeq record was created from transcript and genomic sequence data to make the seq…					-0.370841		-0.446139			454.423	333.408	381.97	905.346	624.9
ENSG00000184840	TMED9	protein_coding	transmembrane p24 trafficking protein 9	8.40337						0.520745		0.474053			393.879	627.383	499.992	287.203	374.641
ENSG00000140563	MCTP2	protein_coding	multiple C2 and transmembrane domain containing 2	3.9829						-1.14248		-0.785453			17.5094	6.6438	10.0393	31.2229	16.0296
ENSG00000185697	MYBL1	protein_coding	MYB proto-oncogene like 1	5.24978						0.837422		0.49634			24.3587	36.3171	51.3118	64.8142	85.7298
ENSG00000185904	LINC00839	lincRNA	long intergenic non-protein coding RNA 839	3.49678						1.03524					11.8755	25.9305	23.9429	7.14456	11.8168
ENSG00000184445	KNTC1	protein_coding	kinetochore associated 1	6.22166	This gene encodes a protein that is one of many involved in mechanisms to ensure proper chromosome segregation during cell division. Experimental evidence indicated that the encoded protein functioned in a similar manner to that of the Drosophila rough deal protein. [provided by RefSeq, Jul 2008]. Sequence Note: The RefSeq transcript and protein were derived from genomic sequence to make the sequ…					-1.00123		-0.876822			77.6917	33.7383	47.9455	146.246	76.0193
ENSG00000166575	TMEM135	protein_coding	transmembrane protein 135	4.75194						-1.0312		-1.14486			37.4661	19.0181	18.7838	58.0249	24.8342
ENSG00000125266	EFNB2	protein_coding	ephrin B2	6.78947	This gene encodes a member of the ephrin (EPH) family. The ephrins and EPH-related receptors comprise the largest subfamily of receptor protein-tyrosine kinases and have been implicated in mediating developmental events, especially in the nervous system and in erythropoiesis. Based on their structures and sequence relationships, ephrins are divided into the ephrin-A (EFNA) class, which are anchor…					-0.404928		1.45689			78.5458	46.9006	75.0555	56.5644	142.476
ENSG00000143256	PFDN2	protein_coding	prefoldin subunit 2	8.68192	This gene encodes a member of the prefoldin beta subunit family. The encoded protein is one of six subunits of prefoldin, a molecular chaperone complex that binds and stabilizes newly synthesized polypeptides, thereby allowing them to fold correctly. The complex, consisting of two alpha and four beta subunits, forms a double beta barrel assembly with six protruding coiled-coils. [provided by RefS…					0.638645		-0.867197			342.287	620.578	453.819	1021.08	523.689
ENSG00000142661	MYOM3	protein_coding	myomesin 3	3.52183						-1.27723		-1.24914			16.8524	7.12731	8.22663	9.63134	3.83362
ENSG00000125731	SH2D3A	protein_coding	SH2 domain containing 3A	5.61384						1.28397		0.850597			17.0002	46.0231	36.2728	14.7628	25.9717
ENSG00000198727	MT-CYB	protein_coding	mitochondrially encoded cytochrome b	12.109						0.460077		1.06928			5196.44	9017.47	5537.51	1921.14	3774.11
ENSG00000051825	MPHOSPH9	protein_coding	M-phase phosphoprotein 9	5.23134						-0.888198		-0.766927			46.1551	23.8353	28.3251	71.1693	40.6742
ENSG00000100311	PDGFB	protein_coding	platelet derived growth factor subunit B	4.4597	The protein encoded by this gene is a member of the platelet-derived growth factor family. The four members of this family are mitogenic factors for cells of mesenchymal origin and are characterized by a motif of eight cysteines. This gene product can exist either as a homodimer (PDGF-BB) or as a heterodimer with the platelet-derived growth factor alpha polypeptide (PDGF-AB), where the dimers are…					0.917413		0.219647			6.14307	14.3083	10.2185	16.4996	17.483
ENSG00000185950	IRS2	protein_coding	insulin receptor substrate 2	4.837	This gene encodes the insulin receptor substrate 2, a cytoplasmic signaling molecule that mediates effects of insulin, insulin-like growth factor 1, and other cytokines by acting as a molecular adaptor between diverse receptor tyrosine kinases and downstream effectors. The product of this gene is phosphorylated by the insulin receptor tyrosine kinase upon receptor stimulation, as well as by an in…					1.2539		1.52612			8.78754	22.1162	20.9151	5.56565	14.85
ENSG00000127955	GNAI1	protein_coding	G protein subunit alpha i1	6.56385	Guanine nucleotide binding proteins are heterotrimeric signal-transducing molecules consisting of alpha, beta, and gamma subunits. The alpha subunit binds guanine nucleotide, can hydrolyze GTP, and can interact with other proteins. The protein encoded by this gene represents the alpha subunit of an inhibitory complex. The encoded protein is part of a complex that responds to beta-adrenergic signa…					0.773533		-0.0999046			126.442	241.63	192.459	79.3006	69.9108
ENSG00000004487	KDM1A	protein_coding	lysine demethylase 1A	8.29385	This gene encodes a nuclear protein containing a SWIRM domain, a FAD-binding motif, and an amine oxidase domain. This protein is a component of several histone deacetylase complexes, though it silences genes by functioning as a histone demethylase. Alternative splicing results in multiple transcript variants. [provided by RefSeq, Apr 2009].					-0.605916		-0.931036			317.994	220.535	205.466	675.18	330.786
ENSG00000145632	PLK2	protein_coding	polo like kinase 2	7.78366	The protein encoded by this gene is a member of the polo family of serine/threonine protein kinases that have a role in normal cell division. This gene is most abundantly expressed in testis, spleen and fetal tissues, and its expression is inducible by serum, suggesting that it may also play an important role in cells undergoing rapid cell division. Alternatively spliced transcript variants encod…					1.70512		0.280782			66.1119	235.685	198.017	277.611	315.936
ENSG00000176855	KRT18P28	processed_pseudogene	keratin 18 pseudogene 28	2.49477											6.66868	16.6185	21.692	0	0.210638
ENSG00000144824	PHLDB2	protein_coding	pleckstrin homology like domain family B member 2	8.34908						-1.17939		-0.683302			475.562	183.86	242.058	715.482	418.601
ENSG00000101079	NDRG3	protein_coding	NDRG family member 3	5.51346						-1.14093		-0.99621			51.5919	24.1218	23.8233	74.2087	35.0923
ENSG00000235750	KIAA0040	protein_coding	KIAA0040	5.48608						-0.503732		1.17059			78.5623	47.1871	63.2833	21.9073	46.5721
ENSG00000112118	MCM3	protein_coding	minichromosome maintenance complex component 3	8.85606	The protein encoded by this gene is one of the highly conserved mini-chromosome maintenance proteins (MCM) that are involved in the initiation of eukaryotic genome replication. The hexameric protein complex formed by MCM proteins is a key component of the pre-replication complex (pre_RC) and may be involved in the formation of replication forks and in the recruitment of other DNA replication rela…					-0.866352		-0.743311			555.274	315.07	300.421	1007.74	566.638
ENSG00000102893	PHKB	protein_coding	phosphorylase kinase regulatory subunit beta	5.94229	Phosphorylase kinase is a polymer of 16 subunits, four each of alpha, beta, gamma and delta. The alpha subunit includes the skeletal muscle and hepatic isoforms, encoded by two different genes. The beta subunit is the same in both the muscle and hepatic isoforms, encoded by this gene, which is a member of the phosphorylase b kinase regulatory subunit family. The gamma subunit also includes the sk…					-1.03067		-1.10772			79.7613	43.4802	35.4562	114.392	49.8159
ENSG00000115355	CCDC88A	protein_coding	coiled-coil domain containing 88A	3.77585	This gene encodes a member of the Girdin family of coiled-coil domain containing proteins. The encoded protein is an actin-binding protein that is activated by the serine/threonine kinase Akt and plays a role in cytoskeleton remodeling and cell migration. The encoded protein also enhances Akt signaling by mediating phosphoinositide 3-kinase (PI3K)-dependent activation of Akt by growth factor rece…					-1.88091		-0.780412			21.2872	4.70976	7.21075	34.3807	19.2523
ENSG00000102763	VWA8	protein_coding	von Willebrand factor A domain containing 8	5.95481						-1.23105		-0.913198			75.9835	24.8202	40.4758	124.142	60.6638
ENSG00000106105	GARS	protein_coding	glycyl-tRNA synthetase	8.20491	This gene encodes glycyl-tRNA synthetase, one of the aminoacyl-tRNA synthetases that charge tRNAs with their cognate amino acids. The encoded enzyme is an (alpha)2 dimer which belongs to the class II family of tRNA synthetases. It has been shown to be a target of autoantibodies in the human autoimmune diseases, polymyositis or dermatomyositis. [provided by RefSeq, Jul 2008]. Publication Note: Thi…					-0.503028		-1.16284			281.136	228.951	171.006	712.127	296.874
ENSG00000133706	LARS	protein_coding	leucyl-tRNA synthetase	8.07131	This gene encodes a cytosolic leucine-tRNA synthetase, a member of the class I aminoacyl-tRNA synthetase family. The encoded enzyme catalyzes the ATP-dependent ligation of L-leucine to tRNA(Leu). It is found in the cytoplasm as part of a multisynthetase complex and interacts with the arginine tRNA synthetase through its C-terminal domain. Alternatively spliced transcript variants of this gene hav…					-0.818838		-1.18143			300.14	159.648	183.914	587.985	242.55
ENSG00000138246	DNAJC13	protein_coding	DnaJ heat shock protein family (Hsp40) member C13	6.48932						-1.37399		-1.27859			114.107	29.2435	59.4389	214.495	82.823
ENSG00000109685	NSD2	protein_coding	nuclear receptor binding SET domain protein 2	8.34598	This gene encodes a protein that contains four domains present in other developmental proteins: a PWWP domain, an HMG box, a SET domain, and a PHD-type zinc finger. It is expressed ubiquitously in early development. Wolf-Hirschhorn syndrome (WHS) is a malformation syndrome associated with a hemizygous deletion of the distal short arm of chromosome 4. This gene maps to the 165 kb WHS critical regi…					-1.17324		-0.600094			367.828	137.98	186.424	531.658	328.09
ENSG00000158186	MRAS	protein_coding	muscle RAS oncogene homolog	3.87007	This gene encodes a member of the Ras family of small GTPases. These membrane-associated proteins function as signal transducers in multiple processes including cell growth and differentiation, and dysregulation of Ras signaling has been associated with many types of cancer. The encoded protein may play a role in the tumor necrosis factor-alpha and MAP kinase signaling pathways. Alternatively spl…					-1.37076		-0.946202			25.5085	9.25834	12.0909	36.2359	17.5883
ENSG00000131791	PRKAB2	protein_coding	protein kinase AMP-activated non-catalytic subunit beta 2	5.01717	The protein encoded by this gene is a regulatory subunit of the AMP-activated protein kinase (AMPK). AMPK is a heterotrimer consisting of an alpha catalytic subunit, and non-catalytic beta and gamma subunits. AMPK is an important energy-sensing enzyme that monitors cellular energy status. In response to cellular metabolic stresses, AMPK is activated, and thus phosphorylates and inactivates acetyl…					0.997553		1.16228			27.266	56.8394	54.2001	18.7101	38.8628
ENSG00000117266	CDK18	protein_coding	cyclin dependent kinase 18	4.59011						-1.20553		-1.69853			27.7588	12.3743	12.3499	22.9336	6.76149
ENSG00000086758	HUWE1	protein_coding	HECT, UBA and WWE domain containing 1, E3 ubiquitin protein ligase	9.84402	This gene encodes a protein containing a C-terminal HECT (E6AP type E3 ubiquitin protein ligase) domain that functions as an E3 ubiquitin ligase. The encoded protein is required for the ubiquitination and subsequent degradation of the anti-apoptotic protein Mcl1 (myeloid cell leukemia sequence 1 (BCL2-related)). This protein also ubiquitinates the p53 tumor suppressor, core histones, and DNA poly…					-1.40227		-0.928994			1234.23	270.336	668.906	1907.72	941.195
ENSG00000114416	FXR1	protein_coding	FMR1 autosomal homolog 1	8.5934	The protein encoded by this gene is an RNA binding protein that interacts with the functionally-similar proteins FMR1 and FXR2. These proteins shuttle between the nucleus and cytoplasm and associate with polyribosomes, predominantly with the 60S ribosomal subunit. Three transcript variants encoding different isoforms have been found for this gene. [provided by RefSeq, Jul 2008].					-0.482643		-0.908998			461.978	356.581	306.975	979.712	491.609
ENSG00000101868	POLA1	protein_coding	DNA polymerase alpha 1, catalytic subunit	6.23443	This gene encodes the catalytic subunit of DNA polymerase, which together with a regulatory and two primase subunits, forms the DNA polymerase alpha complex. The catalytic subunit plays an essential role in the initiation of DNA replication. [provided by RefSeq, Mar 2010]. Publication Note: This RefSeq record includes a subset of the publications that are available for this gene. Please see the G…					-1.19682		-0.798862			99.5538	38.9495	49.8976	177.469	95.8825
ENSG00000146670	CDCA5	protein_coding	cell division cycle associated 5	7.0027						0.882424		1.49836			72.9941	162.155	110.99	78.5112	209.732
ENSG00000119139	TJP2	protein_coding	tight junction protein 2	6.75404	This gene encodes a zonula occluden that is a member of the membrane-associated guanylate kinase homolog family. The encoded protein functions as a component of the tight junction barrier in epithelial and endothelial cells and is necessary for proper assembly of tight junctions. Mutations in this gene have been identified in patients with hypercholanemia, and genomic duplication of a 270 kb regi…					-0.888823		-0.757077			49.2924	21.2924	30.9544	70.6561	38.8838
ENSG00000164985	PSIP1	protein_coding	PC4 and SFRS1 interacting protein 1	7.60665						-1.29936		-0.663685			295.212	126.375	115.511	392.832	231.133
ENSG00000189280	GJB5	protein_coding	gap junction protein beta 5	2.35209	This gene encodes a member of the beta-type (group I) connexin family. The encoded protein is a gap junction protein involved in intercellular communication related to epidermal differentiation and environmental sensing. This gene has been linked to non-small cell lung cancer. [provided by RefSeq, Nov 2012].					2.35647		1.90646			3.25221	20.791	14.541	1.22365	4.21276
ENSG00000111319	SCNN1A	protein_coding	sodium channel epithelial 1 alpha subunit	6.49403	Nonvoltage-gated, amiloride-sensitive, sodium channels control fluid and electrolyte transport across epithelia in many organs. These channels are heteromeric complexes consisting of 3 subunits: alpha, beta, and gamma. This gene encodes the alpha subunit, and mutations in this gene have been associated with pseudohypoaldosteronism type 1 (PHA1), a rare salt wasting disease resulting from target o…					-0.665695		-0.947578			64.0751	35.9052	45.7942	30.7887	15.3766
ENSG00000023839	ABCC2	protein_coding	ATP binding cassette subfamily C member 2	6.50875	The protein encoded by this gene is a member of the superfamily of ATP-binding cassette (ABC) transporters. ABC proteins transport various molecules across extra- and intra-cellular membranes. ABC genes are divided into seven distinct subfamilies (ABC1, MDR/TAP, MRP, ALD, OABP, GCN20, White). This protein is a member of the MRP subfamily which is involved in multi-drug resistance. This protein is…					-1.36316		-0.979802			229.051	81.0866	97.9825	138.194	65.5927
ENSG00000085982	USP40	protein_coding	ubiquitin specific peptidase 40	5.83763	Modification of cellular proteins by ubiquitin is an essential regulatory mechanism controlled by the coordinated action of multiple ubiquitin-conjugating and deubiquitinating enzymes. USP40 belongs to a large family of cysteine proteases that function as deubiquitinating enzymes (Quesada et al., 2004 [PubMed 14715245]).[supplied by OMIM, Mar 2008].					-1.05301		-1.4162			66.4239	29.3509	35.0179	123.628	43.897
ENSG00000137076	TLN1	protein_coding	talin 1	8.05063	This gene encodes a cytoskeletal protein that is concentrated in areas of cell-substratum and cell-cell contacts. The encoded protein plays a significant role in the assembly of actin filaments and in spreading and migration of various cell types, including fibroblasts and osteoclasts. It codistributes with integrins in the cell surface membrane in order to assist in the attachment of adherent ce…					-1.09887		-1.07872			322.626	111.691	185.806	526.566	233.998
ENSG00000094804	CDC6	protein_coding	cell division cycle 6	7.90281	The protein encoded by this gene is highly similar to Saccharomyces cerevisiae Cdc6, a protein essential for the initiation of DNA replication. This protein functions as a regulator at the early steps of DNA replication. It localizes in cell nucleus during cell cyle G1, but translocates to the cytoplasm at the start of S phase. The subcellular translocation of this protein during cell cyle is reg…					0.526334		0.692436			180.153	292.166	235.803	292.177	435.305
ENSG00000130513	GDF15	protein_coding	growth differentiation factor 15	5.96273	Bone morphogenetic proteins (e.g., BMP9; MIM 605120) are members of the transforming growth factor-beta (see TGFB1; MIM 190180) superfamily and regulate tissue differentiation and maintenance. They are synthesized as precursor molecules that are processed at a dibasic cleavage site to release C-terminal domains containing a characteristic motif of 7 conserved cysteines in the mature protein.[supp…					2.07263		-0.459397			34.2632	176.804	120.631	8.72347	5.75042
ENSG00000026950	BTN3A1	protein_coding	butyrophilin subfamily 3 member A1	2.70245	The butyrophilin (BTN) genes are a group of major histocompatibility complex (MHC)-associated genes that encode type I membrane proteins with 2 extracellular immunoglobulin (Ig) domains and an intracellular B30.2 (PRYSPRY) domain. Three subfamilies of human BTN genes are located in the MHC class I region: the single-copy BTN1A1 gene (MIM 601610) and the BTN2 (e.g., BTN2A1; MIM 613590) and BTN3 (e…					-1.79316		-0.843978			16.9509	4.45905	5.27859	4.06569	1.87468
ENSG00000185432	METTL7A	protein_coding	methyltransferase like 7A	0.743367						-2.22878					5.65031	1.52216	1.19515	0.749981	0.294894
ENSG00000151014	NOCT	protein_coding	nocturnin	4.72802	The protein encoded by this gene is highly similar to Nocturnin, a gene identified as a circadian clock regulated gene in Xenopus laevis. This protein and Nocturnin protein share similarity with the C-terminal domain of a yeast transcription factor, carbon catabolite repression 4 (CCR4). The mRNA abundance of a similar gene in mouse has been shown to exhibit circadian rhythmicity, which suggests …					1.16782		1.31059			12.2369	30.3538	27.5283	20.21	44.6342
ENSG00000114529	C3orf52	protein_coding	chromosome 3 open reading frame 52	4.99974						1.40947		1.60662			18.4292	57.2513	42.9458	15.1575	40.0634
ENSG00000143228	NUF2	protein_coding	NUF2, NDC80 kinetochore complex component	4.9933	This gene encodes a protein that is highly similar to yeast Nuf2, a component of a conserved protein complex associated with the centromere. Yeast Nuf2 disappears from the centromere during meiotic prophase when centromeres lose their connection to the spindle pole body, and plays a regulatory role in chromosome segregation. The encoded protein is found to be associated with centromeres of mitoti…					-1.1931		-1.53234			38.4024	20.7373	13.2463	87.9846	28.4362
ENSG00000091651	ORC6	protein_coding	origin recognition complex subunit 6	6.33544	The origin recognition complex (ORC) is a highly conserved six subunit protein complex essential for the initiation of the DNA replication in eukaryotic cells. Studies in yeast demonstrated that ORC binds specifically to origins of replication and serves as a platform for the assembly of additional initiation factors such as Cdc6 and Mcm proteins. The protein encoded by this gene is a subunit of …					1.13594		0.849659			45.7938	123.331	78.88	83.6032	143.95
ENSG00000140044	JDP2	protein_coding	Jun dimerization protein 2	3.67477						-0.981813		-0.879459			11.8919	7.27058	5.4977	22.7757	13.0596
ENSG00000164237	CMBL	protein_coding	carboxymethylenebutenolidase homolog	6.26098	CMBL (EC 3.1.1.45) is a cysteine hydrolase of the dienelactone hydrolase family that is highly expressed in liver cytosol. CMBL preferentially cleaves cyclic esters, and it activates medoxomil-ester prodrugs in which the medoxomil moiety is linked to an oxygen atom (Ishizuka et al., 2010 [PubMed 20177059]).[supplied by OMIM, Apr 2010].					0.730061		-0.522526			91.8996	188.516	121.129	62.9195	40.4636
ENSG00000137801	THBS1	protein_coding	thrombospondin 1	7.17949	The protein encoded by this gene is a subunit of a disulfide-linked homotrimeric protein. This protein is an adhesive glycoprotein that mediates cell-to-cell and cell-to-matrix interactions. This protein can bind to fibrinogen, fibronectin, laminin, type V collagen and integrins alpha-V/beta-1. This protein has been shown to play roles in platelet aggregation, angiogenesis, and tumorigenesis. [pr…					2.01114		1.63947			19.2669	77.0574	74.3783	52.775	151.28
ENSG00000137831	UACA	protein_coding	uveal autoantigen with coiled-coil domains and ankyrin repeats	6.1293						-1.1262		-0.511377			57.9649	22.7608	29.1418	65.6826	43.3283
ENSG00000143889	HNRNPLL	protein_coding	heterogeneous nuclear ribonucleoprotein L like	5.24145	HNRNPLL is a master regulator of activation-induced alternative splicing in T cells. In particular, it alters splicing of CD45 (PTPRC; MIM 151460), a tyrosine phosphatase essential for T-cell development and activation (Oberdoerffer et al., 2008 [PubMed 18669861]).[supplied by OMIM, Aug 2008].					-1.10498		-1.62025			42.558	22.2236	18.7838	88.182	27.6357
ENSG00000140740	UQCRC2	protein_coding	ubiquinol-cytochrome c reductase core protein II	7.8629						-0.505502		-1.11183			250.749	177.467	176.723	547.684	237.179
ENSG00000173614	NMNAT1	protein_coding	nicotinamide nucleotide adenylyltransferase 1	4.81648	This gene encodes an enzyme which catalyzes a key step in the biosynthesis of nicotinamide adenine dinucleotide (NAD). The encoded enzyme is one of several nicotinamide nucleotide adenylyltransferases, and is specifically localized to the cell nucleus. Activity of this protein leads to the activation of a nuclear deacetylase that functions in the protection of damaged neurons. Mutations in this g…					-0.86585		-0.998724			38.8459	24.5337	18.4053	75.3534	35.8717
ENSG00000183856	IQGAP3	protein_coding	IQ motif containing GTPase activating protein 3	6.0611						-1.33861		-1.09772			55.5011	14.38	28.584	108.431	47.8781
ENSG00000155827	RNF20	protein_coding	ring finger protein 20	6.76805	The protein encoded by this gene shares similarity with BRE1 of S. cerevisiae. The protein encoded by this human gene is an E3 ubiquitin ligase that regulates chromosome structure by monoubiquitinating histone H2B. This protein acts as a putative tumor suppressor and positively regulates the p53 tumor suppressor as well as numerous histone H2A and H2B genes. In contrast, this protein also suppres…					-1.01489		-0.841077			168.967	76.6455	90.2538	261.822	137.041
ENSG00000214049	UCA1	processed_transcript	urothelial cancer associated 1 (non-protein coding)	5.59105	This gene represents a long non-coding RNA. It plays a regulatory role in bladder cancer cell proliferation. Several genes can be regulated by this gene, and the most important one is the CREB (cAMP responsive element binding protein) gene, which encodes a transcriptional factor and affects the oncogenesis. [provided by RefSeq, Mar 2012].					-0.564185		0.414124			70.0539	47.9571	46.093	16.1443	21.2534
ENSG00000174371	EXO1	protein_coding	exonuclease 1	6.6114	This gene encodes a protein with 5_ to 3_ exonuclease activity as well as an RNase H activity. It is similar to the Saccharomyces cerevisiae protein Exo1 which interacts with Msh2 and which is involved in mismatch repair and recombination. Alternative splicing of this gene results in three transcript variants encoding two different isoforms. [provided by RefSeq, Jul 2008].					0.357353		0.582841			73.3226	85.5098	100.273	142.102	198.548
ENSG00000135763	URB2	protein_coding	URB2 ribosome biogenesis 2 homolog (S. cerevisiae)	5.90397						0.45673		1.02882			37.0883	46.5245	58.7616	50.3672	94.4291
ENSG00000099812	MISP	protein_coding	mitotic spindle positioning	6.68322						1.03761		1.16849			35.7415	80.1912	68.1236	44.3278	96.0932
ENSG00000163507	KIAA1524	protein_coding	KIAA1524	5.88755						-0.513924		-0.797642			47.1078	33.2906	33.0061	131.405	70.4374
ENSG00000124920	MYRF	protein_coding	myelin regulatory factor	6.32125	This gene encodes a transcription factor that is required for central nervous system myelination and may regulate oligodendrocyte differentiation. It is thought to act by increasing the expression of genes that effect myelin production but may also directly promote myelin gene expression. Loss of a similar gene in mouse models results in severe demyelination. Alternative splicing results in multi…					-0.97058		-0.641872			55.5997	22.8146	33.9224	29.0519	17.5462
ENSG00000116906	GNPAT	protein_coding	glyceronephosphate O-acyltransferase	6.08949	This gene encodes an enzyme located in the peroxisomal membrane which is essential to the synthesis of ether phospholipids. Mutations in this gene are associated with rhizomelic chondrodysplasia punctata. [provided by RefSeq, Jul 2008]. Publication Note: This RefSeq record includes a subset of the publications that are available for this gene. Please see the Gene record to access additional publi…					-0.805681		-0.928258			106.994	70.9329	51.5708	97.7739	47.4779
ENSG00000177570	SAMD12	protein_coding	sterile alpha motif domain containing 12	5.15877						-1.00488		-0.823336			35.4458	12.2848	22.9071	5.80249	2.92787
ENSG00000233276	GPX1	protein_coding	glutathione peroxidase 1	6.2045	This gene encodes a member of the glutathione peroxidase family. Glutathione peroxidase functions in the detoxification of hydrogen peroxide, and is one of the most important antioxidant enzymes in humans. This protein is one of only a few proteins known in higher vertebrates to contain selenocysteine, which occurs at the active site of glutathione peroxidase and is coded by UGA, that normally fu…					0.785351		-0.773791			52.2161	123.045	61.8491	37.1833	20.0528
ENSG00000197081	IGF2R	protein_coding	insulin like growth factor 2 receptor	7.75868	This gene encodes a receptor for both insulin-like growth factor 2 and mannose 6-phosphate, although the binding sites for either are located on different segments of the receptor. This receptor functions in the intracellular trafficking of lysosomal enzymes, the activation of transforming growth factor beta, and the degradation of insulin-like growth factor 2. While the related mouse gene shows …					-0.784652		-0.497772			164.664	71.0403	121.726	351.346	231.997
ENSG00000103811	CTSH	protein_coding	cathepsin H	5.67455	The protein encoded by this gene is a lysosomal cysteine proteinase important in the overall degradation of lysosomal proteins. It is composed of a dimer of disulfide-linked heavy and light chains, both produced from a single protein precursor. The encoded protein, which belongs to the peptidase C1 protein family, can act both as an aminopeptidase and as an endopeptidase. Increased expression of …					-0.913804		-0.545176			14.4543	8.77483	5.916	5.36829	3.39128
ENSG00000119411	BSPRY	protein_coding	B-box and SPRY domain containing	4.85082						-1.09097		-1.33007			32.5057	15.6335	16.0947	52.6171	20.1791
ENSG00000167767	KRT80	protein_coding	keratin 80	6.7977	Keratins are intermediate filament proteins responsible for the structural integrity of epithelial cells and are subdivided into epithelial keratins and hair keratins. This gene_s expression profile shows that it encodes a type II epithelial keratin, although structurally the encoded protein is more like a type II hair keratin. This protein is involved in cell differentiation, localizing near des…					1.31001		0.715807			7.22714	15.9738	19.8594	21.71	31.5747
ENSG00000083720	OXCT1	protein_coding	3-oxoacid CoA-transferase 1	6.27671	This gene encodes a member of the 3-oxoacid CoA-transferase gene family. The encoded protein is a homodimeric mitochondrial matrix enzyme that plays a central role in extrahepatic ketone body catabolism by catalyzing the reversible transfer of coenzyme A from succinyl-CoA to acetoacetate. Mutations in this gene are associated with succinyl CoA:3-oxoacid CoA transferase deficiency. [provided by Re…					-0.67237		-0.88102			104.021	75.4456	58.3831	209.087	104.856
ENSG00000152253	SPC25	protein_coding	SPC25, NDC80 kinetochore complex component	5.87765	This gene encodes a protein that may be involved in kinetochore-microtubule interaction and spindle checkpoint activity. [provided by RefSeq, Jul 2008].					-0.873092		-0.766357			65.5698	46.041	25.7356	165.943	89.1632
ENSG00000178307	TMEM11	protein_coding	transmembrane protein 11	5.76834						0.919		1.71834			42.0159	95.9143	68.5618	34.9728	109.995
ENSG00000127946	HIP1	protein_coding	huntingtin interacting protein 1	5.74791	The product of this gene is a membrane-associated protein that functions in clathrin-mediated endocytosis and protein trafficking within the cell. The encoded protein binds to the huntingtin protein in the brain; this interaction is lost in Huntington_s disease. Alternative splicing results in multiple transcript variants. [provided by RefSeq, Jul 2013].					-1.60842		-0.930374			86.7913	17.7108	40.4559	106.26	51.3747
ENSG00000237973	MTCO1P12	unprocessed_pseudogene	mitochondrially encoded cytochrome c oxidase I pseudogene 12	5.68119								0.911147			101.459	122.794	117.802	18.5522	35.0291
ENSG00000185880	TRIM69	protein_coding	tripartite motif containing 69	3.45966	This gene encodes a member of the RING-B-box-coiled-coil (RBCC) family and encodes a protein with an N-terminal RING finger motif, a PRY domain and a C-terminal SPRY domain. The mouse ortholog of this gene is specifically expressed in germ cells at the round spermatid stages during spermatogenesis and, when overexpressed, induces apoptosis. Alternatively spliced transcript variants encoding disti…					-1.82154		-1.38982			23.6689	6.94823	6.37414	24.5915	8.50978
ENSG00000166986	MARS	protein_coding	methionyl-tRNA synthetase	7.60117	This gene encodes a member of the class I family of aminoacyl-tRNA synthetases. These enzymes play a critical role in protein biosynthesis by charging tRNAs with their cognate amino acids. The encoded protein is a component of the multi-tRNA synthetase complex and catalyzes the ligation of methionine to tRNA molecules. [provided by RefSeq, Jan 2011]. Publication Note: This RefSeq record includes …					-0.618233		-1.23042			174.01	125.355	108.579	394.609	155.978
ENSG00000182308	DCAF4L1	protein_coding	DDB1 and CUL4 associated factor 4 like 1	2.21745						1.97845		2.94792			2.94013	10.9596	12.6487	1.22365	8.08851
ENSG00000203499	IQANK1	protein_coding	IQ motif and ankyrin repeat containing 1	5.32182						0.916082		1.00361			29.582	59.2212	54.0806	15.4733	29.7421
ENSG00000077684	JADE1	protein_coding	jade family PHD finger 1	5.10508						-0.937646		-0.151427			43.642	22.152	24.4209	66.3536	57.104
ENSG00000215414	PSMA6P1	processed_pseudogene	proteasome subunit alpha 6 pseudogene 1	2.1678								1.61333			5.78171	10.0821	11.3938	1.38154	3.53872
ENSG00000167513	CDT1	protein_coding	chromatin licensing and DNA replication factor 1	6.54036	The protein encoded by this gene is involved in the formation of the pre-replication complex that is necessary for DNA replication. The encoded protein can bind geminin, which prevents replication and may function to prevent this protein from initiating replication at inappropriate origins. Phosphorylation of this protein by cyclin A-dependent kinases results in degradation of the protein. [provi…					0.739896		1.16824			51.1813	105.746	65.3349	71.7219	148.879
ENSG00000187951	ARHGAP11B	protein_coding	Rho GTPase activating protein 11B	5.45464						-1.03408		0.519663			57.39	20.4328	35.9541	42.8279	55.0819
ENSG00000152818	UTRN	protein_coding	utrophin	5.7445	This gene shares both structural and functional similarities with the dystrophin gene. It contains an actin-binding N-terminus, a triple coiled-coil repeat central region, and a C-terminus that consists of protein-protein interaction motifs which interact with dystroglycan protein components. The protein encoded by this gene is located at the neuromuscular synapse and myotendinous junctions, wher…					-2.42576		-0.826311			68.2636	7.07359	19.6005	126.234	64.4764
ENSG00000145241	CENPC	protein_coding	centromere protein C	4.32934	Centromere protein C 1 is a centromere autoantigen and a component of the inner kinetochore plate. The protein is required for maintaining proper kinetochore size and a timely transition to anaphase. A putative pseudogene exists on chromosome 12. [provided by RefSeq, Jul 2008]. Publication Note: This RefSeq record includes a subset of the publications that are available for this gene. Please see …					-0.8704		-0.467831			21.1065	13.0369	11.3539	44.2094	30.374
ENSG00000120733	KDM3B	protein_coding	lysine demethylase 3B	7.69023						-0.844794		-0.442796			269.441	119.535	187.818	371.793	254.03
ENSG00000171848	RRM2	protein_coding	ribonucleotide reductase regulatory subunit M2	9.14909	This gene encodes one of two non-identical subunits for ribonucleotide reductase. This reductase catalyzes the formation of deoxyribonucleotides from ribonucleotides. Synthesis of the encoded protein (M2) is regulated in a cell-cycle dependent fashion. Transcription from this gene can initiate from alternative promoters, which results in two isoforms that differ in the lengths of their N-termini.…					1.00737		0.455564			394.569	926.873	671.954	857.031	1098.08
ENSG00000197780	TAF13	protein_coding	TATA-box binding protein associated factor 13	5.40855	Initiation of transcription by RNA polymerase II requires the activities of more than 70 polypeptides. The protein that coordinates these activities is transcription factor IID (TFIID), which binds to the core promoter to position the polymerase properly, serves as the scaffold for assembly of the remainder of the transcription complex, and acts as a channel for regulatory signals. TFIID is compo…					0.912199		-0.320172			39.4043	86.2262	67.1277	48.2356	36.3562
ENSG00000155111	CDK19	protein_coding	cyclin dependent kinase 19	4.34548	This gene encodes a protein that is one of the components of the Mediator co-activator complex. The Mediator complex is a multi-protein complex required for transcriptional activation by DNA binding transcription factors of genes transcribed by RNA polymerase II. The protein encoded by this gene is similar to cyclin-dependent kinase 8 which can also be a component of the Mediator complex. Alterna…					-1.90533		-1.32768			31.1424	7.1094	10.0194	33.6307	12.8911
ENSG00000100796	PPP4R3A	protein_coding	protein phosphatase 4 regulatory subunit 3A	7.61404						0.949023		0.357057			163.038	295.945	344.662	194.324	231.512
ENSG00000130052	STARD8	protein_coding	StAR related lipid transfer domain containing 8	1.67182	This gene encodes a member of a subfamily of Rho GTPase activating proteins that contain a steroidogenic acute regulatory protein related lipid transfer domain. The encoded protein localizes to focal adhesions and may be involved in regulating cell morphology. This protein may also function as a tumor suppressor. [provided by RefSeq, Mar 2010].					-2.44337		-1.54885			7.86772	1.28936	1.79273	8.21032	2.52766
ENSG00000232472	EEF1B2P3	processed_pseudogene	eukaryotic translation elongation factor 1 beta 2 pseudogene 3	4.5798								1.70276			35.9714	60.224	60.3551	4.02621	12.0906
ENSG00000134954	ETS1	protein_coding	ETS proto-oncogene 1, transcription factor	5.37774	This gene encodes a member of the ETS family of transcription factors, which are defined by the presence of a conserved ETS DNA-binding domain that recognizes the core consensus DNA sequence GGAA/T in target genes. These proteins function either as transcriptional activators or repressors of numerous genes, and are involved in stem cell development, cell senescence and death, and tumorigenesis. A…					1.16901		1.71213			12.1712	26.3245	29.321	14.526	44.2551
ENSG00000160014	CALM3	protein_coding	calmodulin 3	8.81441						-0.459103		-0.980879			525.643	359.285	408.164	1037.78	491.103
ENSG00000164292	RHOBTB3	protein_coding	Rho related BTB domain containing 3	6.90383	RHOBTB3 is a member of the evolutionarily conserved RHOBTB subfamily of Rho GTPases. For background information on RHOBTBs, see RHOBTB1 (MIM 607351).[supplied by OMIM, Apr 2004].					-2.13426		-0.307695			169.92	38.7883	40.8742	208.376	160.464
ENSG00000136122	BORA	protein_coding	bora, aurora kinase A activator	3.96659	BORA is an activator of the protein kinase Aurora A (AURKA; MIM 603072), which is required for centrosome maturation, spindle assembly, and asymmetric protein localization during mitosis (Hutterer et al., 2006 [PubMed 16890155]).[supplied by OMIM, Mar 2008].					-1.36323		-0.968977			20.6138	8.66739	7.39002	32.1308	14.7236
ENSG00000026103	FAS	protein_coding	Fas cell surface death receptor	5.13632	The protein encoded by this gene is a member of the TNF-receptor superfamily. This receptor contains a death domain. It has been shown to play a central role in the physiological regulation of programmed cell death, and has been implicated in the pathogenesis of various malignancies and diseases of the immune system. The interaction of this receptor with its ligand allows the formation of a death…					2.69366		0.309314			18.035	135.777	110.432	9.31556	11.9221
ENSG00000274012	RN7SL2	misc_RNA	RNA, 7SL, cytoplasmic 2	5.40577						4.25251		1.12187			7.16143	77.3081	186.025	9.86817	19.5894
ENSG00000250920	AC105460.1	lincRNA		5.14694						0.481341					66.6211	104.17	80.2345	4.38147	7.37234
ENSG00000156802	ATAD2	protein_coding	ATPase family, AAA domain containing 2	8.36927	A large family of ATPases has been described, whose key feature is that they share a conserved region of about 220 amino acids that contains an ATP-binding site. The proteins that belong to this family either contain one or two AAA (ATPases Associated with diverse cellular Activities) domains. AAA family proteins often perform chaperone-like functions that assist in the assembly, operation, or di…					-0.568825		-0.366899			221.364	131.193	168.974	465.857	333.188
ENSG00000100526	CDKN3	protein_coding	cyclin dependent kinase inhibitor 3	5.15619	The protein encoded by this gene belongs to the dual specificity protein phosphatase family. It was identified as a cyclin-dependent kinase inhibitor, and has been shown to interact with, and dephosphorylate CDK2 kinase, thus prevent the activation of CDK2 kinase. This gene was reported to be deleted, mutated, or overexpressed in several kinds of cancers. Alternatively spliced transcript variants…					-1.03577		-1.52894			52.0847	30.3358	21.3932	93.945	30.7953
ENSG00000121152	NCAPH	protein_coding	non-SMC condensin I complex subunit H	6.68402	This gene encodes a member of the barr gene family and a regulatory subunit of the condensin complex. This complex is required for the conversion of interphase chromatin into condensed chromosomes. The protein encoded by this gene is associated with mitotic chromosomes, except during the early phase of chromosome condensation. During interphase, the protein has a distinct punctate nucleolar local…					-0.766102		-0.488322			106.354	64.11	64.578	238.573	159.264
ENSG00000099889	ARVCF	protein_coding	armadillo repeat gene deleted in velocardiofacial syndrome	5.67496	Armadillo Repeat gene deleted in Velo-Cardio-Facial syndrome (ARVCF) is a member of the catenin family. This family plays an important role in the formation of adherens junction complexes, which are thought to facilitate communication between the inside and outside environments of a cell. The ARVCF gene was isolated in the search for the genetic defect responsible for the autosomal dominant Velo-…					0.618902		-1.33723			17.9693	28.366	26.5324	13.9339	5.01319
ENSG00000121691	CAT	protein_coding	catalase	5.46267	This gene encodes catalase, a key antioxidant enzyme in the bodies defense against oxidative stress. Catalase is a heme enzyme that is present in the peroxisome of nearly all aerobic cells. Catalase converts the reactive oxygen species hydrogen peroxide to water and oxygen and thereby mitigates the toxic effects of hydrogen peroxide. Oxidative stress is hypothesized to play a role in the developm…					-1.49907		-1.2483			71.5158	30.4075	20.4371	53.3671	22.454
ENSG00000091136	LAMB1	protein_coding	laminin subunit beta 1	6.14786	Laminins, a family of extracellular matrix glycoproteins, are the major noncollagenous constituent of basement membranes. They have been implicated in a wide variety of biological processes including cell adhesion, differentiation, migration, signaling, neurite outgrowth and metastasis. Laminins are composed of 3 non identical chains: laminin alpha, beta and gamma (formerly A, B1, and B2, respect…					-0.781515		-0.845938			92.4416	52.4341	55.8335	61.5379	32.8174
ENSG00000143390	RFX5	protein_coding	regulatory factor X5	5.43207	A lack of MHC-II expression results in a severe immunodeficiency syndrome called MHC-II deficiency, or the bare lymphocyte syndrome (BLS; MIM 209920). At least 4 complementation groups have been identified in B-cell lines established from patients with BLS. The molecular defects in complementation groups B, C, and D all lead to a deficiency in RFX, a nuclear protein complex that binds to the X bo…					-0.560162		-0.776587			76.4105	45.45	58.9807	46.6567	26.2034
ENSG00000125378	BMP4	protein_coding	bone morphogenetic protein 4	7.64244	The protein encoded by this gene is a member of the bone morphogenetic protein family which is part of the transforming growth factor-beta superfamily. The superfamily includes large families of growth and differentiation factors. Bone morphogenetic proteins were originally identified by an ability of demineralized bone extract to induce endochondral osteogenesis in vivo in an extraskeletal site.…					0.622916		0.713929			49.2267	84.0056	65.1357	80.2085	125.856
ENSG00000161970	RPL26	protein_coding	ribosomal protein L26	6.16825	Ribosomes, the organelles that catalyze protein synthesis, consist of a small 40S subunit and a large 60S subunit. Together these subunits are composed of 4 RNA species and approximately 80 structurally distinct proteins. This gene encodes a ribosomal protein that is a component of the 60S subunit. The protein belongs to the L24P family of ribosomal proteins. It is located in the cytoplasm. As is…					0.556645		0.553895			101.18	166.525	134.694	32.8018	43.1176
ENSG00000075218	GTSE1	protein_coding	G2 and S-phase expressed 1	4.95418	The protein encoded by this gene is only expressed in the S and G2 phases of the cell cycle, where it colocalizes with cytoplasmic tubulin and microtubules. In response to DNA damage, the encoded protein accumulates in the nucleus and binds the tumor suppressor protein p53, shuttling it out of the nucleus and repressing its ability to induce apoptosis. [provided by RefSeq, Jul 2008]. Publication …					-1.12973		-0.49868			42.6237	18.9286	20.1383	51.7487	33.7232
ENSG00000184292	TACSTD2	protein_coding	tumor associated calcium signal transducer 2	4.71533	This intronless gene encodes a carcinoma-associated antigen. This antigen is a cell surface receptor that transduces calcium signals. Mutations of this gene have been associated with gelatinous drop-like corneal dystrophy.[provided by RefSeq, Dec 2009]. Publication Note: This RefSeq record includes a subset of the publications that are available for this gene. Please see the Gene record to access…					4.47909		3.90972			0.0821265	1.8266	1.25491	0.157891	4.78149
ENSG00000196924	FLNA	protein_coding	filamin A	10.5111	The protein encoded by this gene is an actin-binding protein that crosslinks actin filaments and links actin filaments to membrane glycoproteins. The encoded protein is involved in remodeling the cytoskeleton to effect changes in cell shape and migration. This protein interacts with integrins, transmembrane receptor complexes, and second messengers. Defects in this gene are a cause of several syn…					0.316201		-0.396659			679.548	728.974	986.458	1604.68	1152.23
ENSG00000212724	KRTAP2-3	protein_coding	keratin associated protein 2-3	2.05774						2.99431		2.28802			1.21547	10.6552	6.19487	0.355254	1.20064
ENSG00000110315	RNF141	protein_coding	ring finger protein 141	6.26296	The protein encoded by this gene contains a RING finger, a motif known to be involved in protein-DNA and protein-protein interactions. Abundant expression of this gene was found in the testicular tissue of fertile men, but was not detected in azoospermic patients. Studies of the mouse counterpart suggest that this gene may function as a testis specific transcription factor during spermatogenesis.…					-0.714149		-1.22087			120.923	73.8339	76.5096	141.312	54.5764
ENSG00000169230	PRELID1	protein_coding	PRELI domain containing 1	5.30846	This gene encodes a member of the late embryogenesis abundant motif-containing protein family. The encoded protein is localized to mitochondria and may function as a cytoprotectant by regulating cell death and differentiation. Alternative splicing results in multiple transcript variants encoding different isoforms. Several related pseudogenes have been identified. [provided by RefSeq, Nov 2012].					0.744916		0.641693			26.2312	53.0071	35.5956	14.2891	19.2523
ENSG00000171223	JUNB	protein_coding	JunB proto-oncogene, AP-1 transcription factor subunit	5.07315						1.19089		1.57728			13.3374	33.1295	29.5003	9.15767	26.73
ENSG00000129534	MIS18BP1	protein_coding	MIS18 binding protein 1	4.8678						-1.26317		-0.554307			35.8236	12.3206	18.9232	50.0514	30.6268
ENSG00000114796	KLHL24	protein_coding	kelch like family member 24	3.36917						-1.53194		-0.64181			26.067	8.68529	9.99943	5.96038	3.64404
ENSG00000225972	MTND1P23	unprocessed_pseudogene	mitochondrially encoded NADH:ubiquinone oxidoreductase core subunit 1 pseudogene 23	4.71104								1.09325			43.7242	99.7287	105.193	0.671036	0.99
ENSG00000100994	PYGB	protein_coding	glycogen phosphorylase B	7.84301	The protein encoded by this gene is a glycogen phosphorylase found predominantly in the brain. The encoded protein forms homodimers which can associate into homotetramers, the enzymatically active form of glycogen phosphorylase. The activity of this enzyme is positively regulated by AMP and negatively regulated by ATP, ADP, and glucose-6-phosphate. This enzyme catalyzes the rate-determining step …					-0.484304		-0.871796			91.9489	61.9252	73.3225	171.746	85.6455
ENSG00000133083	DCLK1	protein_coding	doublecortin like kinase 1	2.03907	This gene encodes a member of the protein kinase superfamily and the doublecortin family. The protein encoded by this gene contains two N-terminal doublecortin domains, which bind microtubules and regulate microtubule polymerization, a C-terminal serine/threonine protein kinase domain, which shows substantial homology to Ca2+/calmodulin-dependent protein kinase, and a serine/proline-rich domain i…					1.96022		1.14258			3.31791	12.4459	13.067	0.710509	1.13745
ENSG00000224791	KRT18P39	processed_pseudogene	keratin 18 pseudogene 39	2.51728											6.30732	17.675	21.1143	0.236836	0.526596
ENSG00000183010	PYCR1	protein_coding	pyrroline-5-carboxylate reductase 1	7.5837	This gene encodes an enzyme that catalyzes the NAD(P)H-dependent conversion of pyrroline-5-carboxylate to proline. This enzyme may also play a physiologic role in the generation of NADP(+) in some cell types. The protein forms a homopolymer and localizes to the mitochondrion. Alternative splicing results in multiple transcript variants. [provided by RefSeq, Aug 2013].					-0.434615		-0.940242			214.334	169.032	151.147	429.502	207.858
ENSG00000107249	GLIS3	protein_coding	GLIS family zinc finger 3	3.06389	This gene is a member of the GLI-similar zinc finger protein family and encodes a nuclear protein with five C2H2-type zinc finger domains. This protein functions as both a repressor and activator of transcription and is specifically involved in the development of pancreatic beta cells, the thyroid, eye, liver and kidney. Mutations in this gene have been associated with neonatal diabetes and conge…					0.787191		1.11312			1.59325	2.04149	2.88828	8.48663	15.7979
ENSG00000184254	ALDH1A3	protein_coding	aldehyde dehydrogenase 1 family member A3	7.24699	This gene encodes an aldehyde dehydrogenase enzyme that uses retinal as a substrate. Mutations in this gene have been associated with microphthalmia, isolated 8, and expression changes have also been detected in tumor cells. Alternative splicing results in multiple transcript variants. [provided by RefSeq, Jun 2014].					0.25035		-1.13013			192.702	219.514	250.125	206.916	91.0589
ENSG00000185022	MAFF	protein_coding	MAF bZIP transcription factor F	5.28285	The protein encoded by this gene is a basic leucine zipper (bZIP) transcription factor that lacks a transactivation domain. It is known to bind the US-2 DNA element in the promoter of the oxytocin receptor (OTR) gene and most likely heterodimerizes with other leucine zipper-containing proteins to enhance expression of the OTR gene during term pregnancy. The encoded protein can also form homodimer…					2.26818		2.37709			10.9064	68.7481	42.4677	6.71036	34.6079
ENSG00000105173	CCNE1	protein_coding	cyclin E1	6.43999	The protein encoded by this gene belongs to the highly conserved cyclin family, whose members are characterized by a dramatic periodicity in protein abundance through the cell cycle. Cyclins function as regulators of CDK kinases. Different cyclins exhibit distinct expression and degradation patterns which contribute to the temporal coordination of each mitotic event. This cyclin forms a complex w…					1.27767		0.764642			47.5348	129.33	108.301	119.642	190.796
ENSG00000186480	INSIG1	protein_coding	insulin induced gene 1	5.53768	Oxysterols regulate cholesterol homeostasis through the liver X receptor (LXR)- and sterol regulatory element-binding protein (SREBP)-mediated signaling pathways. This gene is an insulin-induced gene. It encodes an endoplasmic reticulum (ER) membrane protein that plays a critical role in regulating cholesterol concentrations in cells. This protein binds to the sterol-sensing domains of SREBP clea…					-0.674588		-0.237997			57.0122	39.4151	32.9862	73.0245	59.5896
ENSG00000197694	SPTAN1	protein_coding	spectrin alpha, non-erythrocytic 1	8.41841	Spectrins are a family of filamentous cytoskeletal proteins that function as essential scaffold proteins that stabilize the plasma membrane and organize intracellular organelles. Spectrins are composed of alpha and beta dimers that associate to form tetramers linked in a head-to-head arrangement. This gene encodes an alpha spectrin that is specifically expressed in nonerythrocytic cells. The enco…					-1.13057		-0.513728			309.338	102.952	178.197	439.015	283.266
ENSG00000150782	IL18	protein_coding	interleukin 18	5.85019	The protein encoded by this gene is a proinflammatory cytokine that augments natural killer cell activity in spleen cells, and stimulates interferon gamma production in T-helper type I cells. Alternatively spliced transcript variants encoding different isoforms have been found for this gene.[provided by RefSeq, Aug 2011].					0.709238		0.300492			56.5359	112.157	73.5616	33.4728	38.61
ENSG00000090863	GLG1	protein_coding	golgi glycoprotein 1	8.33798						-1.38323		-1.18488			535.925	178.631	235.146	669.22	276.02
ENSG00000132670	PTPRA	protein_coding	protein tyrosine phosphatase, receptor type A	6.55649	The protein encoded by this gene is a member of the protein tyrosine phosphatase (PTP) family. PTPs are known to be signaling molecules that regulate a variety of cellular processes including cell growth, differentiation, mitotic cycle, and oncogenic transformation. This PTP contains an extracellular domain, a single transmembrane segment and two tandem intracytoplasmic catalytic domains, and thu…					-0.857208		-0.933033			126.968	68.8018	71.6692	203.442	98.5366
ENSG00000152229	PSTPIP2	protein_coding	proline-serine-threonine phosphatase interacting protein 2	5.18188						1.19311		-0.342108			33.3434	73.7623	78.8202	52.9724	38.4204
ENSG00000163166	IWS1	protein_coding	IWS1, SUPT6H interacting protein	7.46028						-0.611527		-0.93169			205.891	156.926	117.045	416.792	203.434
ENSG00000102384	CENPI	protein_coding	centromere protein I	3.74181	The product of this gene is involved in the response of gonadal tissues to follicle-stimulating hormone. This gene is also a potential candidate for human X-linked disorders of gonadal development and gametogenesis. [provided by RefSeq, Jul 2008]. Publication Note: This RefSeq record includes a subset of the publications that are available for this gene. Please see the Gene record to access addit…					-1.05387		-1.13552			13.2224	6.08866	7.31034	28.6572	12.217
ENSG00000229544	NKX1-2	protein_coding	NK1 homeobox 2	2.56875						2.10715		1.23037			4.96044	25.3396	17.2301	1.7368	2.82255
ENSG00000149260	CAPN5	protein_coding	calpain 5	4.37668	Calpains are calcium-dependent cysteine proteases involved in signal transduction in a variety of cellular processes. A functional calpain protein consists of an invariant small subunit and 1 of a family of large subunits. CAPN5 is one of the large subunits. Unlike some of the calpains, CAPN5 and CAPN6 lack a calmodulin-like domain IV. Because of the significant similarity to Caenorhabditis elega…					-1.8645		-1.04129			10.4465	3.09805	2.58949	10.776	4.27596
ENSG00000082212	ME2	protein_coding	malic enzyme 2	6.6949	This gene encodes a mitochondrial NAD-dependent malic enzyme, a homotetrameric protein, that catalyzes the oxidative decarboxylation of malate to pyruvate. It had previously been weakly linked to a syndrome known as Friedreich ataxia that has since been shown to be the result of mutation in a completely different gene. Certain single-nucleotide polymorphism haplotypes of this gene have been shown…					-0.937977		-1.02915			143.557	83.4684	68.9602	241.257	111.112
ENSG00000017260	ATP2C1	protein_coding	ATPase secretory pathway Ca2+ transporting 1	7.03635	The protein encoded by this gene belongs to the family of P-type cation transport ATPases. This magnesium-dependent enzyme catalyzes the hydrolysis of ATP coupled with the transport of calcium ions. Defects in this gene cause Hailey-Hailey disease, an autosomal dominant disorder. Alternatively spliced transcript variants encoding different isoforms have been identified. [provided by RefSeq, Aug 2…					-0.875277		-1.06908			146.612	79.3854	83.4216	299.006	129.922
ENSG00000146729	NIPSNAP2	protein_coding	nipsnap homolog 2	5.84396	This gene encodes a member of the NipSnap family of proteins that may be involved in vesicular transport. The encoded protein is localized to mitochondria and plays a role in oxidative phosphorylation. A pseudogene of this gene is located on the long arm of chromosome 2. Alternatively spliced transcript variants encoding multiple isoforms have been observed for this gene. [provided by RefSeq, Feb…					-1.07346		-0.840738			87.4812	45.3784	38.9819	123.036	66.0351
ENSG00000078237	TIGAR	protein_coding	TP53 induced glycolysis regulatory phosphatase	5.47338	This gene is regulated as part of the p53 tumor suppressor pathway and encodes a protein with sequence similarity to the bisphosphate domain of the glycolytic enzyme that degrades fructose-2,6-bisphosphate. The protein functions by blocking glycolysis and directing the pathway into the pentose phosphate shunt. Expression of this protein also protects cells from DNA damaging reactive oxygen specie…					1.93421		0.288395			25.9684	110.635	89.8953	37.1833	41.4957
ENSG00000174705	SH3PXD2B	protein_coding	SH3 and PX domains 2B	5.14107	This gene encodes an adapter protein that is characterized by a PX domain and four Src homology 3 domains. The encoded protein is required for podosome formation and is involved in cell adhesion and migration of numerous cell types. Mutations in this gene are the cause of Frank-ter Haar syndrome. [provided by RefSeq, Sep 2010]. Sequence Note: The RefSeq transcript and protein were derived from tr…					-1.8139		-0.52009			80.9439	17.3348	28.5641	74.1297	49.4579
ENSG00000186522	SEPT10	protein_coding	septin 10	6.70501	This gene encodes a member of the septin family of cytoskeletal proteins with GTPase activity. This protein localizes to the cytoplasm and nucleus and displays GTP-binding and GTPase activity. A pseudogene for this gene is located on chromosome 8. Alternative splicing results in multiple transcript variants. [provided by RefSeq, Apr 2012].					-0.99291		-0.81384			132.322	71.9357	63.1637	198.508	104.645
ENSG00000138182	KIF20B	protein_coding	kinesin family member 20B	6.10731						-1.00749		-0.793903			64.2722	28.0257	37.5078	129.273	70.0161
ENSG00000197043	ANXA6	protein_coding	annexin A6	6.55966	Annexin VI belongs to a family of calcium-dependent membrane and phospholipid binding proteins. Several members of the annexin family have been implicated in membrane-related events along exocytotic and endocytotic pathways. The annexin VI gene is approximately 60 kbp long and contains 26 exons. It encodes a protein of about 68 kDa that consists of eight 68-amino acid repeats separated by linking…					-1.11676		-1.26146			159.802	82.7879	66.9683	256.099	100.58
ENSG00000135387	CAPRIN1	protein_coding	cell cycle associated protein 1	9.45114						-0.879501		-0.688806			889.956	430.808	535.727	1413.2	822.879
ENSG00000198554	WDHD1	protein_coding	WD repeat and HMG-box DNA binding protein 1	6.24447	The protein encoded by this gene contains multiple N-terminal WD40 domains and a C-terminal high mobility group (HMG) box. WD40 domains are found in a variety of eukaryotic proteins and may function as adaptor/regulatory modules in signal transduction, pre-mRNA processing and cytoskeleton assembly. HMG boxes are found in many eukaryotic proteins involved in chromatin assembly, transcription and r…					-0.689043		-0.388356			85.5266	50.3568	55.7339	174.114	124.803
ENSG00000164104	HMGB2	protein_coding	high mobility group box 2	8.81734	This gene encodes a member of the non-histone chromosomal high mobility group protein family. The proteins of this family are chromatin-associated and ubiquitously distributed in the nucleus of higher eukaryotic cells. In vitro studies have demonstrated that this protein is able to efficiently bend DNA and form DNA circles. These studies suggest a role in facilitating cooperative interactions bet…					-0.520945		-0.758422			569.909	506.576	295.561	925.556	513.578
ENSG00000188352	FOCAD	protein_coding	focadhesin	4.93719						-1.51845		-1.35849			45.2189	14.4158	19.3415	58.4591	22.117
ENSG00000145349	CAMK2D	protein_coding	calcium/calmodulin dependent protein kinase II delta	6.29946	The product of this gene belongs to the serine/threonine protein kinase family and to the Ca(2+)/calmodulin-dependent protein kinase subfamily. Calcium signaling is crucial for several aspects of plasticity at glutamatergic synapses. In mammalian cells, the enzyme is composed of four different chains: alpha, beta, gamma, and delta. The product of this gene is a delta chain. Alternative splicing r…					-0.4802		-0.668664			52.8074	37.2841	40.8941	156.233	93.0178
ENSG00000223784	LINP1	lincRNA	lncRNA in non-homologous end joining pathway 1	1.23027						1.87033					1.59325	6.55426	5.21883	0.552618	2.04319
ENSG00000241878	PISD	protein_coding	phosphatidylserine decarboxylase	5.87206	Phosphatidylserine decarboxylases (PSDs; EC 4.1.1.65) catalyze the formation of phosphatidylethanolamine (PE) by decarboxylation of phosphatidylserine (PS). Type I PSDs, such as PISD, are targeted to the inner mitochondrial membrane by an N-terminal targeting sequence. PISD also contains a conserved LGST motif that functions as an autocatalytic cleavage site where the proenzyme is split into matu…					1.08306		0.514959			41.3754	87.1753	89.716	35.7623	48.0676
ENSG00000126858	RHOT1	protein_coding	ras homolog family member T1	5.60391						-0.88451		-0.996085			54.8441	29.0823	31.5918	90.1556	41.2851
ENSG00000076067	RBMS2	protein_coding	RNA binding motif single stranded interacting protein 2	5.92865	The protein encoded by this gene is a member of a small family of proteins which bind single stranded DNA/RNA. These proteins are characterized by the presence of two sets of ribonucleoprotein consensus sequence (RNP-CS) that contain conserved motifs, RNP1 and RNP2, originally described in RNA binding proteins, and required for DNA binding. The RBMS proteins have been implicated in such diverse f…					0.505571		1.50219			51.9204	66.6887	82.2463	20.6442	57.0619
ENSG00000167680	SEMA6B	protein_coding	semaphorin 6B	3.69206	This gene encodes a member of the semaphorin family, a group of proteins characterized by the presence of a conserved semaphorin (sema) domain. Whereas some semaphorins are transmembrane proteins, others are secreted. Semaphorins play a major role in axon guidance. The protein encoded by this gene may be involved in both peripheral and central nervous system development. [provided by RefSeq, Jul …					-1.22525		-1.56293			24.8186	10.2791	10.2185	37.8938	11.9432
ENSG00000144283	PKP4	protein_coding	plakophilin 4	6.82413	Armadillo-like proteins are characterized by a series of armadillo repeats, first defined in the Drosophila _armadillo_ gene product, that are typically 42 to 45 amino acids in length. These proteins can be divided into subfamilies based on their number of repeats, their overall sequence similarity, and the dispersion of the repeats throughout their sequences. Members of the p120(ctn)/plakophilin…					-0.628429		-0.533554			102.773	66.1157	68.2033	142.891	94.2395
ENSG00000110104	CCDC86	protein_coding	coiled-coil domain containing 86	5.49564						1.32641		0.560284			20.2031	51.2522	55.1961	26.1309	34.9449
ENSG00000150938	CRIM1	protein_coding	cysteine rich transmembrane BMP regulator 1	6.18816	This gene encodes a transmembrane protein containing six cysteine-rich repeat domains and an insulin-like growth factor-binding domain. The encoded protein may play a role in tissue development though interactions with members of the transforming growth factor beta family, such as bone morphogenetic proteins. [provided by RefSeq, Nov 2010]. Publication Note: This RefSeq record includes a subset o…					0.784174		0.73844			58.6219	90.0763	111.328	48.8672	76.4406
ENSG00000142546	NOSIP	protein_coding	nitric oxide synthase interacting protein	6.20286	The protein encoded by this gene may modulate the activity and localization of nitric oxide synthase (endothelial and neuronal) and thus nitric oxide production. Alternative splicing results in multiple transcript variants that encode the same protein. [provided by RefSeq, Aug 2012].					0.537031		-0.648747			56.5852	90.3091	78.2027	63.9458	38.2098
ENSG00000138768	USO1	protein_coding	USO1 vesicle transport factor	7.49843	The protein encoded by this gene is a peripheral membrane protein which recycles between the cytosol and the Golgi apparatus during interphase. It is regulated by phosphorylation: dephosphorylated protein associates with the Golgi membrane and dissociates from the membrane upon phosphorylation. Ras-associated protein 1 recruits this protein to coat protein complex II (COPII) vesicles during buddi…					-1.11752		-1.42515			273.547	127.325	133.08	400.687	140.264
ENSG00000100422	CERK	protein_coding	ceramide kinase	5.85703	CERK converts ceramide to ceramide 1-phosphate (C1P), a sphingolipid metabolite. Both CERK and C1P have been implicated in various cellular processes, including proliferation, apoptosis, phagocytosis, and inflammation (Kim et al., 2006 [PubMed 16488390]).[supplied by OMIM, Mar 2008]. Sequence Note: The RefSeq transcript and protein were derived from genomic sequence to make the sequence consisten…					-0.898178		-0.920327			74.8173	37.0513	43.9417	116.405	58.3468
ENSG00000173898	SPTBN2	protein_coding	spectrin beta, non-erythrocytic 2	6.1157	Spectrins are principle components of a cell_s membrane-cytoskeleton and are composed of two alpha and two beta spectrin subunits. The protein encoded by this gene (SPTBN2), is called spectrin beta non-erythrocytic 2 or beta-III spectrin. It is related to, but distinct from, the beta-II spectrin gene which is also known as spectrin beta non-erythrocytic 1 (SPTBN1). SPTBN2 regulates the glutamate …					-1.15662		-0.928603			57.2258	20.2	33.1256	78.748	38.7364
ENSG00000197943	PLCG2	protein_coding	phospholipase C gamma 2	4.45145	The protein encoded by this gene is a transmembrane signaling enzyme that catalyzes the conversion of 1-phosphatidyl-1D-myo-inositol 4,5-bisphosphate to 1D-myo-inositol 1,4,5-trisphosphate (IP3) and diacylglycerol (DAG) using calcium as a cofactor. IP3 and DAG are second messenger molecules important for transmitting signals from growth factor receptors and immune system receptors across the cell…					-1.3427		-1.27776			42.3609	15.2575	19.461	55.2223	21.5904
ENSG00000136271	DDX56	protein_coding	DEAD-box helicase 56	7.14922	This gene encodes a member of the DEAD box protein family. DEAD box proteins, characterized by the conserved motif Asp-Glu-Ala-Asp (DEAD), are putative RNA helicases. They are implicated in a number of cellular processes involving alteration of RNA secondary structure such as translation initiation, nuclear and mitochondrial splicing, and ribosome and spliceosome assembly. Based on their distribu…					0.825822		-0.470449			97.3364	196.306	152.581	173.996	117.705
ENSG00000157470	FAM81A	protein_coding	family with sequence similarity 81 member A	3.53935						-1.12367		-1.26777			10.2658	5.0321	4.3623	22.4205	8.25702
ENSG00000134531	EMP1	protein_coding	epithelial membrane protein 1	6.61293						2.08991		1.98331			31.8487	152.216	126.865	34.3412	134.914
ENSG00000139722	VPS37B	protein_coding	VPS37B, ESCRT-I subunit	5.25552						1.07692		0.780061			19.3983	34.8844	50.1565	14.2496	23.444
ENSG00000118513	MYB	protein_coding	MYB proto-oncogene, transcription factor	3.52468	This gene encodes a transcription factor that is a member of the MYB family of transcription factor genes. The protein contains three domains, an N-terminal DNA-binding domain, a central transcriptional activation domain and a C-terminal domain involved in transcriptional repression. This protein plays an essential role in the regulation of hematopoiesis and may play a role in tumorigenesis. Alte…					-1.41349		-0.833693			14.2407	4.85302	5.55745	21.3547	11.0585
ENSG00000177469	CAVIN1	protein_coding	caveolae associated protein 1	8.37644	This gene encodes a protein that enables the dissociation of paused ternary polymerase I transcription complexes from the 3_ end of pre-rRNA transcripts. This protein regulates rRNA transcription by promoting the dissociation of transcription complexes and the reinitiation of polymerase I on nascent rRNA transcripts. This protein also localizes to caveolae at the plasma membrane and is thought to…					0.924821		1.66681			212.905	416.697	401.372	196.613	581.993
ENSG00000124171	PARD6B	protein_coding	par-6 family cell polarity regulator beta	5.20222	This gene is a member of the PAR6 family and encodes a protein with a PSD95/Discs-large/ZO1 (PDZ) domain, an OPR domain and a semi-Cdc42/Rac interactive binding (CRIB) domain. This cytoplasmic protein is involved in asymmetrical cell division and cell polarization processes as a member of a multi-protein complex. [provided by RefSeq, Jul 2008]. Publication Note: This RefSeq record includes a subs…					1.65718		1.17876			19.6118	58.1288	59.7576	16.1443	32.4172
ENSG00000225648	SBDSP1	transcribed_unprocessed_pseudogene	SBDS, ribosome maturation factor pseudogene 1	5.66735								0.614667			26.7733	67.2439	51.0529	54.1171	76.5881
ENSG00000198467	TPM2	protein_coding	tropomyosin 2	8.85005	This gene encodes beta-tropomyosin, a member of the actin filament binding protein family, and mainly expressed in slow, type 1 muscle fibers. Mutations in this gene can alter the expression of other sarcomeric tropomyosin proteins, and cause cap disease, nemaline myopathy and distal arthrogryposis syndromes. Alternatively spliced transcript variants encoding different isoforms have been found fo…					0.910733		-0.545234			384.812	911.741	552.777	861.452	549.492
ENSG00000139178	C1RL	protein_coding	complement C1r subcomponent like	3.51216						-2.31654		-1.67546			18.2157	3.95763	3.16715	6.98667	2.25383
ENSG00000076604	TRAF4	protein_coding	TNF receptor associated factor 4	6.46261	This gene encodes a member of the TNF receptor associated factor (TRAF) family. TRAF proteins are associated with, and mediate signal transduction from members of the TNF receptor superfamily. The encoded protein has been shown to interact with neurotrophin receptor, p75 (NTR/NTSR1), and negatively regulate NTR induced cell death and NF-kappa B activation. This protein has been found to bind to p…					1.75801		0.429393			38.5502	155.655	113.4	36.4333	47.2462
ENSG00000167964	RAB26	protein_coding	RAB26, member RAS oncogene family	2.96586	Members of the RAB protein family, including RAB26, are important regulators of vesicular fusion and trafficking. The RAB family of small G proteins regulates intercellular vesicle trafficking, including exocytosis, endocytosis, and recycling (summary by Seki et al., 2000 [PubMed 11043516]).[supplied by OMIM, Nov 2010].					-2.89327		-2.29105			9.77306	1.25355	1.4541	5.09198	1.13745
ENSG00000168077	SCARA3	protein_coding	scavenger receptor class A member 3	5.22965	This gene encodes a macrophage scavenger receptor-like protein. This protein has been shown to deplete reactive oxygen species, and thus play an important role in protecting cells from oxidative stress. The expression of this gene is induced by oxidative stress. Alternatively spliced transcript variants encoding distinct isoforms have been described. [provided by RefSeq, Jul 2008].					-0.362807		0.852772			33.5405	23.5846	29.6995	56.2881	93.9657
ENSG00000069812	HES2	protein_coding	hes family bHLH transcription factor 2	3.8302						1.72398		1.38004			13.1567	49.8196	39.0217	6.55247	14.9974
ENSG00000213771	KRT8P37	processed_pseudogene	keratin 8 pseudogene 37	3.25947								0.430672			9.4117	25.9305	31.1934	2.72362	3.22276
ENSG00000244509	APOBEC3C	protein_coding	apolipoprotein B mRNA editing enzyme catalytic subunit 3C	5.06285	This gene is a member of the cytidine deaminase gene family. It is one of seven related genes or pseudogenes found in a cluster thought to result from gene duplication, on chromosome 22. Members of the cluster encode proteins that are structurally and functionally related to the C to U RNA-editing cytidine deaminase APOBEC1. It is thought that the proteins may be RNA editing enzymes and have role…					0.838902		0.510016			50.4585	96.3262	83.1228	11.3287	16.8721
ENSG00000047230	CTPS2	protein_coding	CTP synthase 2	4.58755	The protein encoded by this gene catalyzes the formation of CTP from UTP with the concomitant deamination of glutamine to glutamate. This protein is the rate-limiting enzyme in the synthesis of cytosine nucleotides, which play an important role in various metabolic processes and provide the precursors necessary for the synthesis of RNA and DNA. Cancer cells that exhibit increased cell proliferati…					-1.05473		-1.13907			32.8999	16.0275	16.0748	50.2487	21.3587
ENSG00000188157	AGRN	protein_coding	agrin	9.26426	This gene encodes one of several proteins that are critical in the development of the neuromuscular junction (NMJ), as identified in mouse knock-out studies. The encoded protein contains several laminin G, Kazal type serine protease inhibitor, and epidermal growth factor domains. Additional post-translational modifications occur to add glycosaminoglycans and disulfide bonds. In one family with co…					1.12914		-0.697641			34.8217	66.2768	88.7997	49.183	28.9206
ENSG00000148841	ITPRIP	protein_coding	inositol 1,4,5-trisphosphate receptor interacting protein	4.23083	This gene encodes a membrane-associated protein that binds the inositol 1,4,5-trisphosphate receptor (ITPR). The encoded protein enhances the sensitivity of ITPR to intracellular calcium signaling. Alternative splicing results in multiple transcript variants. [provided by RefSeq, Dec 2012].					0.99688		2.1343			11.0542	20.6656	22.7278	10.2234	41.0113
ENSG00000104219	ZDHHC2	protein_coding	zinc finger DHHC-type containing 2	5.25265						-1.12621		-1.1103			57.4722	27.8288	25.8153	93.3924	39.1998
ENSG00000117593	DARS2	protein_coding	aspartyl-tRNA synthetase 2, mitochondrial	5.205	The protein encoded by this gene belongs to the class-II aminoacyl-tRNA synthetase family. It is a mitochondrial enzyme that specifically aminoacylates aspartyl-tRNA. Mutations in this gene are associated with leukoencephalopathy with brainstem and spinal cord involvement and lactate elevation (LBSL). [provided by RefSeq, Nov 2009]. Publication Note: This RefSeq record includes a subset of the pu…					-0.688871		-1.04602			37.1212	25.0709	22.6481	82.0243	37.3462
ENSG00000146085	MUT	protein_coding	methylmalonyl-CoA mutase	5.08351	This gene encodes the mitochondrial enzyme methylmalonyl Coenzyme A mutase. In humans, the product of this gene is a vitamin B12-dependent enzyme which catalyzes the isomerization of methylmalonyl-CoA to succinyl-CoA, while in other species this enzyme may have different functions. Mutations in this gene may lead to various types of methylmalonic aciduria. [provided by RefSeq, Jul 2008]. Sequence…					-0.988018		-1.10219			46.1715	24.677	22.3493	72.2745	31.9328
ENSG00000104356	POP1	protein_coding	POP1 homolog, ribonuclease P/MRP subunit	7.35587	This gene encodes the protein subunit of two different small nucleolar ribonucleoprotein complexes: the endoribonuclease for mitochondrial RNA processing complex and the ribonuclease P complex. The encoded protein is a ribonuclease that localizes to the nucleus and functions in pre-RNA processing. This protein is also an autoantigen in patients suffering from connective tissue diseases. Alternati…					0.88578		0.798682			121.301	206.495	246.141	168.351	275.62
ENSG00000136937	NCBP1	protein_coding	nuclear cap binding protein subunit 1	6.92518	The product of this gene is a component of the nuclear cap-binding protein complex (CBC), which binds to the monomethylated 5_ cap of nascent pre-mRNA in the nucleoplasm. The encoded protein promotes high-affinity mRNA-cap binding and associates with the CTD of RNA polymerase II. The CBC promotes pre-mRNA splicing, 3_-end processing, RNA nuclear export, and nonsense-mediated mRNA decay. [provided…					-0.517167		-0.781996			106.847	83.4504	69.9761	220.494	118.231
ENSG00000198899	MT-ATP6	protein_coding	mitochondrially encoded ATP synthase 6	12.9147						0.199572		0.880184			10963.2	12048.7	13292	5064.03	8725.42
ENSG00000131473	ACLY	protein_coding	ATP citrate lyase	8.56869	ATP citrate lyase is the primary enzyme responsible for the synthesis of cytosolic acetyl-CoA in many tissues. The enzyme is a tetramer (relative molecular weight approximately 440,000) of apparently identical subunits. It catalyzes the formation of acetyl-CoA and oxaloacetate from citrate and CoA with a concomitant hydrolysis of ATP to ADP and phosphate. The product, acetyl-CoA, serves several i…					-0.824678		-1.0179			490.575	220.893	335.379	800.151	371.566
ENSG00000026559	KCNG1	protein_coding	potassium voltage-gated channel modifier subfamily G member 1	2.18258	Voltage-gated potassium (Kv) channels represent the most complex class of voltage-gated ion channels from both functional and structural standpoints. Their diverse functions include regulating neurotransmitter release, heart rate, insulin secretion, neuronal excitability, epithelial electrolyte transport, smooth muscle contraction, and cell volume. This gene encodes a member of the potassium chan…					-1.50054		-1.37214			7.62134	3.00851	2.46998	15.5128	4.90787
ENSG00000188112	C6orf132	protein_coding	chromosome 6 open reading frame 132	5.69123						0.756069		1.09611			29.237	46.8648	47.6069	17.9995	37.4094
ENSG00000166848	TERF2IP	protein_coding	TERF2 interacting protein	6.13394	The gene encodes a protein that is part of a complex involved in telomere length regulation. Pseudogenes are present on chromosomes 5 and 22. [provided by RefSeq, Apr 2010]. Publication Note: This RefSeq record includes a subset of the publications that are available for this gene. Please see the Gene record to access additional publications.					1.09287		1.11685			56.8316	156.371	91.0108	43.341	87.4991
ENSG00000164961	WASHC5	protein_coding	WASH complex subunit 5	6.45146	This gene encodes a 134 kDa protein named strumpellin that is predicted to have multiple transmembrane domains and a spectrin-repeat-containing domain. This ubiquitously expressed gene has its highest expression in skeletal muscle. The protein is named for Strumpell disease; a form of hereditary spastic paraplegia (HSP). Spastic paraplegias are a diverse group of disorders in which the autosomal …					-0.679997		-0.867163			81.5681	47.6527	53.7818	149.523	75.9351
ENSG00000021826	CPS1	protein_coding	carbamoyl-phosphate synthase 1	4.91954	The mitochondrial enzyme encoded by this gene catalyzes synthesis of carbamoyl phosphate from ammonia and bicarbonate. This reaction is the first committed step of the urea cycle, which is important in the removal of excess urea from cells. The encoded protein may also represent a core mitochondrial nucleoid protein. Three transcript variants encoding different isoforms have been found for this g…					-2.12217		-1.88218			68.165	12.9832	18.3057	88.1031	22.7068
ENSG00000014824	SLC30A9	protein_coding	solute carrier family 30 member 9	6.49975						-1.12498		-1.07838			107.471	54.78	44.2007	197.324	83.9183
ENSG00000248527	MTATP6P1	unprocessed_pseudogene	mitochondrially encoded ATP synthase 6 pseudogene 1	10.7619								0.9459			2701.26	3196.42	2821.89	1219.31	2195
ENSG00000145425	RPS3A	protein_coding	ribosomal protein S3A	8.4292	Ribosomes, the organelles that catalyze protein synthesis, consist of a small 40S subunit and a large 60S subunit. Together these subunits are composed of 4 RNA species and approximately 80 structurally distinct proteins. This gene encodes a ribosomal protein that is a component of the 40S subunit. The protein belongs to the S3AE family of ribosomal proteins. It is located in the cytoplasm. Disru…					0.5704		0.545293			414.985	744.661	497.641	236.362	327.606
ENSG00000144028	SNRNP200	protein_coding	small nuclear ribonucleoprotein U5 subunit 200	9.99688	Pre-mRNA splicing is catalyzed by the spliceosome, a complex of specialized RNA and protein subunits that removes introns from a transcribed pre-mRNA segment. The spliceosome consists of small nuclear RNA proteins (snRNPs) U1, U2, U4, U5 and U6, together with approximately 80 conserved proteins. U5 snRNP contains nine specific proteins. This gene encodes one of the U5 snRNP-specific proteins. Thi…					-0.97085		-0.607435			1203.79	424.594	810.97	2031.26	1242.6
ENSG00000156463	SH3RF2	protein_coding	SH3 domain containing ring finger 2	4.53954						-0.680556		0.687141			16.2611	9.13299	11.3141	19.3811	31.7011
ENSG00000239306	RBM14	protein_coding	RNA binding motif protein 14	5.86865	This gene encodes a ribonucleoprotein that functions as a general nuclear coactivator, and an RNA splicing modulator. This protein contains two RNA recognition motifs (RRM) at the N-terminus, and multiple hexapeptide repeat domain at the C-terminus that interacts with thyroid hormone receptor-binding protein (TRBP), and is required for transcription activation. Alternatively spliced transcript va…					1.95444		2.29865			12.746	48.4227	52.1684	10.3813	45.6874
ENSG00000143751	SDE2	protein_coding	SDE2 telomere maintenance homolog	6.11684						0.611263		1.14453			56.7002	75.768	98.6797	66.7483	134.893
ENSG00000077097	TOP2B	protein_coding	topoisomerase (DNA) II beta	7.72427	This gene encodes a DNA topoisomerase, an enzyme that controls and alters the topologic states of DNA during transcription. This nuclear enzyme is involved in processes such as chromosome condensation, chromatid separation, and the relief of torsional stress that occurs during DNA transcription and replication. It catalyzes the transient breaking and rejoining of two strands of duplex DNA which a…					-1.06871		-0.9225			322.248	141.687	164.373	443.436	222.118
ENSG00000210082	MT-RNR2	Mt_rRNA	mitochondrially encoded 16S RNA	13.8997						1.30371		1.5363			9687.73	27352.2	20803.6	6841.88	18575.4
ENSG00000127483	HP1BP3	protein_coding	heterochromatin protein 1 binding protein 3	7.76137						-0.889729		-0.748676			226.144	120.484	125.849	323.321	183.655
ENSG00000100290	BIK	protein_coding	BCL2 interacting killer	3.43813	The protein encoded by this gene shares a critical BH3 domain with other death-promoting proteins, such as BID, BAK, BAD and BAX, that is required for its pro-apoptotic activity, and for interaction with anti-apoptotic members of the BCL2 family, and viral survival-promoting proteins. Since the activity of this protein is suppressed in the presence of survival-promoting proteins, it is suggested …					1.37654		0.637736			9.51025	34.4367	18.5248	6.74983	11.0796
ENSG00000108846	ABCC3	protein_coding	ATP binding cassette subfamily C member 3	8.16581	The protein encoded by this gene is a member of the superfamily of ATP-binding cassette (ABC) transporters. ABC proteins transport various molecules across extra- and intra-cellular membranes. ABC genes are divided into seven distinct subfamilies (ABC1, MDR/TAP, MRP, ALD, OABP, GCN20, White). This protein is a member of the MRP subfamily which is involved in multi-drug resistance. The specific fu…					-1.21433		-1.10577			31.7994	11.5864	14.9593	19.0258	8.21489
ENSG00000072274	TFRC	protein_coding	transferrin receptor	8.64435						-1.10897		-0.314871			334.304	143.012	168.357	604.524	448.175
ENSG00000125753	VASP	protein_coding	vasodilator stimulated phosphoprotein	7.28103	Vasodilator-stimulated phosphoprotein (VASP) is a member of the Ena-VASP protein family. Ena-VASP family members contain an EHV1 N-terminal domain that binds proteins containing E/DFPPPPXD/E motifs and targets Ena-VASP proteins to focal adhesions. In the mid-region of the protein, family members have a proline-rich domain that binds SH3 and WW domain-containing proteins. Their C-terminal EVH2 dom…					0.373938		-0.838991			60.4287	95.7531	60.8133	202.377	107.088
ENSG00000105193	RPS16	protein_coding	ribosomal protein S16	9.33882	Ribosomes, the organelles that catalyze protein synthesis, consist of a small 40S subunit and a large 60S subunit. Together these subunits are composed of 4 RNA species and approximately 80 structurally distinct proteins. This gene encodes a ribosomal protein that is a component of the 40S subunit. The protein belongs to the S9P family of ribosomal proteins. It is located in the cytoplasm. As is …					0.358841		-1.30949			258.354	376.315	291.318	443.081	166.109
ENSG00000224877	NDUFAF8	protein_coding	NADH:ubiquinone oxidoreductase complex assembly factor 8	6.53088						1.37022		0.232292			83.3913	284.34	148.438	73.4192	80.1689
ENSG00000162616	DNAJB4	protein_coding	DnaJ heat shock protein family (Hsp40) member B4	5.16185	DNAJB4 belongs to the evolutionarily conserved DNAJ/HSP40 protein family. For background information on the DNAJ family, see MIM 608375.[supplied by OMIM, Mar 2008]. Publication Note: This RefSeq record includes a subset of the publications that are available for this gene. Please see the Gene record to access additional publications.					0.72562		1.32973			27.4795	51.2164	39.9778	32.0913	72.5649
ENSG00000173530	TNFRSF10D	protein_coding	TNF receptor superfamily member 10d	6.2272	The protein encoded by this gene is a member of the TNF-receptor superfamily. This receptor contains an extracellular TRAIL-binding domain, a transmembrane domain, and a truncated cytoplamic death domain. This receptor does not induce apoptosis, and has been shown to play an inhibitory role in TRAIL-induced cell apoptosis. [provided by RefSeq, Jul 2008]. Sequence Note: This RefSeq record was crea…					1.56123		1.08286			48.1097	167.814	119.754	48.8277	96.4934
ENSG00000163590	PPM1L	protein_coding	protein phosphatase, Mg2+/Mn2+ dependent 1L	3.9925	PPM1L, or PP2CE, belongs to the PP2C group of serine/threonine phosphatases, which are distinguished from other phosphatases by their structure, absolute requirement for Mg(2+) or Mn(2+), and insensitivity to okadaic acid. PP2Cs regulate stress-activated protein kinase (SAPK; see MIM 601158) signaling cascades that respond to extracellular stimuli (Jin et al., 2004 [PubMed 15560375]).[supplied by…					-0.977345		0.710823			25.5249	10.8521	15.1187	16.4206	24.1602
ENSG00000114346	ECT2	protein_coding	epithelial cell transforming 2	7.31827	The protein encoded by this gene is a guanine nucleotide exchange factor and transforming protein that is related to Rho-specific exchange factors and yeast cell cycle regulators. The expression of this gene is elevated with the onset of DNA synthesis and remains elevated during G2 and M phases. In situ hybridization analysis showed that expression is at a high level in cells undergoing mitosis i…					-1.08354		-1.07997			154.447	76.341	71.8087	313.413	137.989
ENSG00000213261	EEF1B2P6	processed_pseudogene	eukaryotic translation elongation factor 1 beta 2 pseudogene 6	3.6313								1.15219			18.4785	40.6866	40.7547	0.947345	1.70617
ENSG00000142459	EVI5L	protein_coding	ecotropic viral integration site 5 like	2.96876						-1.14339		-2.06383			14.405	6.76916	6.59325	17.0917	3.77042
ENSG00000152133	GPATCH11	protein_coding	G-patch domain containing 11	5.20108						0.433072		0.618411			26.5926	36.3708	36.9103	53.9592	74.3764
ENSG00000109321	AREG	protein_coding	amphiregulin	7.55957	The protein encoded by this gene is a member of the epidermal growth factor family. It is an autocrine growth factor as well as a mitogen for astrocytes, Schwann cells and fibroblasts. It is related to epidermal growth factor (EGF) and transforming growth factor alpha (TGF-alpha). The protein interacts with the EGF/TGF-alpha receptor to promote the growth of normal epithelial cells, and it inhibi…					1.3981		0.353056			97.977	335.557	190.089	154.536	183.487
ENSG00000148344	PTGES	protein_coding	prostaglandin E synthase	3.34544	The protein encoded by this gene is a glutathione-dependent prostaglandin E synthase. The expression of this gene has been shown to be induced by proinflammatory cytokine interleukin 1 beta (IL1B). Its expression can also be induced by tumor suppressor protein TP53, and may be involved in TP53 induced apoptosis. Knockout studies in mice suggest that this gene may contribute to the pathogenesis of…					0.935881		0.772777			13.8794	31.6073	23.9429	2.99992	5.07638
ENSG00000136811	ODF2	protein_coding	outer dense fiber of sperm tails 2	6.46379	The outer dense fibers are cytoskeletal structures that surround the axoneme in the middle piece and principal piece of the sperm tail. The fibers function in maintaining the elastic structure and recoil of the sperm tail as well as in protecting the tail from shear forces during epididymal transport and ejaculation. Defects in the outer dense fibers lead to abnormal sperm morphology and infertil…					-0.902762		-1.2044			116.061	57.3588	68.024	197.916	80.5481
ENSG00000173559	NABP1	protein_coding	nucleic acid binding protein 1	5.48001	Single-stranded DNA (ssDNA)-binding proteins, such as OBFC2A, are ubiquitous and essential for a variety of DNA metabolic processes, including replication, recombination, and detection and repair of damage (Richard et al., 2008 [PubMed 18449195]).[supplied by OMIM, Jun 2008].					0.744202		0.717834			41.244	61.9969	76.5295	27.2362	43.8338
ENSG00000116641	DOCK7	protein_coding	dedicator of cytokinesis 7	6.54049	The protein encoded by this gene is a guanine nucleotide exchange factor (GEF) that plays a role in axon formation and neuronal polarization. The encoded protein displays GEF activity toward RAC1 and RAC3 Rho small GTPases but not toward CDC42. Several transcript variants encoding different isoforms have been found for this gene. [provided by RefSeq, Dec 2012].					-0.875447		-0.78131			106.765	51.0552	67.7452	224.205	125.54
ENSG00000130939	UBE4B	protein_coding	ubiquitination factor E4B	6.359	The modification of proteins with ubiquitin is an important cellular mechanism for targeting abnormal or short-lived proteins for degradation. Ubiquitination involves at least three classes of enzymes: ubiquitin-activating enzymes, or E1s, ubiquitin-conjugating enzymes, or E2s, and ubiquitin-protein ligases, or E3s. This gene encodes an additional conjugation factor, E4, which is involved in mult…					-0.861221		-0.710456			98.5847	50.5896	59.8372	128.563	74.3132
ENSG00000183684	ALYREF	protein_coding	Aly/REF export factor	8.4809	The protein encoded by this gene is a heat stable, nuclear protein and functions as a molecular chaperone. It is thought to regulate dimerization, DNA binding, and transcriptional activity of basic region-leucine zipper (bZIP) proteins. [provided by RefSeq, Jul 2008]. Publication Note: This RefSeq record includes a subset of the publications that are available for this gene. Please see the Gene r…					0.61845		-0.29997			274.401	522.64	329.085	750.692	569.418
ENSG00000158623	COPG2	protein_coding	coatomer protein complex subunit gamma 2	4.5746						-0.943449		-0.867661			25.5906	14.1472	13.2861	18.2759	8.93106
ENSG00000047410	TPR	protein_coding	translocated promoter region, nuclear basket protein	8.48845	This gene encodes a large coiled-coil protein that forms intranuclear filaments attached to the inner surface of nuclear pore complexes (NPCs). The protein directly interacts with several components of the NPC. It is required for the nuclear export of mRNAs and some proteins. Oncogenic fusions of the 5_ end of this gene with several different kinase genes occur in some neoplasias. [provided by Re…					-0.966433		-0.591279			456.246	173.366	295.402	706.798	439.918
ENSG00000005700	IBTK	protein_coding	inhibitor of Bruton tyrosine kinase	6.10638	Bruton tyrosine kinase (BTK) is a protein tyrosine kinase that is expressed in B cells, macrophages, and neutrophils. The protein encoded by this gene binds to BTK and downregulates BTK_s kinase activity. In addition, the encoded protein disrupts BTK-mediated calcium mobilization and negatively regulates the activation of nuclear factor-kappa-B-driven transcription. This gene has a pseudogene on …					-0.928042		-1.18366			82.4058	41.3671	46.1727	124.063	48.9734
ENSG00000074047	GLI2	protein_coding	GLI family zinc finger 2	4.00496	This gene encodes a protein which belongs to the C2H2-type zinc finger protein subclass of the Gli family. Members of this subclass are characterized as transcription factors which bind DNA through zinc finger motifs. These motifs contain conserved H-C links. Gli family zinc finger proteins are mediators of Sonic hedgehog (Shh) signaling and they are implicated as potent oncogenes in the embryona…					-1.2775		-0.460288			14.1422	4.36951	7.03147	21.5521	15.0185
ENSG00000107281	NPDC1	protein_coding	neural proliferation, differentiation and control 1	4.96336						0.893837		0.820752			10.2822	21.561	18.6842	4.93409	8.06744
ENSG00000198677	TTC37	protein_coding	tetratricopeptide repeat domain 37	6.29014	This gene encodes a protein with twenty tetratricopeptide (TPR) repeats. Tetratricopeptide repeat containing motifs are found in a variety of proteins and may mediate protein-protein interactions and chaperone activity. Mutations in this gene are associated with trichohepatoenteric syndrome. [provided by RefSeq, Jul 2010].					-0.326869		-0.828114			54.2035	41.9401	48.4235	151.299	79.3685
ENSG00000198888	MT-ND1	protein_coding	mitochondrially encoded NADH:ubiquinone oxidoreductase core subunit 1	12.4311						0.702042		1.71523			5282.89	10098.6	7242.76	2936.69	8998.68
ENSG00000249859	PVT1	lincRNA	Pvt1 oncogene (non-protein coding)	5.08893						1.30462					23.4061	67.0827	49.1606	13.1839	20.0528
ENSG00000149809	TM7SF2	protein_coding	transmembrane 7 superfamily member 2	3.63784						-0.819718		-1.3106			9.11605	4.53068	5.33834	5.13145	1.83255
ENSG00000133026	MYH10	protein_coding	myosin heavy chain 10	7.0603	This gene encodes a member of the myosin superfamily. The protein represents a conventional non-muscle myosin; it should not be confused with the unconventional myosin-10 (MYO10). Myosins are actin-dependent motor proteins with diverse functions including regulation of cytokinesis, cell motility, and cell polarity. Mutations in this gene have been associated with May-Hegglin anomaly and developme…					-1.02948		-0.631658			212.363	74.407	137.542	287.401	174.303
ENSG00000126368	NR1D1	protein_coding	nuclear receptor subfamily 1 group D member 1	4.69745	This gene encodes a transcription factor that is a member of the nuclear receptor subfamily 1. The encoded protein is a ligand-sensitive transcription factor that negatively regulates the expression of core clock proteins. In particular this protein represses the circadian clock transcription factor aryl hydrocarbon receptor nuclear translocator-like protein 1 (ARNTL). This protein may also be in…					0.731125		-0.8309			11.6455	19.2867	21.7916	17.368	9.22595
ENSG00000125676	THOC2	protein_coding	THO complex 2	7.49392	The TREX multiprotein complex binds specifically to spliced mRNAs to facilitate mRNA export. The protein encoded by this gene is a member of the THO complex, a subset of the TREX complex. The encoded protein interacts with the THOC1 protein.[provided by RefSeq, Jun 2010].					-0.96887		-0.850488			205.07	90.1122	122.005	326.084	170.364
ENSG00000225356	AC093840.1	processed_pseudogene		2.82106								-1.66095			14.7499	17.2631	18.983	5.40776	1.68511
ENSG00000068784	SRBD1	protein_coding	S1 RNA binding domain 1	5.04946						-1.01686		-0.667974			47.5513	23.9428	23.7038	70.6956	42.233
ENSG00000139613	SMARCC2	protein_coding	SWI/SNF related, matrix associated, actin dependent regulator of chromatin subfamily c member 2	7.22984	The protein encoded by this gene is a member of the SWI/SNF family of proteins, whose members display helicase and ATPase activities and which are thought to regulate transcription of certain genes by altering the chromatin structure around those genes. The encoded protein is part of the large ATP-dependent chromatin remodeling complex SNF/SWI and contains a predicted leucine zipper motif typical…					-1.3445		-0.98511			238.068	63.2325	124.495	272.085	128.953
ENSG00000034152	MAP2K3	protein_coding	mitogen-activated protein kinase kinase 3	6.28992	The protein encoded by this gene is a dual specificity protein kinase that belongs to the MAP kinase kinase family. This kinase is activated by mitogenic and environmental stress, and participates in the MAP kinase-mediated signaling cascade. It phosphorylates and thus activates MAPK14/p38-MAPK. This kinase can be activated by insulin, and is necessary for the expression of glucose transporter. E…					1.08162		0.393043			37.8111	91.688	70.1952	43.3805	55.7138
ENSG00000019144	PHLDB1	protein_coding	pleckstrin homology like domain family B member 1	6.73916						-0.284861		-0.708812			73.7332	51.091	70.1155	56.4065	32.9859
ENSG00000185480	PARPBP	protein_coding	PARP1 binding protein	4.18737						-1.20867		-0.863464			23.5375	10.5656	9.42178	40.2227	19.1681
ENSG00000168280	KIF5C	protein_coding	kinesin family member 5C	3.85717						-1.12545		-0.716314			23.3239	9.95675	12.33	36.9464	21.0217
ENSG00000102890	ELMO3	protein_coding	engulfment and cell motility 3	4.68959	The protein encoded by this gene is similar to a C. elegans protein that functions in phagocytosis of apoptotic cells and in cell migration. Other members of this small family of engulfment and cell motility (ELMO) proteins have been shown to interact with the dedicator of cyto-kinesis 1 protein to promote phagocytosis and effect cell shape changes. [provided by RefSeq, Jul 2008].					-0.446119		-1.09616			14.9306	12.3743	10.099	9.03925	4.04425
ENSG00000219470	AL355802.2	processed_pseudogene		2.32514								2.7336			8.54116	13.1264	16.8118	0.157891	0.884681
ENSG00000198793	MTOR	protein_coding	mechanistic target of rapamycin	7.32054	The protein encoded by this gene belongs to a family of phosphatidylinositol kinase-related kinases. These kinases mediate cellular responses to stresses such as DNA damage and nutrient deprivation. This protein acts as the target for the cell-cycle arrest and immunosuppressive effects of the FKBP12-rapamycin complex. The ANGPTL7 gene is located in an intron of this gene. [provided by RefSeq, Sep…					-0.906492		-0.944493			200.339	75.177	135.55	334.057	162.002
ENSG00000105401	CDC37	protein_coding	cell division cycle 37	8.29114	The protein encoded by this gene is highly similar to Cdc 37, a cell division cycle control protein of Sacchromyces cerevisiae. This protein is a molecular chaperone with specific function in cell signal transduction. It has been shown to form complex with Hsp90 and a variety of protein kinases including CDK4, CDK6, SRC, RAF-1, MOK, as well as eIF2 alpha kinases. It is thought to play a critical …					0.417233		-0.699676			328.211	432.295	449.437	499.606	291.292
ENSG00000133103	COG6	protein_coding	component of oligomeric golgi complex 6	4.95001	This gene encodes a subunit of the conserved oligomeric Golgi complex that is required for maintaining normal structure and activity of the Golgi apparatus. The encoded protein is organized with conserved oligomeric Golgi complex components 5, 7 and 8 into a sub-complex referred to as lobe B. Alternative splicing results in multiple transcript variants.[provided by RefSeq, Feb 2009].					-1.00027		-0.856705			40.3406	20.6477	21.3534	58.538	30.353
ENSG00000125247	TMTC4	protein_coding	transmembrane and tetratricopeptide repeat containing 4	4.45706						-1.18704		-1.49952			31.9472	14.7023	14.541	43.4989	14.9764
ENSG00000197747	S100A10	protein_coding	S100 calcium binding protein A10	7.73055	The protein encoded by this gene is a member of the S100 family of proteins containing 2 EF-hand calcium-binding motifs. S100 proteins are localized in the cytoplasm and/or nucleus of a wide range of cells, and involved in the regulation of a number of cellular processes such as cell cycle progression and differentiation. S100 genes include at least 13 members which are located as a cluster on ch…					1.59862		0.580889			77.2154	323.666	147.362	173.877	241.686
ENSG00000225178	RPSAP58	processed_pseudogene	ribosomal protein SA pseudogene 58	5.7783								0.756012			119.001	187.584	146.765	5.6446	7.89893
ENSG00000090520	DNAJB11	protein_coding	DnaJ heat shock protein family (Hsp40) member B11	6.87638	This gene encodes a soluble glycoprotein of the endoplasmic reticulum (ER) lumen that functions as a co-chaperone of binding immunoglobulin protein, a 70 kilodalton heat shock protein chaperone required for the proper folding and assembly of proteins in the ER. The encoded protein contains a highly conserved J domain of about 70 amino acids with a characteristic His-Pro-Asp (HPD) motif and may re…					0.305033		0.525276			103.775	159.326	102.424	153.588	207.689
ENSG00000164649	CDCA7L	protein_coding	cell division cycle associated 7 like	6.18935						-0.791352		-0.668416			100.556	56.1231	62.0483	144.391	84.5291
ENSG00000110090	CPT1A	protein_coding	carnitine palmitoyltransferase 1A	6.7118	The mitochondrial oxidation of long-chain fatty acids is initiated by the sequential action of carnitine palmitoyltransferase I (which is located in the outer membrane and is detergent-labile) and carnitine palmitoyltransferase II (which is located in the inner membrane and is detergent-stable), together with a carnitine-acylcarnitine translocase. CPT I is the key enzyme in the carnitine-dependen…					-0.835289		-0.814353			131.632	69.8763	81.8081	173.009	94.6819
ENSG00000153292	ADGRF1	protein_coding	adhesion G protein-coupled receptor F1	5.45345						-0.932111		0.403594			53.7929	24.7128	30.815	1.61838	2.06425
ENSG00000215251	FASTKD5	protein_coding	FAST kinase domains 5	5.40554						0.531914		1.67794			36.5956	58.8988	48.1646	24.9467	76.8198
ENSG00000213390	ARHGAP19	protein_coding	Rho GTPase activating protein 19	4.39764	Members of the ARHGAP family, such as ARHGAP19, encode negative regulators of Rho GTPases (see RHOA; MIM 165390), which are involved in cell migration, proliferation, and differentiation, actin remodeling, and G1 cell cycle progression (Lv et al., 2007 [PubMed 17454002]).[supplied by OMIM, Mar 2008].					-1.46038		0.121851			35.068	12.9294	12.2304	26.0125	26.0138
ENSG00000108561	C1QBP	protein_coding	complement C1q binding protein	9.26279	The human complement subcomponent C1q associates with C1r and C1s in order to yield the first component of the serum complement system. The protein encoded by this gene is known to bind to the globular heads of C1q molecules and inhibit C1 activation. This protein has also been identified as the p32 subunit of pre-mRNA splicing factor SF2, as well as a hyaluronic acid-binding protein. [provided b…					0.680444		-0.441184			534.167	1095.58	645.541	1225.71	847.124
ENSG00000140525	FANCI	protein_coding	Fanconi anemia complementation group I	7.40409	The Fanconi anemia complementation group (FANC) currently includes FANCA, FANCB, FANCC, FANCD1 (also called BRCA2), FANCD2, FANCE, FANCF, FANCG, FANCI, FANCJ (also called BRIP1), FANCL, FANCM and FANCN (also called PALB2). The previously defined group FANCH is the same as FANCA. Fanconi anemia is a genetically heterogeneous recessive disorder characterized by cytogenetic instability, hypersensiti…					-0.660283		-0.684033			137.89	79.2063	98.4207	292.73	170.027
ENSG00000165891	E2F7	protein_coding	E2F transcription factor 7	5.87626	E2F transcription factors, such as E2F7, play an essential role in the regulation of cell cycle progression (Di Stefano et al., 2003 [PubMed 14633988]).[supplied by OMIM, May 2008]. Publication Note: This RefSeq record includes a subset of the publications that are available for this gene. Please see the Gene record to access additional publications.					1.05013		1.03329			39.1744	65.1487	94.1381	58.3801	112.755
ENSG00000065978	YBX1	protein_coding	Y-box binding protein 1	11.4582						0.502001		0.783903			3245.64	5597.04	3616.85	2400.81	3850.36
ENSG00000145386	CCNA2	protein_coding	cyclin A2	6.27196	The protein encoded by this gene belongs to the highly conserved cyclin family, whose members are characterized by a dramatic periodicity in protein abundance through the cell cycle. Cyclins function as regulators of CDK kinases. Different cyclins exhibit distinct expression and degradation patterns which contribute to the temporal coordination of each mitotic event. In contrast to cyclin A1, whi…					-0.378654		-0.620371			81.8637	68.0139	60.6938	156.746	97.6519
ENSG00000189120	SP6	protein_coding	Sp6 transcription factor	4.65998	SP6 belongs to a family of transcription factors that contain 3 classical zinc finger DNA-binding domains consisting of a zinc atom tetrahedrally coordinated by 2 cysteines and 2 histidines (C2H2 motif). These transcription factors bind to GC-rich sequences and related GT and CACCC boxes (Scohy et al., 2000 [PubMed 11087666]).[supplied by OMIM, Mar 2008].					0.713158		1.92414			10.2494	17.8899	14.7203	7.26298	25.2766
ENSG00000140264	SERF2	protein_coding	small EDRK-rich factor 2	6.37821						0.440414		-1.05501			26.067	36.0664	37.966	31.1045	14.2813
ENSG00000126391	FRMD8	protein_coding	FERM domain containing 8	5.25975						1.06516		0.587467			15.719	34.974	32.8866	13.3418	18.3887
ENSG00000128944	KNSTRN	protein_coding	kinetochore localized astrin/SPAG5 binding protein	6.50351						-0.626777		-1.12295			105.122	76.9499	61.3312	209.797	89.6898
ENSG00000163938	GNL3	protein_coding	G protein nucleolar 3	7.71132	The protein encoded by this gene may interact with p53 and may be involved in tumorigenesis. The encoded protein also appears to be important for stem cell proliferation. This protein is found in both the nucleus and nucleolus. Three transcript variants encoding two different isoforms have been found for this gene. [provided by RefSeq, Nov 2010].					0.231566		-0.577676			256.744	357.046	256.36	225.31	139.084
ENSG00000162636	FAM102B	protein_coding	family with sequence similarity 102 member B	4.50629						-1.4935		-0.407794			39.4864	12.5713	16.4533	48.0777	33.7864
ENSG00000104783	KCNN4	protein_coding	potassium calcium-activated channel subfamily N member 4	4.95806	The protein encoded by this gene is part of a potentially heterotetrameric voltage-independent potassium channel that is activated by intracellular calcium. Activation is followed by membrane hyperpolarization, which promotes calcium influx. The encoded protein may be part of the predominant calcium-activated potassium channel in T-lymphocytes. This gene is similar to other KCNN family potassium …					0.690954		-0.467856			44.8411	79.5824	66.2313	39.9069	26.1191
ENSG00000196584	XRCC2	protein_coding	X-ray repair cross complementing 2	5.99526	This gene encodes a member of the RecA/Rad51-related protein family that participates in homologous recombination to maintain chromosome stability and repair DNA damage. This gene is involved in the repair of DNA double-strand breaks by homologous recombination and it functionally complements Chinese hamster irs1, a repair-deficient mutant that exhibits hypersensitivity to a number of different D…					0.0186772		1.43642			39.3058	36.1559	46.83	41.4463	104.75
ENSG00000136997	MYC	protein_coding	MYC proto-oncogene, bHLH transcription factor	8.24937	The protein encoded by this gene is a multifunctional, nuclear phosphoprotein that plays a role in cell cycle progression, apoptosis and cellular transformation. It functions as a transcription factor that regulates transcription of specific target genes. Mutations, overexpression, rearrangement and translocation of this gene have been associated with a variety of hematopoietic tumors, leukemias …					0.505748		0.640245			294.867	450.382	393.364	124.892	180.559
ENSG00000111665	CDCA3	protein_coding	cell division cycle associated 3	4.32368						-0.776101		-0.662405			20.4495	13.8607	9.95959	34.6965	20.3266
ENSG00000247077	PGAM5	protein_coding	PGAM family member 5, mitochondrial serine/threonine protein phosphatase	7.22058						0.735097		0.811717			110.969	201.409	170.289	137.602	224.877
ENSG00000130270	ATP8B3	protein_coding	ATPase phospholipid transporting 8B3	2.26247	The protein encoded by this gene belongs to the family of P-type cation transport ATPases, and to the subfamily of aminophospholipid-transporting ATPases. The aminophospholipid translocases transport phosphatidylserine and phosphatidylethanolamine from one side of a bilayer to the other. This gene encodes member 3 of phospholipid-transporting ATPase 8B; other members of this protein family are lo…					-1.09624		-1.55744			10.9721	5.76632	4.76069	8.44716	2.33808
ENSG00000023909	GCLM	protein_coding	glutamate-cysteine ligase modifier subunit	5.41088	Glutamate-cysteine ligase, also known as gamma-glutamylcysteine synthetase, is the first rate limiting enzyme of glutathione synthesis. The enzyme consists of two subunits, a heavy catalytic subunit and a light regulatory subunit. Gamma glutamylcysteine synthetase deficiency has been implicated in some forms of hemolytic anemia. [provided by RefSeq, Jul 2008]. Publication Note: This RefSeq record…					0.548112		0.338094			18.5606	30.6761	25.636	39.4332	46.1087
ENSG00000196449	YRDC	protein_coding	yrdC N6-threonylcarbamoyltransferase domain containing	5.46422						1.59808		1.25918			24.2766	100.427	47.3479	18.1969	40.6742
ENSG00000105643	ARRDC2	protein_coding	arrestin domain containing 2	4.41841						0.720664		1.26168			16.6717	30.8731	24.2616	7.49981	16.83
ENSG00000163346	PBXIP1	protein_coding	PBX homeobox interacting protein 1	4.32324						-1.15612		-0.661309			29.7134	14.7919	12.5491	10.7366	6.44553
ENSG00000060138	YBX3	protein_coding	Y-box binding protein 3	8.53673						0.604584		-0.38708			382.118	659.939	507.262	353.202	253.419
ENSG00000114767	RRP9	protein_coding	ribosomal RNA processing 9, U3 small nucleolar RNA binding protein	6.28618	This gene encodes a member of the WD-repeat protein family. The encoded protein is a component of the nucleolar small nuclear ribonucleoprotein particle (snoRNP) and is essential for 18s rRNA processing during ribosome synthesis. It contains seven WD domains required for nucleolar localization and specific interaction with the U3 small nucleolar RNA (U3 snoRNA). [provided by RefSeq, Oct 2012].					0.481139		-0.868815			53.0866	77.2543	70.4343	147.667	74.9451
ENSG00000121988	ZRANB3	protein_coding	zinc finger RANBP2-type containing 3	3.91414						-0.990432		-0.798809			20.351	8.98973	12.1109	32.486	16.9143
ENSG00000198945	L3MBTL3	protein_coding	L3MBTL3, histone methyl-lysine binding protein	4.79731						-1.64714		-1.3016			71.8279	19.1435	27.0104	58.4591	21.9906
ENSG00000135336	ORC3	protein_coding	origin recognition complex subunit 3	5.71252	The origin recognition complex (ORC) is a highly conserved six subunits protein complex essential for the initiation of the DNA replication in eukaryotic cells. Studies in yeast demonstrated that ORC binds specifically to origins of replication and serves as a platform for the assembly of additional initiation factors such as Cdc6 and Mcm proteins. The protein encoded by this gene is a subunit of…					-0.595971		-1.04357			51.8383	39.1823	31.4524	121.497	55.8613
ENSG00000140386	SCAPER	protein_coding	S-phase cyclin A associated protein in the ER	4.22673						-1.12588		-1.03144			21.3201	6.67962	13.0271	36.4333	16.1138
ENSG00000008277	ADAM22	protein_coding	ADAM metallopeptidase domain 22	4.44839	This gene encodes a member of the ADAM (a disintegrin and metalloprotease domain) family. Members of this family are membrane-anchored proteins structurally related to snake venom disintegrins, and have been implicated in a variety of biological processes involving cell-cell and cell-matrix interactions, including fertilization, muscle development, and neurogenesis. Unlike other members of the AD…					-1.46434		-0.820781			34.2468	11.1028	14.5211	38.2885	19.5683
ENSG00000149262	INTS4	protein_coding	integrator complex subunit 4	5.56925	INTS4 is a subunit of the Integrator complex, which associates with the C-terminal domain of RNA polymerase II large subunit (POLR2A; MIM 180660) and mediates 3-prime end processing of small nuclear RNAs U1 (RNU1; MIM 180680) and U2 (RNU2; MIM 180690) (Baillat et al., 2005 [PubMed 16239144]).[supplied by OMIM, Mar 2008].					-0.856516		-1.07763			57.1929	27.6676	35.496	106.813	47.9202
ENSG00000085382	HACE1	protein_coding	HECT domain and ankyrin repeat containing E3 ubiquitin protein ligase 1	3.69941						-1.08074		-1.14693			19.6118	8.936	9.68073	31.4203	11.9853
ENSG00000048028	USP28	protein_coding	ubiquitin specific peptidase 28	5.10699	The ubiquitin-dependent protein degradation pathway is essential for proteolysis of intracellular proteins and peptides. Enzymes that remove ubiquitin from ubiquitin-conjugated peptides, like USP28, affect the fate and degradation of intracellular proteins and are essential for maintenance of cell-free ubiquitin pools (Valero et al., 2001).[supplied by OMIM, Mar 2008].					-1.03108		-0.805029			41.9995	18.9286	22.3095	57.1959	30.6689
ENSG00000135451	TROAP	protein_coding	trophinin associated protein	4.67873						-0.673714		-1.05891			17.8215	12.2669	10.3978	29.9992	12.9543
ENSG00000013810	TACC3	protein_coding	transforming acidic coiled-coil containing protein 3	7.52224	This gene encodes a member of the transforming acidic colied-coil protein family. The encoded protein is a motor spindle protein that may play a role in stabilization of the mitotic spindle. This protein may also play a role in growth a differentiation of certain cancer cells. [provided by RefSeq, Nov 2011]. Publication Note: This RefSeq record includes a subset of the publications that are avail…					-0.551823		-0.880398			191.355	158.538	107.584	377.043	189.132
ENSG00000140564	FURIN	protein_coding	furin, paired basic amino acid cleaving enzyme	6.08987	This gene encodes a member of the subtilisin-like proprotein convertase family, which includes proteases that process protein and peptide precursors trafficking through regulated or constitutive branches of the secretory pathway. It encodes a type 1 membrane bound protease that is expressed in many tissues, including neuroendocrine, liver, gut, and brain. The encoded protein undergoes an initial …					-0.753535		-0.699299			48.1426	26.9155	30.6158	73.8139	42.0645
ENSG00000187994	RINL	protein_coding	Ras and Rab interactor like	3.37508						1.03444		-0.917457			12.4011	26.414	24.1221	4.93409	2.29596
ENSG00000215126	CBWD6	protein_coding	COBW domain containing 6	3.79827						0.875661		-0.355244			19.0534	33.6667	32.0301	11.605	8.69936
ENSG00000180921	FAM83H	protein_coding	family with sequence similarity 83 member H	7.28538	The protein encoded by this gene plays an important role in the structural development and calcification of tooth enamel. Defects in this gene are a cause of amelogenesis imperfecta type 3 (AI3). [provided by RefSeq, Mar 2010]. Publication Note: This RefSeq record includes a subset of the publications that are available for this gene. Please see the Gene record to access additional publications.					1.23765		0.9985			40.5377	94.1593	101.867	36.5122	69.1315
ENSG00000112578	BYSL	protein_coding	bystin like	6.01666	Bystin is expressed as a 2-kb major transcript and a 3.6-kb minor transcript in SNG-M cells and in human trophoblastic teratocarcinoma HT-H cells. Protein binding assays determined that bystin binds directly to trophinin and tastin, and that binding is enhanced when cytokeratins 8 and 18 are present. Immunocytochemistry of HT-H cells showed that bystin colocalizes with trophinin, tastin, and the …					1.03305		0.83555			39.5686	89.754	74.936	54.5907	94.0289
ENSG00000175315	CST6	protein_coding	cystatin E/M	5.36777	The cystatin superfamily encompasses proteins that contain multiple cystatin-like sequences. Some of the members are active cysteine protease inhibitors, while others have lost or perhaps never acquired this inhibitory activity. There are three inhibitory families in the superfamily, including the type 1 cystatins (stefins), type 2 cystatins and the kininogens. The type 2 cystatin proteins are a …					1.86919		0.069964			16.9838	75.8217	49.4793	15.6707	13.7757
ENSG00000122863	CHST3	protein_coding	carbohydrate sulfotransferase 3	5.7305	This gene encodes an enzyme which catalyzes the sulfation of chondroitin, a proteoglycan found in the extracellular matrix and most cells which is involved in cell migration and differentiation. Mutations in this gene are associated with spondylepiphyseal dysplasia and humerospinal dysostosis. [provided by RefSeq, Mar 2009]. Sequence Note: This RefSeq record was created from transcript and genomi…					0.756793		1.71027			45.6624	65.1307	86.7481	35.4465	111.828
ENSG00000149782	PLCB3	protein_coding	phospholipase C beta 3	6.97368	This gene encodes a member of the phosphoinositide phospholipase C beta enzyme family that catalyze the production of the secondary messengers diacylglycerol and inositol 1,4,5-triphosphate from phosphatidylinositol in G-protein-linked receptor-mediated signal transduction. Alternative splicing results in multiple transcript variants.[provided by RefSeq, May 2010].					-1.26494		-1.11941			169.312	70.7896	74.0595	174.311	76.1036
ENSG00000166387	PPFIBP2	protein_coding	PPFIA binding protein 2	3.23221	This gene encodes a member of the LAR protein-tyrosine phosphatase-interacting protein (liprin) family. The encoded protein is a beta liprin and plays a role in axon guidance and neuronal synapse development by recruiting LAR protein-tyrosine phosphatases to the plasma membrane. Alternatively spliced transcript variants encoding multiple isoforms have been observed for this gene. [provided by Ref…					-0.741366		-0.907538			3.74497	2.27429	2.23095	9.74976	4.6551
ENSG00000141401	IMPA2	protein_coding	inositol monophosphatase 2	4.28882	This locus encodes an inositol monophosphatase. The encoded protein catalyzes the dephosphoylration of inositol monophosphate and plays an important role in phosphatidylinositol signaling. This locus may be associated with susceptibility to bipolar disorder. [provided by RefSeq, Jan 2011]. Publication Note: This RefSeq record includes a subset of the publications that are available for this gene.…					-1.60272		-1.17926			18.462	7.00196	4.8802	20.7626	8.34127
ENSG00000165494	PCF11	protein_coding	PCF11 cleavage and polyadenylation factor subunit	6.37131						-1.31576		-0.343278			83.0628	27.4169	40.177	123.905	89.9425
ENSG00000151458	ANKRD50	protein_coding	ankyrin repeat domain 50	5.90632						-0.981474		0.895356			80.2541	27.8646	55.4749	51.0382	86.467
ENSG00000010803	SCMH1	protein_coding	sex comb on midleg homolog 1 (Drosophila)	4.31288						-0.939555		-1.09214			16.1954	6.51845	10.1389	26.6441	10.5951
ENSG00000132485	ZRANB2	protein_coding	zinc finger RANBP2-type containing 2	6.91649						-0.581017		-0.661776			132.864	95.198	83.6407	234.863	139.632
ENSG00000119514	GALNT12	protein_coding	polypeptide N-acetylgalactosaminyltransferase 12	4.10482	This gene encodes a member of a family of UDP-GalNAc:polypeptide N-acetylgalactosaminyltransferases, which catalyze the transfer of N-acetylgalactosamine (GalNAc) from UDP-GalNAc to a serine or threonine residue on a polypeptide acceptor in the initial step of O-linked protein glycosylation. Mutations in this gene are associated with an increased susceptibility to colorectal cancer.[provided by R…					-1.52181		-1.04402			18.5442	7.03777	6.3343	24.4336	10.7847
ENSG00000116213	WRAP73	protein_coding	WD repeat containing, antisense to TP73	6.11242	This gene encodes a member of the WD repeat protein family. WD repeats are minimally conserved regions of approximately 40 amino acids typically bracketed by gly-his and trp-asp (GH-WD), which may facilitate formation of heterotrimeric or multiprotein complexes. Members of this family are involved in a variety of cellular processes, including cell cycle progression, signal transduction, apoptosis…					1.17941		-0.460774			53.4972	142.69	98.3211	87.3531	58.9576
ENSG00000141510	TP53	protein_coding	tumor protein p53	5.69164	This gene encodes a tumor suppressor protein containing transcriptional activation, DNA binding, and oligomerization domains. The encoded protein responds to diverse cellular stresses to regulate expression of target genes, thereby inducing cell cycle arrest, apoptosis, senescence, DNA repair, or changes in metabolism. Mutations in this gene are associated with a variety of human cancers, includi…					-0.53226		-0.878691			67.853	49.1391	47.6865	7.73665	3.85468
ENSG00000188807	TMEM201	protein_coding	transmembrane protein 201	5.20624						1.57258		1.45249			13.2552	41.9401	34.5797	17.4864	44.5289
ENSG00000136068	FLNB	protein_coding	filamin B	9.2131	This gene encodes a member of the filamin family. The encoded protein interacts with glycoprotein Ib alpha as part of the process to repair vascular injuries. The platelet glycoprotein Ib complex includes glycoprotein Ib alpha, and it binds the actin cytoskeleton. Mutations in this gene have been found in several conditions: atelosteogenesis type 1 and type 3; boomerang dysplasia; autosomal domin…					-0.990493		-0.454769			292.042	105.029	192.459	384.109	258.811
ENSG00000152404	CWF19L2	protein_coding	CWF19 like 2, cell cycle control (S. pombe)	4.1297						-0.840197		-1.39423			16.2118	9.07927	8.00751	33.5518	11.8379
ENSG00000233954	UQCRHL	protein_coding	ubiquinol-cytochrome c reductase hinge protein like	5.18643	This gene has characteristics of a pseudogene derived from the UQCRH gene. However, there is still an open reading frame that could produce a protein of the same or nearly the same size as that of the UQCRH gene, so this gene is being called protein-coding for now. [provided by RefSeq, Jul 2008].					0.742159		0.564805			57.6528	101.627	75.3941	17.0917	23.107
ENSG00000164062	APEH	protein_coding	acylaminoacyl-peptide hydrolase	6.8876	This gene encodes the enzyme acylpeptide hydrolase, which catalyzes the hydrolysis of the terminal acetylated amino acid preferentially from small acetylated peptides. The acetyl amino acid formed by this hydrolase is further processed to acetate and a free amino acid by an aminoacylase. This gene is located within the same region of chromosome 3 (3p21) as the aminoacylase gene, and deletions at …					-0.901106		-1.2424			157.157	88.59	83.4813	186.351	73.913
ENSG00000172830	SSH3	protein_coding	slingshot protein phosphatase 3	5.83003	The ADF (actin-depolymerizing factor)/cofilin family (see MIM 601442) is composed of stimulus-responsive mediators of actin dynamics. ADF/cofilin proteins are inactivated by kinases such as LIM domain kinase-1 (LIMK1; MIM 601329). The SSH family appears to play a role in actin dynamics by reactivating ADF/cofilin proteins in vivo (Niwa et al., 2002 [PubMed 11832213]).[supplied by OMIM, Mar 2008].					-0.812859		-0.822939			27.7916	14.2725	18.2858	15.8286	8.69936
ENSG00000187800	PEAR1	protein_coding	platelet endothelial aggregation receptor 1	3.53318	PEAR1 is a platelet receptor that signals upon the formation of platelet-platelet contacts independent of platelet activation and secondary to platelet aggregation (Nanda et al., 2005 [PubMed 15851471]).[supplied by OMIM, Mar 2008]. Sequence Note: The RefSeq transcript and protein were derived from genomic sequence to make the sequence consistent with the reference genome assembly. The genomic co…					1.22922		1.23321			8.55759	20.4149	20.6164	4.57883	9.73149
ENSG00000169715	MT1E	protein_coding	metallothionein 1E	3.84712						1.00701		-1.11837			11.005	25.2679	21.1542	19.46	9.12064
ENSG00000115548	KDM3A	protein_coding	lysine demethylase 3A	5.97556	This gene encodes a zinc finger protein that contains a jumonji domain and may play a role in hormone-dependent transcriptional activation. Alternative splicing results in multiple transcript variants. [provided by RefSeq, Apr 2009].					-1.21091		-0.572228			93.8542	37.4094	44.3999	107.603	66.6459
ENSG00000189060	H1F0	protein_coding	H1 histone family member 0	7.55542	Histones are basic nuclear proteins that are responsible for the nucleosome structure of the chromosomal fiber in eukaryotes. Nucleosomes consist of approximately 146 bp of DNA wrapped around a histone octamer composed of pairs of each of the four core histones (H2A, H2B, H3, and H4). The chromatin fiber is further compacted through the interaction of a linker histone, H1, with the DNA between th…					-1.50708		-1.47096			379.441	156.532	112.962	243.27	80.1268
ENSG00000213866	YBX1P10	processed_pseudogene	Y-box binding protein 1 pseudogene 10	4.95497								0.477232			45.7609	66.5276	108.44	10.105	12.6383
ENSG00000167107	ACSF2	protein_coding	acyl-CoA synthetase family member 2	5.07121						-0.955824		-1.104			30.3047	17.1557	14.2223	28.4203	13.4177
ENSG00000137312	FLOT1	protein_coding	flotillin 1	6.97622	Caveolae are small domains on the inner cell membrane involved in vesicular trafficking and signal transduction. FLOT1 encodes a caveolae-associated, integral membrane protein. The function of flotillin 1 has not been determined. [provided by RefSeq, Jul 2008]. Publication Note: This RefSeq record includes a subset of the publications that are available for this gene. Please see the Gene record t…					-0.895875		-1.09215			142.917	80.424	72.2867	130.378	58.094
ENSG00000141295	SCRN2	protein_coding	secernin 2	3.98938						-0.637022		-0.740955			25.9848	21.1312	13.1267	16.0259	9.54191
ENSG00000230659	AL451074.5	processed_pseudogene		2.0597											6.7508	15.2933	13.9434	0.0394727	0
ENSG00000181472	ZBTB2	protein_coding	zinc finger and BTB domain containing 2	4.91323						-0.733301		0.566452			25.0979	14.183	15.3776	31.8545	44.4657
ENSG00000167470	MIDN	protein_coding	midnolin	5.59086						0.957551		0.360691			28.8593	58.666	55.6741	24.9467	29.2577
ENSG00000111581	NUP107	protein_coding	nucleoporin 107	6.9278	This gene encodes a member of the nucleoporin family. The protein is localized to the nuclear rim and is an essential component of the nuclear pore complex (NPC). All molecules entering or leaving the nucleus either diffuse through or are actively transported by the NPC. Alternate transcriptional splice variants of this gene have been observed but have not been thoroughly characterized. [provided…					-0.357869		-1.08839			77.4289	67.0469	56.451	350.083	152.839
ENSG00000198919	DZIP3	protein_coding	DAZ interacting zinc finger protein 3	5.09816						-1.46442		-1.47615			56.5852	17.299	22.7278	81.2348	27.1723
ENSG00000132182	NUP210	protein_coding	nucleoporin 210	7.21472	The nuclear pore complex is a massive structure that extends across the nuclear envelope, forming a gateway that regulates the flow of macromolecules between the nucleus and the cytoplasm. Nucleoporins are the main components of the nuclear pore complex in eukaryotic cells. The protein encoded by this gene is a membrane-spanning glycoprotein that is a major component of the nuclear pore complex. …					-0.825502		-1.0628			137.431	72.6162	84.5769	187.219	83.9815
ENSG00000169504	CLIC4	protein_coding	chloride intracellular channel 4	6.71027	Chloride channels are a diverse group of proteins that regulate fundamental cellular processes including stabilization of cell membrane potential, transepithelial transport, maintenance of intracellular pH, and regulation of cell volume. Chloride intracellular channel 4 (CLIC4) protein, encoded by the CLIC4 gene, is a member of the p64 family; the gene is expressed in many tissues and exhibits a …					-0.510468		0.345095			98.0755	79.5286	59.2795	123.036	147.805
ENSG00000182774	RPS17	protein_coding	ribosomal protein S17	8.39039	Ribosomes, the organelles that catalyze protein synthesis, consist of a small 40S subunit and a large 60S subunit. Together these subunits are composed of four RNA species and approximately 80 structurally distinct proteins. This gene encodes a ribosomal protein that is a component of the 40S subunit. The protein belongs to the S17E family of ribosomal proteins and is located in the cytoplasm. Mu…					0.707613		-1.34926			343.88	599.464	553.992	345.505	125.73
ENSG00000147044	CASK	protein_coding	calcium/calmodulin dependent serine protein kinase	5.8071	This gene encodes a calcium/calmodulin-dependent serine protein kinase. The encoded protein is a MAGUK (membrane-associated guanylate kinase) protein family member. These proteins are scaffold proteins and the encoded protein is located at synapses in the brain. Mutations in this gene are associated with FG syndrome 4, mental retardation and microcephaly with pontine and cerebellar hypoplasia, an…					-0.533044		-0.918318			62.3505	39.3077	47.6268	140.128	70.3742
ENSG00000138678	GPAT3	protein_coding	glycerol-3-phosphate acyltransferase 3	5.6938	This gene encodes a member of the lysophosphatidic acid acyltransferase protein family. The encoded protein is an enzyme which catalyzes the conversion of glycerol-3-phosphate to lysophosphatidic acid in the synthesis of triacylglycerol. Multiple alternatively spliced variants, encoding the same protein, have been identified. [provided by RefSeq, Jan 2012].					0.887374		0.459067			25.7385	53.0071	41.8701	67.3404	87.4991
ENSG00000075624	ACTB	protein_coding	actin beta	11.6461	This gene encodes one of six different actin proteins. Actins are highly conserved proteins that are involved in cell motility, structure, and integrity. This actin is a major constituent of the contractile apparatus and one of the two nonmuscle cytoskeletal actins. [provided by RefSeq, Jul 2008]. Publication Note: This RefSeq record includes a subset of the publications that are available for th…					0.969218		0.200814			2038.97	4946.12	3136.71	2305.44	2469.04
ENSG00000160695	VPS11	protein_coding	VPS11, CORVET/HOPS core subunit	5.13232	Vesicle mediated protein sorting plays an important role in segregation of intracellular molecules into distinct organelles. Genetic studies in yeast have identified more than 40 vacuolar protein sorting (VPS) genes involved in vesicle transport to vacuoles. This gene encodes the human homolog of yeast class C Vps11 protein. The mammalian class C Vps proteins are predominantly associated with lat…					-1.02213		-1.10718			33.754	16.2245	19.5806	55.7749	23.4651
ENSG00000120217	CD274	protein_coding	CD274 molecule	2.90669						0.558489		1.59057			2.16814	2.90107	3.54562	2.84203	8.34127
ENSG00000111602	TIMELESS	protein_coding	timeless circadian clock	7.7982	The protein encoded by this gene is highly conserved and is involved in cell survival after damage or stress, increase in DNA polymerase epsilon activity, maintenance of telomere length, and epithelial cell morphogenesis. The encoded protein also plays a role in the circadian rhythm autoregulatory loop, interacting with the PERIOD genes (PER1, PER2, and PER3) and others to downregulate activation…					-0.86225		-0.816438			217.093	124.012	117.563	570.025	301.381
ENSG00000088992	TESC	protein_coding	tescalcin	4.59976						-0.794441		-0.691851			7.14501	5.62306	3.16715	2.44731	1.30596
ENSG00000151466	SCLT1	protein_coding	sodium channel and clathrin linker 1	3.80883	This gene encodes an adaptor protein. Studies of a related gene in rat suggest that the encoded protein functions to link clathrin to the sodium channel protein type 10 subunit alpha protein. The encoded protein has also been identified as a component of distal appendages of centrioles that is necessary for ciliogenesis. Alternative splicing results in multiple transcript variants. [provided by R…					-1.02832		-1.1577			15.8176	8.4704	7.33026	30.315	12.1749
ENSG00000225630	MTND2P28	unprocessed_pseudogene	mitochondrially encoded NADH:ubiquinone oxidoreductase core subunit 2 pseudogene 28	6.1108								0.625101			76.8047	118.227	138.936	31.6571	45.7296
ENSG00000131653	TRAF7	protein_coding	TNF receptor associated factor 7	6.54139	Tumor necrosis factor (TNF; see MIM 191160) receptor-associated factors, such as TRAF7, are signal transducers for members of the TNF receptor superfamily (see MIM 191190). TRAFs are composed of an N-terminal cysteine/histidine-rich region containing zinc RING and/or zinc finger motifs; a coiled-coil (leucine zipper) motif; and a homologous region that defines the TRAF family, the TRAF domain, wh…					-0.630496		-1.16056			72.9448	42.8176	53.6424	85.7742	36.0613
ENSG00000132646	PCNA	protein_coding	proliferating cell nuclear antigen	8.65366	The protein encoded by this gene is found in the nucleus and is a cofactor of DNA polymerase delta. The encoded protein acts as a homotrimer and helps increase the processivity of leading strand synthesis during DNA replication. In response to DNA damage, this protein is ubiquitinated and is involved in the RAD6-dependent DNA repair pathway. Two transcript variants encoding the same protein have …					1.5353		0.681052			260.883	978.161	544.81	354.544	524.595
ENSG00000188643	S100A16	protein_coding	S100 calcium binding protein A16	6.86886						0.683368		-0.278752			65.2249	122.454	87.6046	83.7611	64.5606
ENSG00000136492	BRIP1	protein_coding	BRCA1 interacting protein C-terminal helicase 1	5.98942	The protein encoded by this gene is a member of the RecQ DEAH helicase family and interacts with the BRCT repeats of breast cancer, type 1 (BRCA1). The bound complex is important in the normal double-strand break repair function of breast cancer, type 1 (BRCA1). This gene may be a target of germline cancer-inducing mutations. [provided by RefSeq, Jul 2008]. Sequence Note: This RefSeq record was c…					-0.293384		0.719312			60.8886	42.7639	59.4189	80.8796	125.898
ENSG00000125743	SNRPD2	protein_coding	small nuclear ribonucleoprotein D2 polypeptide	7.83236	The protein encoded by this gene belongs to the small nuclear ribonucleoprotein core protein family. It is required for pre-mRNA splicing and small nuclear ribonucleoprotein biogenesis. Multiple transcript variants encoding different isoforms have been found for this gene. [provided by RefSeq, May 2009].					0.325526		-1.12619			159.966	212.53	186.981	209.087	88.1942
ENSG00000148459	PDSS1	protein_coding	decaprenyl diphosphate synthase subunit 1	5.85356	The protein encoded by this gene is an enzyme that elongates the prenyl side-chain of coenzyme Q, or ubiquinone, one of the key elements in the respiratory chain. The gene product catalyzes the formation of all trans-polyprenyl pyrophosphates from isopentyl diphosphate in the assembly of polyisoprenoid side chains, the first step in coenzyme Q biosynthesis. The protein may be peripherally associa…					0.910711		0.339237			40.0449	89.0377	62.6458	96.0765	113.681
ENSG00000111642	CHD4	protein_coding	chromodomain helicase DNA binding protein 4	9.31639	The product of this gene belongs to the SNF2/RAD54 helicase family. It represents the main component of the nucleosome remodeling and deacetylase complex and plays an important role in epigenetic transcriptional repression. Patients with dermatomyositis develop antibodies against this protein. Somatic mutations in this gene are associated with serous endometrial tumors. Alternative splicing resul…					-1.03392		-0.700619			914.988	369.044	523.337	1131.41	655.927
ENSG00000143776	CDC42BPA	protein_coding	CDC42 binding protein kinase alpha	6.98371	The protein encoded by this gene is a member of the Serine/Threonine protein kinase family. This kinase contains multiple functional domains. Its kinase domain is highly similar to that of the myotonic dystrophy protein kinase (DMPK). This kinase also contains a Rac interactive binding (CRIB) domain, and has been shown to bind CDC42. It may function as a CDC42 downstream effector mediating CDC42 …					-1.11262		-0.710965			109.688	34.0965	68.9005	240.507	136.072
ENSG00000198113	TOR4A	protein_coding	torsin family 4 member A	5.99273						1.2666		1.47842			16.3925	48.3153	32.2691	9.67081	25.1923
ENSG00000130816	DNMT1	protein_coding	DNA methyltransferase 1	9.00204	DNA (cytosine-5-)-methyltransferase 1 has a role in the establishment and regulation of tissue-specific patterns of methylated cytosine residues. Aberrant methylation patterns are associated with certain human tumors and developmental abnormalities. Two transcript variants encoding different isoforms have been found for this gene. [provided by RefSeq, Aug 2008].					-0.672139		-0.677986			579.403	243.349	484.514	1196.81	693.337
ENSG00000175592	FOSL1	protein_coding	FOS like 1, AP-1 transcription factor subunit	7.41433	The Fos gene family consists of 4 members: FOS, FOSB, FOSL1, and FOSL2. These genes encode leucine zipper proteins that can dimerize with proteins of the JUN family, thereby forming the transcription factor complex AP-1. As such, the FOS proteins have been implicated as regulators of cell proliferation, differentiation, and transformation. Several transcript variants encoding different isoforms h…					1.98278		1.00496			52.3146	232.103	186.563	103.142	188.753
ENSG00000162817	C1orf115	protein_coding	chromosome 1 open reading frame 115	5.21747						-0.487018		1.13474			61.365	47.6706	41.7307	38.0912	77.6834
ENSG00000196365	LONP1	protein_coding	lon peptidase 1, mitochondrial	7.47979	This gene encodes a mitochondrial matrix protein that belongs to the Lon family of ATP-dependent proteases. This protein mediates the selective degradation of misfolded, unassembled or oxidatively damaged polypeptides in the mitochondrial matrix. It may also have a chaperone function in the assembly of inner membrane protein complexes, and participate in the regulation of mitochondrial gene expre…					-0.431799		-1.23667			182.781	137.281	136.905	411.266	162.865
ENSG00000100316	RPL3	protein_coding	ribosomal protein L3	10.5487	Ribosomes, the complexes that catalyze protein synthesis, consist of a small 40S subunit and a large 60S subunit. Together these subunits are composed of 4 RNA species and approximately 80 structurally distinct proteins. This gene encodes a ribosomal protein that is a component of the 60S subunit. The protein belongs to the L3P family of ribosomal proteins and it is located in the cytoplasm. The …					-0.328442		-0.597568			2117.88	2036.12	1390.26	1875.78	1164.41
ENSG00000136628	EPRS	protein_coding	glutamyl-prolyl-tRNA synthetase	8.77964	Aminoacyl-tRNA synthetases are a class of enzymes that charge tRNAs with their cognate amino acids. The protein encoded by this gene is a multifunctional aminoacyl-tRNA synthetase that catalyzes the aminoacylation of glutamic acid and proline tRNA species. Alternative splicing has been observed for this gene, but the full-length nature and biological validity of the variant have not been determin…					-0.530658		-1.01571			475.365	338.35	321.994	1041.57	486.237
ENSG00000105971	CAV2	protein_coding	caveolin 2	6.48887	The protein encoded by this gene is a major component of the inner surface of caveolae, small invaginations of the plasma membrane, and is involved in essential cellular functions, including signal transduction, lipid metabolism, cellular growth control and apoptosis. This protein may function as a tumor suppressor. This gene and related family member (CAV1) are located next to each other on chro…					0.95163		0.538752			78.3487	185.095	125.391	78.9454	106.857
ENSG00000048991	R3HDM1	protein_coding	R3H domain containing 1	6.11408						-0.938244		-0.844004			84.0483	34.5621	54.1802	138.589	71.4696
ENSG00000080986	NDC80	protein_coding	NDC80, kinetochore complex component	5.26707	This gene encodes a component of the NDC80 kinetochore complex. The encoded protein consists of an N-terminal microtubule binding domain and a C-terminal coiled-coiled domain that interacts with other components of the complex. This protein functions to organize and stabilize microtubule-kinetochore interactions and is required for proper chromosome segregation. [provided by RefSeq, Oct 2011]. Pu…					-0.796163		-1.54912			40.7512	26.1454	20.0785	95.9186	30.9849
ENSG00000241923	RPL14P3	processed_pseudogene	ribosomal protein L14 pseudogene 3	4.59283								-0.834704			44.6111	71.8283	86.8676	1.81574	1.26383
ENSG00000153147	SMARCA5	protein_coding	SWI/SNF related, matrix associated, actin dependent regulator of chromatin, subfamily a, member 5	8.27873	The protein encoded by this gene is a member of the SWI/SNF family of proteins. Members of this family have helicase and ATPase activities and are thought to regulate transcription of certain genes by altering the chromatin structure around those genes. The protein encoded by this gene is a component of the chromatin remodeling and spacing factor RSF, a facilitator of the transcription of class I…					-0.418316		-0.521136			326.864	258.535	235.704	623.59	407.69
ENSG00000126524	SBDS	protein_coding	SBDS, ribosome maturation factor	6.57258	This gene encodes a member of a highly conserved protein family that exists from archaea to vertebrates and plants. The encoded protein may function in RNA metabolism. Mutations within this gene are associated with Shwachman-Bodian-Diamond syndrome. An alternative transcript has been described, but its biological nature has not been determined. This gene has a closely linked pseudogene that is di…					1.24927		1.07746			48.2904	141.49	94.895	75.906	148.732
ENSG00000101000	PROCR	protein_coding	protein C receptor	4.86873	The protein encoded by this gene is a receptor for activated protein C, a serine protease activated by and involved in the blood coagulation pathway. The encoded protein is an N-glycosylated type I membrane protein that enhances the activation of protein C. Mutations in this gene have been associated with venous thromboembolism and myocardial infarction, as well as with late fetal loss during pre…					1.47874		1.18801			22.7491	75.6605	49.3797	11.3287	24.3498
ENSG00000204253	HNRNPCP2	processed_pseudogene	heterogeneous nuclear ribonucleoprotein C pseudogene 2	4.79483								0.240308			36.0536	69.5898	62.9646	8.5261	9.98425
ENSG00000106031	HOXA13	protein_coding	homeobox A13	4.21348	In vertebrates, the genes encoding the class of transcription factors called homeobox genes are found in clusters named A, B, C, and D on four separate chromosomes. Expression of these proteins is spatially and temporally regulated during embryonic development. This gene is part of the A cluster on chromosome 7 and encodes a DNA-binding transcription factor which may regulate gene expression, mor…					-0.841962		1.14116			13.5673	8.05852	6.97172	7.06561	13.6072
ENSG00000138772	ANXA3	protein_coding	annexin A3	8.47119	This gene encodes a member of the annexin family. Members of this calcium-dependent phospholipid-binding protein family play a role in the regulation of cellular growth and in signal transduction pathways. This protein functions in the inhibition of phopholipase A2 and cleavage of inositol 1,2-cyclic phosphate to form inositol 1-phosphate. This protein may also play a role in anti-coagulation. [p…					0.566964		-0.862245			248.63	462.72	293.051	850.202	431.598
ENSG00000057657	PRDM1	protein_coding	PR/SET domain 1	1.65755	This gene encodes a protein that acts as a repressor of beta-interferon gene expression. The protein binds specifically to the PRDI (positive regulatory domain I element) of the beta-IFN gene promoter. Transcription of this gene increases upon virus induction. Two alternatively spliced transcript variants that encode different isoforms have been reported. [provided by RefSeq, Jul 2008].					2.3538		1.45478			1.41258	6.12447	7.44978	0.552618	1.70617
ENSG00000175130	MARCKSL1	protein_coding	MARCKS like 1	6.76983	This gene encodes a member of the myristoylated alanine-rich C-kinase substrate (MARCKS) family. Members of this family play a role in cytoskeletal regulation, protein kinase C signaling and calmodulin signaling. The encoded protein affects the formation of adherens junction. Alternative splicing results in multiple transcript variants. Pseudogenes of this gene are located on the long arm of chro…					-0.666127		0.289765			64.7486	49.8375	33.3248	54.4723	62.1593
ENSG00000136378	ADAMTS7	protein_coding	ADAM metallopeptidase with thrombospondin type 1 motif 7	1.99098	The protein encoded by this gene is a member of the ADAMTS (a disintegrin and metalloproteinase with thrombospondin motifs) family. Members of this family share several distinct protein modules, including a propeptide region, a metalloproteinase domain, a disintegrin-like domain, and a thrombospondin type 1 (TS) motif. Individual members of this family differ in the number of C-terminal TS motifs…					-1.24539		-1.94569			9.05035	3.09805	4.60133	6.31563	1.7483
ENSG00000164251	F2RL1	protein_coding	F2R like trypsin receptor 1	7.30263	Coagulation factor II (thrombin) receptor-like 1 (F2RL1) is a member of the large family of 7-transmembrane-region receptors that couple to guanosine-nucleotide-binding proteins. F2RL1 is also a member of the protease-activated receptor family. It is activated by trypsin, but not by thrombin. It is activated by proteolytic cleavage of its extracellular amino terminus. The new amino terminus funct…					0.612463		1.28595			126.458	206.083	179.811	95.4055	222.118
ENSG00000196072	BLOC1S2	protein_coding	biogenesis of lysosomal organelles complex 1 subunit 2	5.88478	This gene encodes a protein with multiple functions. The encoded protein has been found in association with the centrosome, shown to co-localize with gamma-tubulin, and also found to be one of the proteins in the BLOC-1 complex which functions in the formation of lysosome-related organelles. A pseudogene of this gene is located on the X chromosome. Alternative splicing results in multiple transcr…					1.75066		0.189503			38.2053	160.687	106.906	55.3802	59.5264
ENSG00000235677	NPM1P26	processed_pseudogene	nucleophosmin 1 pseudogene 26	3.61406											20.3181	34.3114	35.9143	0.157891	0.400213
ENSG00000179981	TSHZ1	protein_coding	teashirt zinc finger homeobox 1	3.82574	This gene encodes a colon cancer antigen that was defined by serological analysis of recombinant cDNA expression libraries. The encoded protein is a member of the teashirt C2H2-type zinc-finger protein family and may be involved in transcriptional regulation of developmental processes. Mutations in this gene may be associated with congenital aural atresia syndrome. [provided by RefSeq, Jan 2012].					-1.30751		0.61405			14.0929	5.15745	6.61317	15.5128	20.9164
ENSG00000151148	UBE3B	protein_coding	ubiquitin protein ligase E3B	5.82772	The modification of proteins with ubiquitin is an important cellular mechanism for targeting abnormal or short-lived proteins for degradation. Ubiquitination involves at least three classes of enzymes: E1 ubiquitin-activating enzymes, E2 ubiquitin-conjugating enzymes, and E3 ubiquitin-protein ligases. This gene encodes a member of the E3 ubiquitin-conjugating enzyme family which accepts ubiquitin…					-1.16112		-0.842329			73.9796	27.5243	39.0615	100.024	52.1751
ENSG00000198576	ARC	protein_coding	activity regulated cytoskeleton associated protein	2.67934						1.01578		1.00551			2.87443	5.13954	5.19891	1.53944	2.54872
ENSG00000185246	PRPF39	protein_coding	pre-mRNA processing factor 39	6.16979						0.391974		0.969702			59.5582	85.4024	75.7527	74.3666	137.02
ENSG00000137177	KIF13A	protein_coding	kinesin family member 13A	5.64141	This gene encodes a member of the kinesin family of microtubule-based motor proteins that function in the positioning of endosomes. This family member can direct mannose-6-phosphate receptor-containing vesicles from the trans-Golgi network to the plasma membrane, and it is necessary for the steady-state distribution of late endosomes/lysosomes. It is also required for the translocation of FYVE-CE…					-0.813064		-0.447242			65.2249	29.2435	47.4276	104.879	70.7955
ENSG00000079950	STX7	protein_coding	syntaxin 7	5.25324						-0.881575		-1.14848			42.0816	25.0172	23.5644	77.2875	32.7332
ENSG00000106290	TAF6	protein_coding	TATA-box binding protein associated factor 6	5.32232	Initiation of transcription by RNA polymerase II requires the activities of more than 70 polypeptides. The protein that coordinates these activities is transcription factor IID (TFIID), which binds to the core promoter to position the polymerase properly, serves as the scaffold for assembly of the remainder of the transcription complex, and acts as a channel for regulatory signals. TFIID is compo…					-0.893576		-0.94299			34.1154	16.0633	19.8594	49.3014	23.2755
ENSG00000116649	SRM	protein_coding	spermidine synthase	6.24069	The polyamines putrescine, spermine, and spermidine are ubiquitous polycationic mediators of cell growth and differentiation. Spermidine synthase is one of four enzymes in the polyamine-biosynthetic pathway and carries out the final step of spermidine biosynthesis. This enzyme catalyzes the conversion of putrescine to spermidine using decarboxylated S-adenosylmethionine as the cofactor. [provided…					0.588023		-0.944302			36.9734	65.3635	50.4752	88.9715	42.3172
ENSG00000255815	KRT8P11	processed_pseudogene	keratin 8 pseudogene 11	2.799								4.19869			6.38945	14.6844	22.0107	0.0789454	3.32808
ENSG00000107745	MICU1	protein_coding	mitochondrial calcium uptake 1	5.48144	This gene encodes an essential regulator of mitochondrial Ca2+ uptake under basal conditions. The encoded protein interacts with the mitochondrial calcium uniporter, a mitochondrial inner membrane Ca2+ channel, and is essential in preventing mitochondrial Ca2+ overload, which can cause excessive production of reactive oxygen species and cell stress. Alternatively spliced transcript variants encod…					-0.674175		-0.54377			46.8121	31.088	27.6279	85.2215	53.123
ENSG00000118762	PKD2	protein_coding	polycystin 2, transient receptor potential cation channel	4.58024	This gene encodes a member of the polycystin protein family. The encoded protein is a multi-pass membrane protein that functions as a calcium permeable cation channel, and is involved in calcium transport and calcium signaling in renal epithelial cells. This protein interacts with polycystin 1, and they may be partners in a common signaling cascade involved in tubular morphogenesis. Mutations in …					-1.18319		-0.655267			35.8072	12.7325	18.9232	43.1831	25.8874
ENSG00000133422	MORC2	protein_coding	MORC family CW-type zinc finger 2	5.62351						-1.32353		-1.96567			56.7823	20.2358	26.0145	91.6161	21.9274
ENSG00000137936	BCAR3	protein_coding	breast cancer anti-estrogen resistance 3	5.89031	Breast tumors are initially dependent on estrogens for growth and progression and can be inhibited by anti-estrogens such as tamoxifen. However, breast cancers progress to become anti-estrogen resistant. Breast cancer anti-estrogen resistance gene 3 was identified in the search for genes involved in the development of estrogen resistance. The gene encodes a component of intracellular signal trans…					1.78843		0.76583			16.8852	69.5182	50.9931	35.0123	56.8934
ENSG00000166938	DIS3L	protein_coding	DIS3 like exosome 3'-5' exoribonuclease	5.73013						-0.757092		-0.339626			69.052	42.0297	40.3563	96.9449	72.9861
ENSG00000184432	COPB2	protein_coding	coatomer protein complex subunit beta 2	8.57779	The Golgi coatomer complex (see MIM 601924) constitutes the coat of nonclathrin-coated vesicles and is essential for Golgi budding and vesicular trafficking. It consists of 7 protein subunits, including COPB2.[supplied by OMIM, Jul 2002].					-0.434998		-0.503534			450.612	362.132	305.979	782.822	512.146
ENSG00000245532	NEAT1	lincRNA	nuclear paraspeckle assembly transcript 1 (non-protein coding)	7.9434						0.196396					200.06	237.064	226.82	34.4597	42.7385
ENSG00000172053	QARS	protein_coding	glutaminyl-tRNA synthetase	7.52063	Aminoacyl-tRNA synthetases catalyze the aminoacylation of tRNA by their cognate amino acid. Because of their central role in linking amino acids with nucleotide triplets contained in tRNAs, aminoacyl-tRNA synthetases are thought to be among the first proteins that appeared in evolution. In metazoans, 9 aminoacyl-tRNA synthetases specific for glutamine (gln), glutamic acid (glu), and 7 other amino…					-0.407508		-1.19387			232.55	183.358	174.153	359.557	146.436
ENSG00000095739	BAMBI	protein_coding	BMP and activin membrane bound inhibitor	3.0829	This gene encodes a transmembrane glycoprotein related to the type I receptors of the transforming growth factor-beta (TGF-beta) family, whose members play important roles in signal transduction in many developmental and pathological processes. The encoded protein however is a pseudoreceptor, lacking an intracellular serine/threonine kinase domain required for signaling. Similar proteins in frog,…					1.32977		1.68961			5.48605	17.675	10.9556	7.10509	20.79
ENSG00000136231	IGF2BP3	protein_coding	insulin like growth factor 2 mRNA binding protein 3	5.92701	The protein encoded by this gene is primarily found in the nucleolus, where it can bind to the 5_ UTR of the insulin-like growth factor II leader 3 mRNA and may repress translation of insulin-like growth factor II during late development. The encoded protein contains several KH domains, which are important in RNA binding and are known to be involved in RNA synthesis and metabolism. A pseudogene e…					-1.56917		-0.60069			96.0716	23.2264	43.6828	103.971	62.6859
ENSG00000132294	EFR3A	protein_coding	EFR3 homolog A	7.27852	This gene encodes a membrane protein. Studies with orthologous gene in mouse show that it is differentially expressed in the auditory brainstem neurons of mice with hearing deficit, compared to mice with normal hearing ability, suggesting a role for this gene in hearing. [provided by RefSeq, Jan 2011].					-1.03562		-1.07329			171.48	68.8914	99.0183	275.717	120.843
ENSG00000103018	CYB5B	protein_coding	cytochrome b5 type B	8.14674						-0.855407		-0.441349			620.17	393.918	309.385	300.506	211.818
ENSG00000196504	PRPF40A	protein_coding	pre-mRNA processing factor 40 homolog A	8.6773						-0.408981		-0.703743			452.369	342.111	350.518	871.991	496.559
ENSG00000178184	PARD6G	protein_coding	par-6 family cell polarity regulator gamma	3.97284						1.08317		0.80401			18.6592	43.9637	33.7431	8.76294	14.9974
ENSG00000104228	TRIM35	protein_coding	tripartite motif containing 35	5.2722	The protein encoded by this gene is a member of the tripartite motif (TRIM) family. The TRIM motif includes three zinc-binding domains, a RING, a B-box type 1 and a B-box type 2, and a coiled-coil region. The function of this protein has not been identified. [provided by RefSeq, Jul 2008].					1.26814		1.35561			25.9027	58.093	69.6773	23.1705	54.4921
ENSG00000172409	CLP1	protein_coding	cleavage and polyadenylation factor I subunit 1	5.48301	This gene encodes a member of the Clp1 family. The encoded protein is a multifunctional kinase which is a component of the tRNA splicing endonuclease complex and a component of the pre-mRNA cleavage complex II. This protein is implicated in tRNA, mRNA, and siRNA maturation. Mutations in this gene are associated with pontocerebellar hypoplasia type 10 (PCH10). Alternatively splice transcript varia…					1.5154		0.554833			34.1811	111.387	83.1029	35.1307	46.214
ENSG00000224631	RPS27AP16	transcribed_processed_pseudogene	ribosomal protein S27a pseudogene 16	4.26057								1.62194			31.1752	50.4463	55.7538	2.32889	6.86681
ENSG00000253626	EIF5AL1	protein_coding	eukaryotic translation initiation factor 5A-like 1	3.98174						0.867239		0.669091			20.5973	43.9637	32.6476	8.99977	13.523
ENSG00000113368	LMNB1	protein_coding	lamin B1	8.02727	The nuclear lamina consists of a two-dimensional matrix of proteins located next to the inner nuclear membrane. The lamin family of proteins make up the matrix and are highly conserved in evolution. During mitosis, the lamina matrix is reversibly disassembled as the lamin proteins are phosphorylated. Lamin proteins are thought to be involved in nuclear stability, chromatin structure and gene expr…					-0.552166		-0.505397			293.142	225.889	180.667	515.198	340.813
ENSG00000196550	FAM72A	protein_coding	family with sequence similarity 72 member A	2.50416						-1.303		-1.57928			8.54116	4.27997	2.54966	17.0522	5.60298
ENSG00000182568	SATB1	protein_coding	SATB homeobox 1	3.73059	This gene encodes a matrix protein which binds nuclear matrix and scaffold-associating DNAs through a unique nuclear architecture. The protein recruits chromatin-remodeling factors in order to regulate chromatin structure and gene expression. Multiple transcript variants encoding different isoforms have been found for this gene. [provided by RefSeq, Sep 2010].					-1.70135					11.0871	2.41756	4.52166	0.355254	0.568723
ENSG00000084207	GSTP1	protein_coding	glutathione S-transferase pi 1	7.60372	Glutathione S-transferases (GSTs) are a family of enzymes that play an important role in detoxification by catalyzing the conjugation of many hydrophobic and electrophilic compounds with reduced glutathione. Based on their biochemical, immunologic, and structural properties, the soluble GSTs are categorized into 4 main classes: alpha, mu, pi, and theta. This GST family member is a polymorphic gen…					0.465481		-0.723425			60.3137	95.0368	70.992	73.2613	42.3593
ENSG00000165632	TAF3	protein_coding	TATA-box binding protein associated factor 3	5.26161	The highly conserved RNA polymerase II transcription factor TFIID (see TAF1; MIM 313650) comprises the TATA box-binding protein (TBP; MIM 600075) and a set of TBP-associated factors (TAFs), including TAF3. TAFs contribute to promoter recognition and selectivity and act as antiapoptotic factors (Gangloff et al., 2001 [PubMed 11438666]).[supplied by OMIM, May 2009]. Sequence Note: The RefSeq transc…					1.27749		0.808583			24.6872	61.7283	59.4389	28.7361	48.0466
ENSG00000168916	ZNF608	protein_coding	zinc finger protein 608	3.30018						-2.11513		-0.977281			21.7143	4.04717	6.31438	21.0389	9.43659
ENSG00000132300	PTCD3	protein_coding	pentatricopeptide repeat domain 3	6.77929						-0.56817		-1.11339			130.22	86.5127	91.0905	225.152	98.031
ENSG00000111817	DSE	protein_coding	dermatan sulfate epimerase	5.21175	The protein encoded by this gene is a tumor-rejection antigen. This antigen possesses tumor epitopes capable of inducing HLA-A24-restricted and tumor-specific cytotoxic T lymphocytes in cancer patients and may be useful for specific immunotherapy. This gene product is localized to the endoplasmic reticulum. Two transcript variants encoding the same protein have been found for this gene. [provided…					0.433338		0.70035			50.9349	68.7302	68.6415	32.3281	47.7938
ENSG00000101052	IFT52	protein_coding	intraflagellar transport 52	4.51705						-0.80707		-1.01173			18.7084	13.1443	8.18679	36.9859	17.1881
ENSG00000083093	PALB2	protein_coding	partner and localizer of BRCA2	5.04217	This gene encodes a protein that may function in tumor suppression. This protein binds to and colocalizes with the breast cancer 2 early onset protein (BRCA2) in nuclear foci and likely permits the stable intranuclear localization and accumulation of BRCA2. [provided by RefSeq, Jul 2008]. Publication Note: This RefSeq record includes a subset of the publications that are available for this gene. …					0.652386		0.74737			20.0882	26.3424	36.233	37.4596	58.9366
ENSG00000112245	PTP4A1	protein_coding	protein tyrosine phosphatase type IVA, member 1	8.15374	This gene encodes a member of a small class of prenylated protein tyrosine phosphatases (PTPs), which contain a PTP domain and a characteristic C-terminal prenylation motif. The encoded protein is a cell signaling molecule that plays regulatory roles in a variety of cellular processes, including cell proliferation and migration. The protein may also be involved in cancer development and metastasi…					1.10729		0.182911			186.247	425.83	380.516	368.478	394.378
ENSG00000249119	MTND6P4	processed_pseudogene	mitochondrially encoded NADH:ubiquinone oxidoreductase core subunit 6 pseudogene 4	4.41656								0.273665			35.5772	69.7151	64.9565	0.749981	0.884681
ENSG00000125864	BFSP1	protein_coding	beaded filament structural protein 1	3.86738	This gene encodes a lens-specific intermediate filament-like protein named filensin. The encoded protein is expressed in lens fiber cells after differentiation has begun. This protein functions as a component of the beaded filament which is a cytoskeletal structure found in lens fiber cells. Mutations in this gene are the cause of autosomal recessive cortical juvenile-onset cataract. Alternate sp…					-1.27011		-1.03588			37.4826	17.5138	12.828	23.5257	11.0796
ENSG00000213923	CSNK1E	protein_coding	casein kinase 1 epsilon	5.18384	The protein encoded by this gene is a serine/threonine protein kinase and a member of the casein kinase I protein family, whose members have been implicated in the control of cytoplasmic and nuclear processes, including DNA replication and repair. The encoded protein is found in the cytoplasm as a monomer and can phosphorylate a variety of proteins, including itself. This protein has been shown t…					0.98938		1.39496			22.0592	47.7423	40.7547	10.776	27.8464
ENSG00000129691	ASH2L	protein_coding	ASH2 like histone lysine methyltransferase complex subunit	5.80454						-0.545925		-0.987545			69.3148	50.9657	44.7783	131.01	63.7391
ENSG00000128567	PODXL	protein_coding	podocalyxin like	7.88244	This gene encodes a member of the sialomucin protein family. The encoded protein was originally identified as an important component of glomerular podocytes. Podocytes are highly differentiated epithelial cells with interdigitating foot processes covering the outer aspect of the glomerular basement membrane. Other biological activities of the encoded protein include: binding in a membrane protein…					0.217171		0.602606			132.24	136.798	171.962	64.2221	92.6176
ENSG00000175745	NR2F1	protein_coding	nuclear receptor subfamily 2 group F member 1	6.10136	The protein encoded by this gene is a nuclear hormone receptor and transcriptional regulator. The encoded protein acts as a homodimer and binds to 5_-AGGTCA-3_ repeats. Defects in this gene are a cause of Bosch-Boonstra optic atrophy syndrome (BBOAS). [provided by RefSeq, Apr 2014]. Sequence Note: This RefSeq record was created from transcript and genomic sequence data to make the sequence consis…					-0.539056		0.746771			137.973	102.666	93.8592	33.315	50.4479
ENSG00000048392	RRM2B	protein_coding	ribonucleotide reductase regulatory TP53 inducible subunit M2B	6.40103	This gene encodes the small subunit of a p53-inducible ribonucleotide reductase. This heterotetrameric enzyme catalyzes the conversion of ribonucleoside diphosphates to deoxyribonucleoside diphosphates. The product of this reaction is necessary for DNA synthesis. Mutations in this gene have been associated with autosomal recessive mitochondrial DNA depletion syndrome, autosomal dominant progressi…					0.751093		-0.0527366			113.22	195.518	185.746	56.4065	52.0908
ENSG00000148925	BTBD10	protein_coding	BTB domain containing 10	5.71442						0.819356		0.478826			49.1117	90.7031	84.8956	34.1834	41.6432
ENSG00000171067	C11orf24	protein_coding	chromosome 11 open reading frame 24	5.42406						1.1716		1.00138			26.3955	67.0827	51.6305	25.4204	46.1298
ENSG00000058063	ATP11B	protein_coding	ATPase phospholipid transporting 11B (putative)	6.14256	P-type ATPases, such as ATP11B, are phosphorylated in their intermediate state and drive uphill transport of ions across membranes. Several subfamilies of P-type ATPases have been identified. One subfamily transports heavy metal ions, such as Cu(2+) or Cd(2+). Another subfamily transports non-heavy metal ions, such as H(+), Na(+), K(+), or Ca(+). A third subfamily transports amphipaths, such as p…					-0.965504		-0.738419			68.4935	27.9183	42.8063	124.378	70.29
ENSG00000136636	KCTD3	protein_coding	potassium channel tetramerization domain containing 3	6.49389						-0.639556		-0.34422			103.233	61.979	74.9957	165.667	121.454
ENSG00000142089	IFITM3	protein_coding	interferon induced transmembrane protein 3	5.45469	The protein encoded by this gene is an interferon-induced membrane protein that helps confer immunity to influenza A H1N1 virus, West Nile virus, and dengue virus. Two transcript variants, only one of them protein-coding, have been found for this gene. Another variant encoding an N-terminally truncated isoform has been reported, but the full-length nature of this variant has not been determined. …					1.02687		0.853513			38.6323	96.1113	63.104	21.8679	38.1466
ENSG00000164597	COG5	protein_coding	component of oligomeric golgi complex 5	5.40449	The protein encoded by this gene is one of eight proteins (Cog1-8) which form a Golgi-localized complex (COG) required for normal Golgi morphology and function. The encoded protein is organized with conserved oligomeric Golgi complex components 6, 7 and 8 into a sub-complex referred to as lobe B. Alternative splicing results in multiple transcript variants. Mutations in this gene result in congen…					-0.857263		-1.10281			39.9299	20.1821	24.64	67.5378	29.363
ENSG00000169105	CHST14	protein_coding	carbohydrate sulfotransferase 14	4.25236	This gene encodes a member of the HNK-1 family of sulfotransferases. The encoded protein transfers sulfate to the C-4 hydroxyl of N-acetylgalactosamine residues in dermatan sulfate. Mutations in this gene have been associated with adducted thumb-clubfoot syndrome.[provided by RefSeq, Mar 2010].					0.835759		1.16883			19.234	38.4481	29.6796	9.31556	19.3787
ENSG00000132470	ITGB4	protein_coding	integrin subunit beta 4	7.93559	Integrins are heterodimers comprised of alpha and beta subunits, that are noncovalently associated transmembrane glycoprotein receptors. Different combinations of alpha and beta polypeptides form complexes that vary in their ligand-binding specificities. Integrins mediate cell-matrix or cell-cell adhesion, and transduced signals that regulate gene expression and cell growth. This gene encodes the…					-1.40106		-1.71227			290.17	84.0951	138.996	315.663	91.733
ENSG00000126261	UBA2	protein_coding	ubiquitin like modifier activating enzyme 2	8.06639	Posttranslational modification of proteins by the addition of the small protein SUMO (see SUMO1; MIM 601912), or sumoylation, regulates protein structure and intracellular localization. SAE1 (MIM 613294) and UBA2 form a heterodimer that functions as a SUMO-activating enzyme for the sumoylation of proteins (Okuma et al., 1999 [PubMed 9920803]).[supplied by OMIM, Mar 2010]. Publication Note: This R…					0.280586		-0.430763			169.082	233.052	183.217	427.766	292.829
ENSG00000166847	DCTN5	protein_coding	dynactin subunit 5	6.32606	This gene encodes a subunit of dynactin, a component of the cytoplasmic dynein motor machinery involved in minus-end-directed transport. The encoded protein is a component of the pointed-end subcomplex and is thought to bind membranous cargo. A pseudogene of this gene is located on the long arm of chromosome 1. Alternatively spliced transcript variants encoding multiple isoforms have been observe…					0.43994		0.845396			71.7457	99.6212	101.767	36.8675	65.5085
ENSG00000197712	FAM114A1	protein_coding	family with sequence similarity 114 member A1	4.85198						-1.3718		-0.623667			44.9396	18.266	19.4013	55.8933	34.2708
ENSG00000151247	EIF4E	protein_coding	eukaryotic translation initiation factor 4E	8.38463	The protein encoded by this gene is a component of the eukaryotic translation initiation factor 4F complex, which recognizes the 7-methylguanosine cap structure at the 5_ end of cellular mRNAs. The encoded protein aids in translation initiation by recruiting ribosomes to the mRNA. Association of this protein with the 4F complex is the rate-limiting step in translation initiation. Three transcript…					0.181907		0.605963			364.395	476.885	361.613	449.12	637.328
ENSG00000172794	RAB37	protein_coding	RAB37, member RAS oncogene family	1.73003	Rab proteins are low molecular mass GTPases that are critical regulators of vesicle trafficking. For additional background information on Rab proteins, see MIM 179508.[supplied by OMIM, Apr 2006].					-2.32236		-1.91323			11.662	2.09522	2.52974	6.3551	1.60085
ENSG00000073417	PDE8A	protein_coding	phosphodiesterase 8A	5.6739	The protein encoded by this gene belongs to the cyclic nucleotide phosphodiesterase (PDE) family, and PDE8 subfamily. This PDE hydrolyzes the second messenger, cAMP, which is a regulator and mediator of a number of cellular responses to extracellular signals. Thus, by regulating the cellular concentration of cAMP, this protein plays a key role in many important physiological processes. Alternativ…					-0.500157		-0.568178			36.5463	21.1312	31.3528	79.2612	51.6696
ENSG00000169047	IRS1	protein_coding	insulin receptor substrate 1	6.4644	This gene encodes a protein which is phosphorylated by insulin receptor tyrosine kinase. Mutations in this gene are associated with type II diabetes and susceptibility to insulin resistance. [provided by RefSeq, Nov 2009]. Sequence Note: This RefSeq record was created from transcript and genomic sequence data because no single transcript was available for the full length of the gene. The extent o…					-1.12993		0.343451			94.1991	31.4819	55.1562	62.8011	73.0915
ENSG00000275410	HNF1B	protein_coding	HNF1 homeobox B	3.88084	This gene encodes a member of the homeodomain-containing superfamily of transcription factors. The protein binds to DNA as either a homodimer, or a heterodimer with the related protein hepatocyte nuclear factor 1-alpha. The gene has been shown to function in nephron development, and regulates development of the embryonic pancreas. Mutations in this gene result in renal cysts and diabetes syndrome…					-0.682918					8.08125	4.88884	5.47778	0	0
ENSG00000120925	RNF170	protein_coding	ring finger protein 170	3.39752	This gene encodes a RING domain-containing protein that resides in the endoplasmic reticulum (ER) membrane. This protein functions as an E3 ubiquitin ligase and mediates ubiquitination and processing of inositol 1,4,5-trisphosphate (IP3) receptors via the ER-associated protein degradation pathway. It is recruited to the activated IP3 receptors by the ERLIN1/ERLIN2 complex to which it is constitut…					-1.17534		-1.29691			17.6079	8.66739	6.69285	25.8941	9.85787
ENSG00000151012	SLC7A11	protein_coding	solute carrier family 7 member 11	5.67634	This gene encodes a member of a heteromeric, sodium-independent, anionic amino acid transport system that is highly specific for cysteine and glutamate. In this system, designated Xc(-), the anionic form of cysteine is transported in exchange for glutamate. This protein has been identified as the predominant mediator of Kaposi sarcoma-associated herpesvirus fusion and entry permissiveness into ce…					-2.20121		-0.803489			44.0855	9.6165	9.46161	74.2481	38.4836
ENSG00000150995	ITPR1	protein_coding	inositol 1,4,5-trisphosphate receptor type 1	3.81394	This gene encodes an intracellular receptor for inositol 1,4,5-trisphosphate. Upon stimulation by inositol 1,4,5-trisphosphate, this receptor mediates calcium release from the endoplasmic reticulum. Mutations in this gene cause spinocerebellar ataxia type 15, a disease associated with an heterogeneous group of cerebellar disorders. Multiple transcript variants have been identified for this gene. …					-1.67652		-0.983437			25.0322	5.83795	10.2982	30.315	13.9443
ENSG00000138166	DUSP5	protein_coding	dual specificity phosphatase 5	6.44648	The protein encoded by this gene is a member of the dual specificity protein phosphatase subfamily. These phosphatases inactivate their target kinases by dephosphorylating both the phosphoserine/threonine and phosphotyrosine residues. They negatively regulate members of the mitogen-activated protein (MAP) kinase superfamily (MAPK/ERK, SAPK/JNK, p38), which are associated with cellular proliferati…					1.82493		1.76309			35.7743	156.407	102.166	31.8545	109.511
ENSG00000070087	PFN2	protein_coding	profilin 2	6.54363	The protein encoded by this gene is a ubiquitous actin monomer-binding protein belonging to the profilin family. It is thought to regulate actin polymerization in response to extracellular signals. There are two alternatively spliced transcript variants encoding different isoforms described for this gene. [provided by RefSeq, Jul 2008].					-0.693036		0.438844			91.2097	62.3729	51.77	87.8267	111.217
ENSG00000222009	BTBD19	protein_coding	BTB domain containing 19	2.81327						2.16649		1.16408			3.03868	11.6401	13.5251	0.513145	1.4534
ENSG00000162337	LRP5	protein_coding	LDL receptor related protein 5	7.26078	This gene encodes a transmembrane low-density lipoprotein receptor that binds and internalizes ligands in the process of receptor-mediated endocytosis. This protein also acts as a co-receptor with Frizzled protein family members for transducing signals by Wnt proteins and was originally cloned on the basis of its association with type 1 diabetes mellitus in humans. This protein plays a key role i…					-1.43447		-1.35715			84.886	23.513	38.2847	90.9451	32.2698
ENSG00000188153	COL4A5	protein_coding	collagen type IV alpha 5 chain	2.94879	This gene encodes one of the six subunits of type IV collagen, the major structural component of basement membranes. Mutations in this gene are associated with X-linked Alport syndrome, also known as hereditary nephritis. Like the other members of the type IV collagen gene family, this gene is organized in a head-to-head conformation with another type IV collagen gene so that each gene pair share…					-1.18305		-1.49414			19.2176	7.01987	10.3779	12.7102	4.36021
ENSG00000067369	TP53BP1	protein_coding	tumor protein p53 binding protein 1	6.76783						-1.49405		-0.62855			198.927	51.0731	90.951	150.312	88.2785
ENSG00000104979	C19orf53	protein_coding	chromosome 19 open reading frame 53	6.52648						0.455351		-0.618913			105.516	162.8	127.602	126.589	76.8198
ENSG00000102265	TIMP1	protein_coding	TIMP metallopeptidase inhibitor 1	5.53165	This gene belongs to the TIMP gene family. The proteins encoded by this gene family are natural inhibitors of the matrix metalloproteinases (MMPs), a group of peptidases involved in degradation of the extracellular matrix. In addition to its inhibitory role against most of the known MMPs, the encoded protein is able to promote cell proliferation in a wide range of cell types, and may also have an…					0.762071		-0.511638			19.5461	41.5461	26.7913	28.7361	18.2413
ENSG00000168394	TAP1	protein_coding	transporter 1, ATP binding cassette subfamily B member	5.14278	The membrane-associated protein encoded by this gene is a member of the superfamily of ATP-binding cassette (ABC) transporters. ABC proteins transport various molecules across extra- and intra-cellular membranes. ABC genes are divided into seven distinct subfamilies (ABC1, MDR/TAP, MRP, ALD, OABP, GCN20, White). This protein is a member of the MDR/TAP subfamily. Members of the MDR/TAP subfamily a…					0.825602		-0.20112			39.5193	81.1941	62.8052	28.3019	23.2755
ENSG00000173915	USMG5	protein_coding	up-regulated during skeletal muscle growth 5 homolog (mouse)	6.58725						0.704948		-0.90926			87.7768	188.462	107.603	149.957	75.5349
ENSG00000198938	MT-CO3	protein_coding	mitochondrially encoded cytochrome c oxidase III	12.2457						0.241432		0.897421			6049.26	7906.46	6456.09	2773	4817.59
ENSG00000242372	EIF6	protein_coding	eukaryotic translation initiation factor 6	6.19579	Hemidesmosomes are structures which link the basal lamina to the intermediate filament cytoskeleton. An important functional component of hemidesmosomes is the integrin beta-4 subunit (ITGB4), a protein containing two fibronectin type III domains. The protein encoded by this gene binds to the fibronectin type III domains of ITGB4 and may help link ITGB4 to the intermediate filament cytoskeleton. …					0.75089		-0.791323			22.7162	45.5038	33.0061	45.591	25.2766
ENSG00000001167	NFYA	protein_coding	nuclear transcription factor Y subunit alpha	6.87251	The protein encoded by this gene is one subunit of a trimeric complex, forming a highly conserved transcription factor that binds to CCAAT motifs in the promoter regions in a variety of genes. Subunit A associates with a tight dimer composed of the B and C subunits, resulting in a trimer that binds to DNA with high specificity and affinity. The sequence specific interactions of the complex are ma…					0.479244		1.16558			105.73	138.768	153.736	112.537	231.491
ENSG00000110075	PPP6R3	protein_coding	protein phosphatase 6 regulatory subunit 3	7.37719	Protein phosphatase regulatory subunits, such as SAPS3, modulate the activity of protein phosphatase catalytic subunits by restricting substrate specificity, recruiting substrates, and determining the intracellular localization of the holoenzyme. SAPS3 is a regulatory subunit for the protein phosphatase-6 catalytic subunit (PPP6C; MIM 612725) (Stefansson and Brautigan, 2006 [PubMed 16769727]).[su…					-0.926018		-0.945474			184.505	82.6267	114.954	316.018	154.377
ENSG00000038427	VCAN	protein_coding	versican	6.1234	This gene is a member of the aggrecan/versican proteoglycan family. The protein encoded is a large chondroitin sulfate proteoglycan and is a major component of the extracellular matrix. This protein is involved in cell adhesion, proliferation, proliferation, migration and angiogenesis and plays a central role in tissue morphogenesis and maintenance. Mutations in this gene are the cause of Wagner …					-1.09837		0.737452			197.892	55.568	133	27.6309	45.9823
ENSG00000011405	PIK3C2A	protein_coding	phosphatidylinositol-4-phosphate 3-kinase catalytic subunit type 2 alpha	6.8725	The protein encoded by this gene belongs to the phosphoinositide 3-kinase (PI3K) family. PI3-kinases play roles in signaling pathways involved in cell proliferation, oncogenic transformation, cell survival, cell migration, and intracellular protein trafficking. This protein contains a lipid kinase catalytic domain as well as a C-terminal C2 domain, a characteristic of class II PI3-kinases. C2 dom…					-1.11654		-0.613331			117.605	42.2625	69.3387	166.97	100.243
ENSG00000136802	LRRC8A	protein_coding	leucine rich repeat containing 8 family member A	6.09042	This gene encodes a protein belonging to the leucine-rich repeat family of proteins, which are involved in diverse biological processes, including cell adhesion, cellular trafficking, and hormone-receptor interactions. This family member is a putative four-pass transmembrane protein that plays a role in B cell development. Defects in this gene cause autosomal dominant non-Bruton type agammaglobul…					0.422358		1.47477			45.5802	55.765	68.6814	29.3677	75.4085
ENSG00000112183	RBM24	protein_coding	RNA binding motif protein 24	2.8994						0.833601		1.16666			4.48411	9.67022	7.29042	8.24979	16.2191
ENSG00000142687	KIAA0319L	protein_coding	KIAA0319 like	6.00158	This gene is a candidate gene for dyslexia susceptibility.[provided by RefSeq, Apr 2009].					-1.0429		-1.21826			74.6366	36.335	38.7627	92.6819	38.5468
ENSG00000104529	EEF1D	protein_coding	eukaryotic translation elongation factor 1 delta	7.86514	This gene encodes a subunit of the elongation factor-1 complex, which is responsible for the enzymatic delivery of aminoacyl tRNAs to the ribosome. This subunit, delta, functions as guanine nucleotide exchange factor. It is reported that following HIV-1 infection, this subunit interacts with HIV-1 Tat. This interaction results in repression of translation of host cell proteins and enhanced transl…					0.766906		0.617956			155.186	255.151	275.98	137.76	199.959
ENSG00000088280	ASAP3	protein_coding	ArfGAP with SH3 domain, ankyrin repeat and PH domain 3	3.73625	This gene encodes a member of a subfamily of ADP-ribosylation factor(Arf) GTPase-activating proteins that contain additional ankyrin repeat and pleckstrin homology domains. The Arf GAP domain of this protein catalyzes the hydrolysis of GTP bound to Arf proteins. The encoded protein promotes cell differentiation and migration and has been implicated in cancer cell invasion. Alternative splicing re…					-1.75775		-1.53275			30.8303	8.57785	10.099	29.9992	9.85787
ENSG00000163029	SMC6	protein_coding	structural maintenance of chromosomes 6	6.95155						-0.71107		-0.674098			135.065	74.6398	91.5486	275.835	166.046
ENSG00000261087	AP003469.4	lincRNA		2.26505						1.61992					2.41452	6.91242	9.82016	0.513145	5.30808
ENSG00000169991	IFFO2	protein_coding	intermediate filament family orphan 2	6.00851						1.35573		1.69511			22.1577	54.1712	64.5581	17.1706	52.9123
ENSG00000165929	TC2N	protein_coding	tandem C2 domains, nuclear	4.51301						-1.11857		-0.616475			22.2234	10.494	9.62097	35.2491	20.8953
ENSG00000121289	CEP89	protein_coding	centrosomal protein 89	5.32489						-0.901614		-0.558805			40.6526	23.2264	22.3095	55.696	35.0291
ENSG00000145715	RASA1	protein_coding	RAS p21 protein activator 1	6.02714	The protein encoded by this gene is located in the cytoplasm and is part of the GAP1 family of GTPase-activating proteins. The gene product stimulates the GTPase activity of normal RAS p21 but not its oncogenic counterpart. Acting as a suppressor of RAS function, the protein enhances the weak intrinsic GTPase activity of RAS proteins resulting in the inactive GDP-bound form of RAS, thereby allowi…					-1.4842		-1.47012			47.8633	13.216	22.0107	69.393	22.8753
ENSG00000205413	SAMD9	protein_coding	sterile alpha motif domain containing 9	5.21287	This gene encodes a sterile alpha motif domain-containing protein. The encoded protein localizes to the cytoplasm and may play a role in regulating cell proliferation and apoptosis. Mutations in this gene are the cause of normophosphatemic familial tumoral calcinosis. Alternate splicing results in multiple transcript variants that encode the same protein.[provided by RefSeq, Jul 2010].					-1.0663		1.01161			28.9578	9.95675	17.6086	9.03925	15.7979
ENSG00000113013	HSPA9	protein_coding	heat shock protein family A (Hsp70) member 9	10.1178	This gene encodes a member of the heat shock protein 70 gene family. The encoded protein is primarily localized to the mitochondria but is also found in the endoplasmic reticulum, plasma membrane and cytoplasmic vesicles. This protein is a heat-shock cognate protein. This protein plays a role in cell proliferation, stress response and maintenance of the mitochondria. A pseudogene of this gene is …					0.242018		-0.622906			1027.93	1312	1147.6	2239.01	1354.47
ENSG00000149289	ZC3H12C	protein_coding	zinc finger CCCH-type containing 12C	4.99603						0.451517		1.19793			26.8061	27.3094	44.4397	27.9861	59.9266
ENSG00000133243	BTBD2	protein_coding	BTB domain containing 2	5.2437	The C-terminus of the protein encoded by this gene binds topoisomerase I. The N-terminus contains a proline-rich region and a BTB/POZ domain (broad-complex, Tramtrack and bric a brac/Pox virus and Zinc finger), both of which are typically involved in protein-protein interactions. Subcellularly, the protein localizes to cytoplasmic bodies. [provided by RefSeq, Jul 2008]. Publication Note: This Ref…					-1.18212		-1.82421			31.2081	12.7862	14.2621	37.2228	9.77361
ENSG00000124429	POF1B	protein_coding	premature ovarian failure, 1B	4.63029	Premature ovarian failure (POF) is characterized by primary or secondary amenorrhea in women less than 40 years old. Two POF susceptibility regions called _POF1_ and _POF2_ have been identified by breakpoint mapping of X-autosome translocations. POF1 extends from Xq21-qter while POF2 extends from Xq13.3 to Xq21.1. This gene, POF1B, resides in the POF2 region. This gene is expressed at trace level…					-1.47871					1.97104	0.626774	0.856525	0.0789454	0.168511
ENSG00000165458	INPPL1	protein_coding	inositol polyphosphate phosphatase like 1	6.55574	The protein encoded by this gene is an SH2-containing 5_-inositol phosphatase that is involved in the regulation of insulin function. The encoded protein also plays a role in the regulation of epidermal growth factor receptor turnover and actin remodelling. Additionally, this gene supports metastatic growth in breast cancer and is a valuable biomarker for breast cancer. [provided by RefSeq, Jan 2…					-0.86785		-1.40471			83.8676	42.7997	53.0448	95.7608	33.5968
ENSG00000111674	ENO2	protein_coding	enolase 2	5.79301	This gene encodes one of the three enolase isoenzymes found in mammals. This isoenzyme, a homodimer, is found in mature neurons and cells of neuronal origin. A switch from alpha enolase to gamma enolase occurs in neural tissue during development in rats and primates. [provided by RefSeq, Jul 2008]. Publication Note: This RefSeq record includes a subset of the publications that are available for t…					-0.901603		-0.901754			69.5448	38.2511	36.9103	92.0109	45.7717
ENSG00000236285	NPM1P8	processed_pseudogene	nucleophosmin 1 pseudogene 8	4.64105											44.9068	91.4194	85.6924	0.4342	0.0421276
ENSG00000163376	KBTBD8	protein_coding	kelch repeat and BTB domain containing 8	2.79987						1.191		2.2922			3.69569	8.82856	8.98355	3.51307	17.6515
ENSG00000105327	BBC3	protein_coding	BCL2 binding component 3	4.34102	This gene encodes a member of the BCL-2 family of proteins. This family member belongs to the BH3-only pro-apoptotic subclass. The protein cooperates with direct activator proteins to induce mitochondrial outer membrane permeabilization and apoptosis. It can bind to anti-apoptotic Bcl-2 family members to induce mitochondrial dysfunction and caspase activation. Because of its pro-apoptotic role, t…					1.83246		-0.382912			13.2552	54.78	42.408	3.23676	2.35915
ENSG00000125657	TNFSF9	protein_coding	TNF superfamily member 9	2.71485	The protein encoded by this gene is a cytokine that belongs to the tumor necrosis factor (TNF) ligand family. This transmembrane cytokine is a bidirectional signal transducer that acts as a ligand for TNFRSF9/4-1BB, which is a costimulatory receptor molecule in T lymphocytes. This cytokine and its receptor are involved in the antigen presentation process and in the generation of cytotoxic T cells…					1.23854		1.85022			6.25804	19.824	11.1747	3.07887	9.09957
ENSG00000126216	TUBGCP3	protein_coding	tubulin gamma complex associated protein 3	6.67212						-0.601766		-0.810392			87.3169	52.3983	63.4426	196.495	105.066
ENSG00000090060	PAPOLA	protein_coding	poly(A) polymerase alpha	8.25723	The protein encoded by this gene belongs to the poly(A) polymerase family. It is required for the addition of adenosine residues for the creation of the 3_-poly(A) tail of mRNAs. Alternatively spliced transcript variants encoding different isoforms have been found for this gene. [provided by RefSeq, Oct 2011].					-0.614241		-0.646565			342.024	220.875	231.74	637.958	378.938
ENSG00000170425	ADORA2B	protein_coding	adenosine A2b receptor	4.41306	This gene encodes an adenosine receptor that is a member of the G protein-coupled receptor superfamily. This integral membrane protein stimulates adenylate cyclase activity in the presence of adenosine. This protein also interacts with netrin-1, which is involved in axon elongation. The gene is located near the Smith-Magenis syndrome region on chromosome 17. [provided by RefSeq, Jul 2008]. Public…					1.24573		0.499223			17.0659	49.6047	31.1337	13.8549	18.9153
ENSG00000249193	HSPD1P5	processed_pseudogene	heat shock protein family D (Hsp60) member 1 pseudogene 5	2.28767								-2.4847			8.09768	12.6787	17.2899	3.31571	0.610851
ENSG00000104549	SQLE	protein_coding	squalene epoxidase	6.81116	Squalene epoxidase catalyzes the first oxygenation step in sterol biosynthesis and is thought to be one of the rate-limiting enzymes in this pathway. [provided by RefSeq, Jul 2008]. Publication Note: This RefSeq record includes a subset of the publications that are available for this gene. Please see the Gene record to access additional publications.					-0.341005		-0.849849			78.5623	69.6614	58.6819	43.4594	23.2966
ENSG00000122218	COPA	protein_coding	coatomer protein complex subunit alpha	8.06876	In eukaryotic cells, protein transport between the endoplasmic reticulum and Golgi compartments is mediated in part by non-clathrin-coated vesicular coat proteins (COPs). Seven coat proteins have been identified, and they represent subunits of a complex known as coatomer. The subunits are designated alpha-COP, beta-COP, beta-prime-COP, gamma-COP, delta-COP, epsilon-COP, and zeta-COP. The alpha-CO…					-1.03115		-0.799752			342.73	136.332	202.16	522.579	282.403
ENSG00000144959	NCEH1	protein_coding	neutral cholesterol ester hydrolase 1	5.55321						1.68109		1.84541			20.6959	74.7652	59.7576	19.2627	65.8034
ENSG00000138688	KIAA1109	protein_coding	KIAA1109	6.39662	This gene is located on the long arm of chromosome 4 in a region that is associated with susceptibility to celiac disease. The encoded protein is similar to a Chinese hamster protein that is associated with spermatocyte and adipocyte differentiation. The C-terminus of the protein is also similar to a Caenorhabditis elegans protein that plays a role in lipid storage. In mammals, this protein is th…					-1.64092		-0.970639			127.296	28.5451	54.5188	135.155	62.7281
ENSG00000168701	TMEM208	protein_coding	transmembrane protein 208	4.69687						0.980722		-0.696357			19.2012	40.9194	34.3805	33.5518	20.0949
ENSG00000151779	NBAS	protein_coding	neuroblastoma amplified sequence	5.44291	This gene encodes a protein with two leucine zipper domains, a ribosomal protein S14 signature domain and a Sec39 like domain. The protein is thought to be involved in Golgi-to-ER transport. Mutations in this gene are associated with short stature, optic nerve atrophy, and Pelger-Huet anomaly. [provided by RefSeq, Oct 2012].					-1.73694		-1.08912			76.7555	16.4573	29.4605	73.1034	31.8274
ENSG00000242299	AC073861.1	processed_pseudogene		4.61813								0.622411			41.786	62.2655	81.5691	2.01311	2.92787
ENSG00000105810	CDK6	protein_coding	cyclin dependent kinase 6	6.90771	The protein encoded by this gene is a member of the cyclin-dependent protein kinase (CDK) family. CDK family members are highly similar to the gene products of Saccharomyces cerevisiae cdc28, and Schizosaccharomyces pombe cdc2, and are known to be important regulators of cell cycle progression. This kinase is a catalytic subunit of the protein kinase complex that is important for cell cycle G1 ph…					0.429498		1.36821			72.9448	87.9453	113.679	64.2615	155.325
ENSG00000107738	VSIR	protein_coding	V-set immunoregulatory receptor	3.48359						1.78428		2.13533			3.74497	13.9502	11.9914	2.28942	10.9111
ENSG00000169398	PTK2	protein_coding	protein tyrosine kinase 2	7.83446	This gene encodes a cytoplasmic protein tyrosine kinase which is found concentrated in the focal adhesions that form between cells growing in the presence of extracellular matrix constituents. The encoded protein is a member of the FAK subfamily of protein tyrosine kinases but lacks significant sequence similarity to kinases from other subfamilies. Activation of this gene may be an important earl…					-0.900873		-1.01586			230.825	109.739	142.502	312.9	145.656
ENSG00000124486	USP9X	protein_coding	ubiquitin specific peptidase 9, X-linked	7.43923	This gene is a member of the peptidase C19 family and encodes a protein that is similar to ubiquitin-specific proteases. Though this gene is located on the X chromosome, it escapes X-inactivation. Mutations in this gene have been associated with Turner syndrome. Alternate transcriptional splice variants, encoding different isoforms, have been characterized. [provided by RefSeq, Jul 2008].					-1.38325		-0.612543			219.146	57.3946	111.289	280.69	171.249
ENSG00000142871	CYR61	protein_coding	cysteine rich angiogenic inducer 61	5.58513	The secreted protein encoded by this gene is growth factor-inducible and promotes the adhesion of endothelial cells. The encoded protein interacts with several integrins and with heparan sulfate proteoglycan. This protein also plays a role in cell proliferation, differentiation, angiogenesis, apoptosis, and extracellular matrix formation. [provided by RefSeq, Sep 2011]. Publication Note: This Ref…					2.61399		2.16538			9.78948	78.0781	47.2085	12.947	55.8402
ENSG00000137845	ADAM10	protein_coding	ADAM metallopeptidase domain 10	7.1741	Members of the ADAM family are cell surface proteins with a unique structure possessing both potential adhesion and protease domains. This gene encodes and ADAM family member that cleaves many proteins including TNF-alpha and E-cadherin. [provided by RefSeq, Jul 2008]. Publication Note: This RefSeq record includes a subset of the publications that are available for this gene. Please see the Gene …					-0.889816		-0.79121			166.996	80.5494	100.532	226.376	122.212
ENSG00000157214	STEAP2	protein_coding	STEAP2 metalloreductase	4.38382	This gene is a member of the STEAP family and encodes a multi-pass membrane protein that localizes to the Golgi complex, the plasma membrane, and the vesicular tubular structures in the cytosol. A highly similar protein in mouse has both ferrireductase and cupric reductase activity, and stimulates the cellular uptake of both iron and copper in vitro. Increased transcriptional expression of the hu…					-1.27418		-0.880636			22.6834	7.84363	11.0153	26.2493	13.9653
ENSG00000143493	INTS7	protein_coding	integrator complex subunit 7	5.89202	This gene encodes a subunit of the integrator complex. The integrator complex associates with the C-terminal domain of RNA polymerase II and mediates 3_-end processing of the small nuclear RNAs U1 and U2. Alternatively spliced transcript variants encoding multiple isoforms have been observed for this gene. [provided by RefSeq, Dec 2010].					0.16684		0.619089			39.2565	47.0797	43.5234	68.6825	99.1895
ENSG00000100591	AHSA1	protein_coding	activator of HSP90 ATPase activity 1	8.6664						0.191624		-0.490912			435.829	562.109	444.895	854.781	558.886
ENSG00000228224	NACAP1	transcribed_processed_pseudogene	nascent polypeptide associated complex alpha subunit pseudogene 1	2.89473											12.3518	22.9757	23.5046	0.236836	0.358085
ENSG00000150787	PTS	protein_coding	6-pyruvoyltetrahydropterin synthase	4.90777	The enzyme encoded by this gene catalyzes the elimination of inorganic triphosphate from dihydroneopterin triphosphate, which is the second and irreversible step in the biosynthesis of tetrahydrobiopterin from GTP. Tetrahydrobiopterin, also known as BH(4), is an essential cofactor and regulator of various enzyme activities, including enzymes involved in serotonin biosynthesis and NO synthase acti…					0.66211		-0.919396			25.2457	48.3332	34.8785	41.249	19.8421
ENSG00000198589	LRBA	protein_coding	LPS responsive beige-like anchor protein	7.85498	The protein encoded by this gene is a member of the WDL-BEACH-WD (WBW) gene family. Its expression is induced in B cells and macrophages by bacterial lipopolysaccharides (LPS). The encoded protein associates with protein kinase A and may be involved in leading intracellular vesicles to activated receptor complexes, which aids in the secretion and/or membrane deposition of immune effector molecule…					-1.68678		-0.817944			346.705	81.5164	138.877	413.24	219.064
ENSG00000213553	RPLP0P6	processed_pseudogene	ribosomal protein lateral stalk subunit P0 pseudogene 6	5.49175								-0.276658			58.0142	85.6173	105.851	18.5916	15.1449
ENSG00000168209	DDIT4	protein_coding	DNA damage inducible transcript 4	3.56986						0.134542		-1.42317			13.3702	14.1114	16.6724	8.0919	2.69617
ENSG00000263781	AC024619.4	processed_pseudogene		2.99483											15.4234	30.0493	27.4885	0.197363	0.189574
ENSG00000008311	AASS	protein_coding	aminoadipate-semialdehyde synthase	2.32763	This gene encodes a bifunctional enzyme that catalyzes the first two steps in the mammalian lysine degradation pathway. The N-terminal and the C-terminal portions of this enzyme contain lysine-ketoglutarate reductase and saccharopine dehydrogenase activity, respectively, resulting in the conversion of lysine to alpha-aminoadipic semialdehyde. Mutations in this gene are associated with familial hy…					-1.3255		-0.843213			7.86772	2.48919	4.24279	15.3154	7.24596
ENSG00000241553	ARPC4	protein_coding	actin related protein 2/3 complex subunit 4	4.18301	This gene encodes one of seven subunits of the human Arp2/3 protein complex. This complex controls actin polymerization in cells and has been conserved throughout eukaryotic evolution. This gene encodes the p20 subunit, which is necessary for actin nucleation and high-affinity binding to F-actin. Alternative splicing results in multiple transcript variants. Naturally occurring read-through transc…					1.14331		1.06031			7.57207	18.6062	17.3695	4.93409	9.96319
ENSG00000137807	KIF23	protein_coding	kinesin family member 23	7.32784	The protein encoded by this gene is a member of kinesin-like protein family. This family includes microtubule-dependent molecular motors that transport organelles within cells and move chromosomes during cell division. This protein has been shown to cross-bridge antiparallel microtubules and drive microtubule movement in vitro. Alternate splicing of this gene results in multiple transcript varian…					-0.675362		-0.58505			174.962	111.566	107.763	360.149	221.191
ENSG00000156304	SCAF4	protein_coding	SR-related CTD associated factor 4	6.51227	This gene likely encodes a member of the arginine/serine-rich splicing factor family. A similar protein in Rat appears to bind the large subunit of RNA polymerase II and provide a link between transcription and pre-mRNA splicing. Alternatively spliced transcript variants have been described. [provided by RefSeq, Feb 2009].					0.716774		0.811205			69.1341	116.419	114.595	85.8926	140.875
ENSG00000179598	PLD6	protein_coding	phospholipase D family member 6	2.64491						2.24334		1.13899			2.82515	17.102	10.2385	2.68414	5.37127
ENSG00000125755	SYMPK	protein_coding	symplekin	7.24141	This gene encodes a nuclear protein that functions in the regulation of polyadenylation and promotes gene expression. The protein forms a high-molecular weight complex with components of the polyadenylation machinery. It is thought to serve as a scaffold for recruiting regulatory factors to the polyadenylation complex. It also participates in 3_-end maturation of histone mRNAs, which do not under…					-0.582051		-0.821345			133.702	75.3561	105.412	208.534	108.753
ENSG00000131711	MAP1B	protein_coding	microtubule associated protein 1B	5.7542	This gene encodes a protein that belongs to the microtubule-associated protein family. The proteins of this family are thought to be involved in microtubule assembly, which is an essential step in neurogenesis. The product of this gene is a precursor polypeptide that presumably undergoes proteolytic processing to generate the final MAP1B heavy chain and LC1 light chain. Gene knockout studies of t…					-1.3318		0.954451			100.112	24.8023	56.69	53.9197	95.2506
ENSG00000270647	TAF15	protein_coding	TATA-box binding protein associated factor 15	8.97033	This gene encodes a member of the TET family of RNA-binding proteins. The encoded protein plays a role in RNA polymerase II gene transcription as a component of a distinct subset of multi-subunit transcription initiation factor TFIID complexes. Translocations involving this gene play a role in acute leukemia and extraskeletal myxoid chondrosarcoma, and mutations in this gene may play a role in am…					-0.604233		-1.05713			525.856	344.564	368.326	909.175	406.7
ENSG00000071794	HLTF	protein_coding	helicase like transcription factor	6.15662	This gene encodes a member of the SWI/SNF family. Members of this family have helicase and ATPase activities and are thought to regulate transcription of certain genes by altering the chromatin structure around those genes. The encoded protein contains a RING finger DNA binding motif. Two transcript variants encoding the same protein have been found for this gene. However, use of an alternative t…					-1.23236		-1.20922			143.081	61.6745	61.1121	168.114	66.7091
ENSG00000166046	TCP11L2	protein_coding	t-complex 11 like 2	1.5989						-2.22677		-1.3815			7.99913	1.28936	2.25087	2.09205	0.547659
ENSG00000189057	FAM111B	protein_coding	family with sequence similarity 111 member B	5.45061	This gene encodes a protein with a trypsin-like cysteine/serine peptidase domain in the C-terminus. Mutations in this gene are associated with an autosomal dominant form of hereditary fibrosing poikiloderma (HFP). Affected individuals display mottled pigmentation, telangiectasia, epidermal atrophy, tendon contractures, and progressive pulmonary fibrosis. Alternative splicing results in multiple t…					0.354258		2.05378			18.922	23.1369	25.8352	16.5391	65.34
ENSG00000069329	VPS35	protein_coding	VPS35, retromer complex component	7.58869	This gene belongs to a group of vacuolar protein sorting (VPS) genes. The encoded protein is a component of a large multimeric complex, termed the retromer complex, involved in retrograde transport of proteins from endosomes to the trans-Golgi network. The close structural similarity between the yeast and human proteins that make up this complex suggests a similarity in function. Expression studi…					-0.602138		-0.806689			181.352	123.367	116.129	408.029	216.094
ENSG00000134574	DDB2	protein_coding	damage specific DNA binding protein 2	5.57612	This gene encodes a protein that is necessary for the repair of ultraviolet light-damaged DNA. This protein is the smaller subunit of a heterodimeric protein complex that participates in nucleotide excision repair, and this complex mediates the ubiquitylation of histones H3 and H4, which facilitates the cellular response to DNA damage. This subunit appears to be required for DNA binding. Mutation…					0.855167		-0.301777			59.2132	122.024	94.1779	31.7755	22.8753
ENSG00000131242	RAB11FIP4	protein_coding	RAB11 family interacting protein 4	5.14245	Proteins of the large Rab GTPase family (see RAB1A; MIM 179508) have regulatory roles in the formation, targeting, and fusion of intracellular transport vesicles. RAB11FIP4 is one of many proteins that interact with and regulate Rab GTPases (Hales et al., 2001 [PubMed 11495908]).[supplied by OMIM, Apr 2008].					-1.52023		-1.55077			27.8902	8.84646	10.0791	27.3546	8.10957
ENSG00000137310	TCF19	protein_coding	transcription factor 19	5.94167	This gene encodes a protein that belongs to the Plant Homeo Domain finger family of transcription factors. The encoded protein is thought to function during the G1/S transition in the cell cycle. Alternate splicing results in multiple transcript variants. [provided by RefSeq, Sep 2013].					1.19951		2.30703			31.7337	81.8566	63.343	24.7889	118.315
ENSG00000254373	AC112191.2	processed_pseudogene		2.77365								-1.75862			13.6987	22.1699	18.0667	2.64467	0.737234
ENSG00000161714	PLCD3	protein_coding	phospholipase C delta 3	6.74934	This gene encodes a member of the phospholipase C family, which catalyze the hydrolysis of phosphatidylinositol 4,5-bisphosphate to generate the second messengers diacylglycerol and inositol 1,4,5-trisphosphate (IP3). Diacylglycerol and IP3 mediate a variety of cellular responses to extracellular stimuli by inducing protein kinase C and increasing cytosolic Ca(2+) concentrations. This enzyme loca…					0.789577		-0.321533			64.9292	119.893	112.484	57.1565	42.4436
ENSG00000067836	ROGDI	protein_coding	rogdi homolog	4.35462	This gene encodes a protein of unknown function. Loss-of-function mutation in this gene cause Kohlschutter-Tonz syndrome. Alternate splicing results in multiple transcript variants. [provided by RefSeq, Mar 2012].					-1.03526		-1.03727			10.2987	5.46189	5.35826	8.44716	3.87574
ENSG00000169410	PTPN9	protein_coding	protein tyrosine phosphatase, non-receptor type 9	5.01397	The protein encoded by this gene is a member of the protein tyrosine phosphatase (PTP) family. PTPs are known to be signaling molecules that regulate a variety of cellular processes including cell growth, differentiation, mitotic cycle, and oncogenic transformation. This PTP contains an N-terminal domain that shares a significant similarity with yeast SEC14, which is a protein that has phosphatid…					-0.6595		-0.514608			29.6313	18.642	18.6444	48.3935	30.7111
ENSG00000125107	CNOT1	protein_coding	CCR4-NOT transcription complex subunit 1	8.46311						-1.12181		-0.802712			406.099	102.648	274.048	683.075	366.405
ENSG00000162613	FUBP1	protein_coding	far upstream element binding protein 1	8.73321	This gene encodes a ssDNA binding protein that activates the far upstream element (FUSE) of c-myc and stimulates expression of c-myc in undifferentiated cells. Regulation of FUSE by FUBP occurs through single-strand binding of FUBP to the non-coding strand. This protein has been shown to function as an ATP-dependent DNA helicase. [provided by RefSeq, Jul 2008]. Publication Note: This RefSeq recor…					0.262363		-0.464346			308.188	318.867	423.601	986.778	669.661
ENSG00000140319	SRP14	protein_coding	signal recognition particle 14	8.52054						0.30823		-0.989628			400.679	597.96	403.463	679.601	321.624
ENSG00000010704	HFE	protein_coding	hemochromatosis	3.46547	The protein encoded by this gene is a membrane protein that is similar to MHC class I-type proteins and associates with beta2-microglobulin (beta2M). It is thought that this protein functions to regulate iron absorption by regulating the interaction of the transferrin receptor with transferrin. The iron storage disorder, hereditary haemochromatosis, is a recessive genetic disorder that results fr…					-1.80927		-0.915715			20.663	6.05284	5.63713	14.6049	7.85681
ENSG00000172890	NADSYN1	protein_coding	NAD synthetase 1	5.99806	Nicotinamide adenine dinucleotide (NAD) is a coenzyme in metabolic redox reactions, a precursor for several cell signaling molecules, and a substrate for protein posttranslational modifications. NAD synthetase (EC 6.3.5.1) catalyzes the final step in the biosynthesis of NAD from nicotinic acid adenine dinucleotide (NaAD).[supplied by OMIM, Apr 2004]. Publication Note: This RefSeq record includes …					0.611704		-0.621562			40.9154	57.7885	71.0717	33.315	20.474
ENSG00000134318	ROCK2	protein_coding	Rho associated coiled-coil containing protein kinase 2	7.4701	The protein encoded by this gene is a serine/threonine kinase that regulates cytokinesis, smooth muscle contraction, the formation of actin stress fibers and focal adhesions, and the activation of the c-fos serum response element. This protein, which is an isozyme of ROCK1 is a target for the small GTPase Rho. [provided by RefSeq, Jul 2008]. Publication Note: This RefSeq record includes a subset …					-1.16601		-0.570388			132.487	43.0325	75.5535	248.52	159.938
ENSG00000104517	UBR5	protein_coding	ubiquitin protein ligase E3 component n-recognin 5	8.00751	This gene encodes a progestin-induced protein, which belongs to the HECT (homology to E6-AP carboxyl terminus) family. The HECT family proteins function as E3 ubiquitin-protein ligases, targeting specific proteins for ubiquitin-mediated proteolysis. This gene is localized to chromosome 8q22 which is disrupted in a variety of cancers. This gene potentially has a role in regulation of cell prolifer…					-1.20696		-0.961749			338.033	89.6645	211.004	498.066	237.579
ENSG00000077235	GTF3C1	protein_coding	general transcription factor IIIC subunit 1	7.808						-0.739802		-0.605029			269.474	132.052	198.096	416.753	255.968
ENSG00000178038	ALS2CL	protein_coding	ALS2 C-terminal like	4.61865						0.999822		0.700387			12.3518	24.4979	27.4686	7.34192	10.4477
ENSG00000100139	MICALL1	protein_coding	MICAL like 1	5.30589						0.901902		-0.690045			29.6313	59.2391	53.0448	35.0518	19.8211
ENSG00000083307	GRHL2	protein_coding	grainyhead like transcription factor 2	5.7152	The protein encoded by this gene is a transcription factor that can act as a homodimer or as a heterodimer with either GRHL1 or GRHL3. Defects in this gene are a cause of non-syndromic sensorineural deafness autosomal dominant type 28 (DFNA28).[provided by RefSeq, Mar 2009]. Sequence Note: This RefSeq record was created from transcript and genomic sequence data because transcript sequence consist…					-0.783388		-0.324156			42.8372	21.4178	28.1458	51.0382	40.1476
ENSG00000073910	FRY	protein_coding	FRY microtubule binding protein	5.02269						-2.09414		-1.72485			3.05511	0.555142	0.956121	1.81574	0.44234
ENSG00000124562	SNRPC	protein_coding	small nuclear ribonucleoprotein polypeptide C	7.19746	This gene encodes one of the specific protein components of the U1 small nuclear ribonucleoprotein (snRNP) particle required for the formation of the spliceosome. The encoded protein participates in the processing of nuclear precursor messenger RNA splicing. snRNP particles are attacked by autoantibodies frequently produced by patients with connective tissue diseases. The genome contains several …					0.546609		-0.874295			139.221	244.03	175.847	260.52	128.279
ENSG00000174231	PRPF8	protein_coding	pre-mRNA processing factor 8	9.84273	Pre-mRNA splicing occurs in 2 sequential transesterification steps. The protein encoded by this gene is a component of both U2- and U12-dependent spliceosomes, and found to be essential for the catalytic step II in pre-mRNA splicing process. It contains several WD repeats, which function in protein-protein interactions. This protein has a sequence similarity to yeast Prp8 protein. This gene is a …					-0.788341		-0.505072			1120.8	469.346	840.65	1877.91	1231.18
ENSG00000142875	PRKACB	protein_coding	protein kinase cAMP-activated catalytic subunit beta	7.17434	The protein encoded by this gene is a member of the serine/threonine protein kinase family. The encoded protein is a catalytic subunit of cAMP (cyclic AMP)-dependent protein kinase, which mediates signalling though cAMP. cAMP signaling is important to a number of processes, including cell proliferaton and differentiation. Multiple alternatively spliced transcript variants encoding distinct isofor…					-0.617057		0.0207086			165.189	103.955	114.575	279.98	265.004
ENSG00000173267	SNCG	protein_coding	synuclein gamma	6.77133	This gene encodes a member of the synuclein family of proteins which are believed to be involved in the pathogenesis of neurodegenerative diseases. Mutations in this gene have also been associated with breast tumor development. [provided by RefSeq, Jan 2010]. Publication Note: This RefSeq record includes a subset of the publications that are available for this gene. Please see the Gene record to …					-0.0716662		-0.768163			35.7907	40.6866	29.9585	8.60505	4.6551
ENSG00000143815	LBR	protein_coding	lamin B receptor	6.96598	The protein encoded by this gene belongs to the ERG4/ERG24 family. It localized in the nuclear envelope inner membrane and anchors the lamina and the heterochromatin to the membrane. It may mediate interaction between chromatin and lamin B. Mutations of this gene has been associated with autosomal recessive HEM/Greenberg skeletal dysplasia. Alternative splicing occurs at this locus and two transc…					-0.72779		-0.0353593			155.301	89.4854	97.5044	186.193	170.28
ENSG00000027001	MIPEP	protein_coding	mitochondrial intermediate peptidase	4.78429	The product of this gene performs the final step in processing a specific class of nuclear-encoded proteins targeted to the mitochondrial matrix or inner membrane. This protein is primarily involved in the maturation of oxidative phosphorylation (OXPHOS)-related proteins. This gene may contribute to the functional effects of frataxin deficiency and the clinical manifestations of Friedreich ataxia…					-0.769116		-1.0359			26.5104	18.0332	13.7841	51.0777	23.9074
ENSG00000150760	DOCK1	protein_coding	dedicator of cytokinesis 1	6.32604	This gene encodes a member of the dedicator of cytokinesis protein family. Dedicator of cytokinesis proteins act as guanine nucleotide exchange factors for small Rho family G proteins. The encoded protein regulates the small GTPase Rac, thereby influencing several biological processes, including phagocytosis and cell migration. Overexpression of this gene has also been associated with certain can…					-1.30484		-1.45732			101.623	30.9626	52.3277	157.812	53.2283
ENSG00000107937	GTPBP4	protein_coding	GTP binding protein 4	8.67165	GTP-binding proteins are GTPases and function as molecular switches that can flip between two states: active, when GTP is bound, and inactive, when GDP is bound. _Active_ in this context usually means that the molecule acts as a signal to trigger other events in the cell. When an extracellular ligand binds to a G-protein-linked receptor, the receptor changes its conformation and switches on the t…					0.401237		-0.399686			325.533	539.24	341.933	820.874	581.951
ENSG00000196428	TSC22D2	protein_coding	TSC22 domain family member 2	5.40144						0.387414		0.881629			22.864	29.6733	34.8586	27.4335	45.3504
ENSG00000118873	RAB3GAP2	protein_coding	RAB3 GTPase activating non-catalytic protein subunit 2	6.00005	The protein encoded by this gene belongs to the RAB3 protein family, members of which are involved in regulated exocytosis of neurotransmitters and hormones. This protein forms the Rab3 GTPase-activating complex with RAB3GAP1, where it constitutes the regulatory subunit, whereas the latter functions as the catalytic subunit. This gene has the highest level of expression in the brain, consistent w…					-0.849902		-0.768807			71.3023	29.1718	49.7183	127.457	71.0272
ENSG00000141556	TBCD	protein_coding	tubulin folding cofactor D	6.87598	Cofactor D is one of four proteins (cofactors A, D, E, and C) involved in the pathway leading to correctly folded beta-tubulin from folding intermediates. Cofactors A and D are believed to play a role in capturing and stabilizing beta-tubulin intermediates in a quasi-native confirmation. Cofactor E binds to the cofactor D/beta-tubulin complex; interaction with cofactor C then causes the release o…					-0.520217		-0.96485			126.343	87.802	88.7201	242.954	114.355
ENSG00000181192	DHTKD1	protein_coding	dehydrogenase E1 and transketolase domain containing 1	4.77487	This gene encodes a component of a mitochondrial 2-oxoglutarate-dehydrogenase-complex-like protein involved in the degradation pathways of several amino acids, including lysine. Mutations in this gene are associated with 2-aminoadipic 2-oxoadipic aciduria and Charcot-Marie-Tooth Disease Type 2Q. [provided by RefSeq, May 2013].					-2.19355		-1.25703			39.9135	8.61366	9.36202	38.999	14.9974
ENSG00000165322	ARHGAP12	protein_coding	Rho GTPase activating protein 12	7.04007	This gene encodes a member of a large family of proteins that activate Rho-type guanosine triphosphate (GTP) metabolizing enzymes. The encoded protein may be involved in suppressing tumor formation by regulating cell invasion and adhesion. Alternatively spliced transcript variants encoding multiple isoforms have been observed for this gene. [provided by RefSeq, Jul 2012].					-0.377657		-0.73758			152.558	104.797	131.726	292.808	162.255
ENSG00000180011	ZADH2	protein_coding	zinc binding alcohol dehydrogenase domain containing 2	4.97191						-0.465948		0.937505			30.0747	22.4564	21.3335	21.7889	37.4304
ENSG00000188554	NBR1	protein_coding	NBR1, autophagy cargo receptor	6.8145	The protein encoded by this gene was originally identified as an ovarian tumor antigen monitored in ovarian cancer. The encoded protein contains a B-box/coiled-coil motif, which is present in many genes with transformation potential. It functions as a specific autophagy receptor for the selective autophagic degradation of peroxisomes by forming intracellular inclusions with ubiquitylated autophag…					-0.644202		-0.86709			158.471	109.596	97.8431	135.155	69.8687
ENSG00000160818	GPATCH4	protein_coding	G-patch domain containing 4	7.9136						0.926142		0.750047			195.642	394.724	348.725	199.534	311.365
ENSG00000092841	MYL6	protein_coding	myosin light chain 6	7.61705	Myosin is a hexameric ATPase cellular motor protein. It is composed of two heavy chains, two nonphosphorylatable alkali light chains, and two phosphorylatable regulatory light chains. This gene encodes a myosin alkali light chain that is expressed in smooth muscle and non-muscle tissues. Genomic sequences representing several pseudogenes have been described and two transcript variants encoding di…					0.673675		-0.368313			118.361	227.734	158.955	148.575	106.604
ENSG00000071054	MAP4K4	protein_coding	mitogen-activated protein kinase kinase kinase kinase 4	8.40286	The protein encoded by this gene is a member of the serine/threonine protein kinase family. This kinase has been shown to specifically activate MAPK8/JNK. The activation of MAPK8 by this kinase is found to be inhibited by the dominant-negative mutants of MAP3K7/TAK1, MAP2K4/MKK4, and MAP2K7/MKK7, which suggests that this kinase may function through the MAP3K7-MAP2K4-MAP2K7 kinase cascade, and med…					-0.500773		-0.573353			423.921	239.213	363.764	693.575	437.58
ENSG00000096063	SRPK1	protein_coding	SRSF protein kinase 1	7.80988	This gene encodes a serine/arginine protein kinase specific for the SR (serine/arginine-rich domain) family of splicing factors. The protein localizes to the nucleus and the cytoplasm. It is thought to play a role in regulation of both constitutive and alternative splicing by regulating intracellular localization of splicing factors. Alternative splicing of this gene results in multiple transcrip…					-0.698873		-0.344168			263.84	155.171	175.508	442.252	318.253
ENSG00000179912	R3HDM2	protein_coding	R3H domain containing 2	4.06368						-1.4849		-1.91179			21.7143	7.14522	8.16687	17.5259	4.25489
ENSG00000151503	NCAPD3	protein_coding	non-SMC condensin II complex subunit D3	7.31455	Condensin complexes I and II play essential roles in mitotic chromosome assembly and segregation. Both condensins contain 2 invariant structural maintenance of chromosome (SMC) subunits, SMC2 (MIM 605576) and SMC4 (MIM 605575), but they contain different sets of non-SMC subunits. NCAPD3 is 1 of 3 non-SMC subunits that define condensin II (Ono et al., 2003 [PubMed 14532007]).[supplied by OMIM, Mar…					-0.747682		-0.451421			155.022	75.5531	109.795	266.125	182.792
ENSG00000144730	IL17RD	protein_coding	interleukin 17 receptor D	3.38123	This gene encodes a membrane protein belonging to the interleukin-17 receptor (IL-17R) protein family. The encoded protein is a component of the interleukin-17 receptor signaling complex, and the interaction between this protein and IL-17R does not require the interleukin (PMID: 19079364). The gene product also affects fibroblast growth factor signaling, inhibiting or stimulating growth through M…					-1.6027		-1.14131			29.3356	8.91809	10.3779	17.3285	7.64617
ENSG00000156587	UBE2L6	protein_coding	ubiquitin conjugating enzyme E2 L6	3.293	The modification of proteins with ubiquitin is an important cellular mechanism for targeting abnormal or short-lived proteins for degradation. Ubiquitination involves at least three classes of enzymes: ubiquitin-activating enzymes (E1s), ubiquitin-conjugating enzymes (E2s) and ubiquitin-protein ligases (E3s). This gene encodes a member of the E2 ubiquitin-conjugating enzyme family. This enzyme is…					-0.981312		-0.838499			12.9431	6.8766	6.65301	8.36821	4.67617
ENSG00000021762	OSBPL5	protein_coding	oxysterol binding protein like 5	5.09403	This gene encodes a member of the oxysterol-binding protein (OSBP) family, a group of intracellular lipid receptors that play a key role in the maintenance of cholesterol balance in the body. Most members contain an N-terminal pleckstrin homology domain and a highly conserved C-terminal OSBP-like sterol-binding domain. This gene has been shown to be imprinted, with preferential expression from th…					-0.818859		-1.67958			36.3985	17.9078	22.3294	38.2096	10.9743
ENSG00000196154	S100A4	protein_coding	S100 calcium binding protein A4	7.94622	The protein encoded by this gene is a member of the S100 family of proteins containing 2 EF-hand calcium-binding motifs. S100 proteins are localized in the cytoplasm and/or nucleus of a wide range of cells, and involved in the regulation of a number of cellular processes such as cell cycle progression and differentiation. S100 genes include at least 13 members which are located as a cluster on ch…					0.415119		-0.569604			35.068	58.9167	36.2928	9.51292	5.53979
ENSG00000172062	SMN1	protein_coding	survival of motor neuron 1, telomeric	5.86015	This gene is part of a 500 kb inverted duplication on chromosome 5q13. This duplicated region contains at least four genes and repetitive elements which make it prone to rearrangements and deletions. The repetitiveness and complexity of the sequence have also caused difficulty in determining the organization of this genomic region. The telomeric and centromeric copies of this gene are nearly iden…					0.836613		-0.555292			49.2595	112.336	63.0044	127.142	80.9272
ENSG00000074935	TUBE1	protein_coding	tubulin epsilon 1	5.10113	This gene encodes a member of the tubulin superfamily. This protein localizes to the centriolar sub-distal appendages that are associated with the older of the two centrioles after centrosome duplication. This protein plays a central role in organization of the microtubules during centriole duplication. A pseudogene of this gene is found on chromosome 5.[provided by RefSeq, Jan 2009].					-0.582306		-1.44785			38.7145	27.1303	25.6559	90.4319	32.2487
ENSG00000164050	PLXNB1	protein_coding	plexin B1	6.61484						-0.0914896		-0.72924			41.6546	35.0635	44.7584	29.1308	16.0928
ENSG00000114019	AMOTL2	protein_coding	angiomotin like 2	6.71782	Angiomotin is a protein that binds angiostatin, a circulating inhibitor of the formation of new blood vessels (angiogenesis). Angiomotin mediates angiostatin inhibition of endothelial cell migration and tube formation in vitro. The protein encoded by this gene is related to angiomotin and is a member of the motin protein family. Alternative splicing results in multiple transcript variants of this…					1.56816		0.931924			35.2651	99.854	112.703	69.9456	126.741
ENSG00000030066	NUP160	protein_coding	nucleoporin 160	7.16321	NUP160 is 1 of up to 60 proteins that make up the 120-MD nuclear pore complex, which mediates nucleoplasmic transport.[supplied by OMIM, Apr 2004]. Publication Note: This RefSeq record includes a subset of the publications that are available for this gene. Please see the Gene record to access additional publications.					-0.648674		-0.704736			142.375	82.0536	100.95	235.731	137.589
ENSG00000177606	JUN	protein_coding	Jun proto-oncogene, AP-1 transcription factor subunit	6.45766	This gene is the putative transforming gene of avian sarcoma virus 17. It encodes a protein which is highly similar to the viral protein, and which interacts directly with specific target DNA sequences to regulate gene expression. This gene is intronless and is mapped to 1p32-p31, a chromosomal region involved in both translocations and deletions in human malignancies. [provided by RefSeq, Jul 20…					1.78484		2.53599			19.9732	79.1526	57.8055	13.4997	75.0293
ENSG00000134243	SORT1	protein_coding	sortilin 1	6.18415	This gene encodes a protein that is a multi-ligand type-1 receptor with similarity to the yeast carboxypeptidase Y sorting receptor Vps10 protein. The encoded protein, a trans-Golgi network (TGN) transmembrane protein, binds a number of unrelated ligands that participate in a wide range of cellular processes; however, it lacks the typical features of a signalling receptor. In the TGN, furin media…					-1.22533		-0.678521			77.3796	28.3481	38.3046	105.234	63.5706
ENSG00000105655	ISYNA1	protein_coding	inositol-3-phosphate synthase 1	5.51624	This gene encodes an inositol-3-phosphate synthase enzyme. The encoded protein plays a critical role in the myo-inositol biosynthesis pathway by catalyzing the rate-limiting conversion of glucose 6-phosphate to myoinositol 1-phosphate. Alternatively spliced transcript variants encoding multiple isoforms have been observed for this gene, and a pseudogene of this gene is located on the short arm of…					0.270273		-0.608642			72.8298	100.821	78.88	46.4594	28.8364
ENSG00000144554	FANCD2	protein_coding	Fanconi anemia complementation group D2	6.24223	The Fanconi anemia complementation group (FANC) currently includes FANCA, FANCB, FANCC, FANCD1 (also called BRCA2), FANCD2, FANCE, FANCF, FANCG, FANCI, FANCJ (also called BRIP1), FANCL, FANCM and FANCN (also called PALB2). The previously defined group FANCH is the same as FANCA. Fanconi anemia is a genetically heterogeneous recessive disorder characterized by cytogenetic instability, hypersensiti…					-0.760642		-0.684127			79.4985	45.7903	49.6785	174.232	98.8525
ENSG00000100075	SLC25A1	protein_coding	solute carrier family 25 member 1	6.36764	This gene encodes a member of the mitochondrial carrier subfamily of solute carrier proteins. Members of this family include nuclear-encoded transporters that translocate small metabolites across the mitochondrial membrane. This protein regulates the movement of citrate across the inner membranes of the mitochondria. Mutations in this gene have been associated with combined D-2- and L-2-hydroxygl…					-0.566416		-1.25482			36.9241	29.7449	19.6204	68.1693	26.4351
ENSG00000143476	DTL	protein_coding	denticleless E3 ubiquitin protein ligase homolog	6.08198						0.321564		1.12219			50.36	60.815	64.7971	68.1299	135.377
ENSG00000229132	EIF4A1P10	processed_pseudogene	eukaryotic translation initiation factor 4A1 pseudogene 10	3.26961								-0.987812			16.0311	19.9851	29.8987	4.49989	2.4434
ENSG00000012822	CALCOCO1	protein_coding	calcium binding and coiled-coil domain 1	5.29759						-0.680532		-0.89281			46.2865	23.3518	36.1533	26.052	13.1228
ENSG00000241255	AL136126.1	processed_pseudogene		3.13519								0.91965			14.175	27.8467	30.3967	0.671036	1.13745
ENSG00000155561	NUP205	protein_coding	nucleoporin 205	7.52351						-0.457346		-0.63241			151.376	95.4487	128.459	323.479	191.597
ENSG00000153207	AHCTF1	protein_coding	AT-hook containing transcription factor 1	7.62161						0.0621936		1.03015			181.598	159.666	220.067	197.679	374.557
ENSG00000113140	SPARC	protein_coding	secreted protein acidic and cysteine rich	1.33318	This gene encodes a cysteine-rich acidic matrix-associated protein. The encoded protein is required for the collagen in bone to become calcified but is also involved in extracellular matrix synthesis and promotion of changes to cell shape. The gene product has been associated with tumor suppression but has also been correlated with metastasis based on changes to cell shape which can promote tumor…					-1.84158					10.6107	3.16968	2.92812	0.394727	0.168511
ENSG00000107331	ABCA2	protein_coding	ATP binding cassette subfamily A member 2	6.60562	The membrane-associated protein encoded by this gene is a member of the superfamily of ATP-binding cassette (ABC) transporters. ABC proteins transport various molecules across extra- and intracellular membranes. ABC genes are divided into seven distinct subfamilies (ABC1, MDR/TAP, MRP, ALD, OABP, GCN20, White). This protein is a member of the ABC1 subfamily. Members of the ABC1 subfamily comprise…					-0.694608		-1.2822			70.2839	32.449	54.9969	59.8011	23.6757
ENSG00000066322	ELOVL1	protein_coding	ELOVL fatty acid elongase 1	6.31139						0.688712		-0.294418			33.6062	57.2155	54.2599	49.5382	38.3151
ENSG00000169403	PTAFR	protein_coding	platelet activating factor receptor	2.23108	This gene encodes a seven-transmembrane G-protein-coupled receptor for platelet-activating factor (PAF) that localizes to lipid rafts and/or caveolae in the cell membrane. PAF (1-0-alkyl-2-acetyl-sn-glycero-3-phosphorylcholine) is a phospholipid that plays a significant role in oncogenic transformation, tumor growth, angiogenesis, metastasis, and pro-inflammatory processes. Binding of PAF to the …					2.24663		1.17008			3.08796	15.2037	14.8996	0.947345	1.83255
ENSG00000100764	PSMC1	protein_coding	proteasome 26S subunit, ATPase 1	6.41987	The 26S proteasome is a multicatalytic proteinase complex with a highly ordered structure composed of 2 complexes, a 20S core and a 19S regulator. The 20S core is composed of 4 rings of 28 non-identical subunits; 2 rings are composed of 7 alpha subunits and 2 rings are composed of 7 beta subunits. The 19S regulator is composed of a base, which contains 6 ATPase subunits and 2 non-ATPase subunits,…					0.318245		0.79336			112.07	149.226	139.394	74.9586	122.549
ENSG00000087842	PIR	protein_coding	pirin	4.54767	This gene encodes a member of the cupin superfamily. The encoded protein is an Fe(II)-containing nuclear protein expressed in all tissues of the body and concentrated within dot-like subnuclear structures. Interactions with nuclear factor I/CCAAT box transcription factor as well as B cell lymphoma 3-encoded oncoprotein suggest the encoded protein may act as a transcriptional cofactor and be invol…					-0.716267		-1.00651			31.0931	24.6233	12.7483	57.0775	27.8885
ENSG00000163995	ABLIM2	protein_coding	actin binding LIM protein family member 2	0.763872						-2.55214		-4.01226			6.40587	1.16401	1.13539	3.4736	0.210638
ENSG00000146109	ABT1	protein_coding	activator of basal transcription 1	4.81094	Basal transcription of genes by RNA polymerase II requires the interaction of TATA-binding protein (TBP) with the core region of class II promoters. Studies in mouse suggest that the protein encoded by this gene likely activates basal transcription from class II promoters by interaction with TBP and the class II promoter DNA. [provided by RefSeq, Jul 2008].					0.877808		0.881905			21.1065	45.3605	34.8984	15.9075	26.414
ENSG00000239887	C1orf226	protein_coding	chromosome 1 open reading frame 226	3.59307						-0.869031		0.681018			18.807	10.0821	10.4576	3.82885	6.02425
ENSG00000111731	C2CD5	protein_coding	C2 calcium dependent domain containing 5	5.10789						-1.17989		-0.922273			47.502	19.9672	21.8514	56.8012	28.8574
ENSG00000119986	AVPI1	protein_coding	arginine vasopressin induced 1	3.49024						2.01306		1.13629			3.74497	20.3433	11.2942	5.09198	9.79468
ENSG00000105976	MET	protein_coding	MET proto-oncogene, receptor tyrosine kinase	8.70576	The proto-oncogene MET product is the hepatocyte growth factor receptor and encodes tyrosine-kinase activity. The primary single chain precursor protein is post-translationally cleaved to produce the alpha and beta subunits, which are disulfide linked to form the mature receptor. Various mutations in the MET gene are associated with papillary renal carcinoma. Two transcript variants encoding diff…					-0.77482		0.148448			602.267	265.555	439.158	226.297	237.79
ENSG00000156966	B3GNT7	protein_coding	UDP-GlcNAc:betaGal beta-1,3-N-acetylglucosaminyltransferase 7	2.4078						1.02891		1.21651			6.27447	15.0247	10.597	2.84203	5.62404
ENSG00000127481	UBR4	protein_coding	ubiquitin protein ligase E3 component n-recognin 4	8.66772	The protein encoded by this gene is an E3 ubiquitin-protein ligase that interacts with the retinoblastoma-associated protein in the nucleus and with calcium-bound calmodulin in the cytoplasm. The encoded protein appears to be a cytoskeletal component in the cytoplasm and part of the chromatin scaffold in the nucleus. In addition, this protein is a target of the human papillomavirus type 16 E7 onc…					-0.967782		-0.598957			388.508	111.53	288.231	672.615	410.85
ENSG00000141542	RAB40B	protein_coding	RAB40B, member RAS oncogene family	4.07271	The protein encoded by this gene has similarity to a yeast protein which suggests a role of the gene product in regulating secretory vesicles. [provided by RefSeq, Jul 2008].					-0.811073		-0.645369			29.3028	20.397	14.7203	21.7889	12.8279
ENSG00000136108	CKAP2	protein_coding	cytoskeleton associated protein 2	6.75612	This gene encodes a cytoskeleton-associated protein that stabalizes microtubules and plays a role in the regulation of cell division. The encoded protein is itself regulated through phosphorylation at multiple serine and threonine residues. There is a pseudogene of this gene on chromosome 14. Alternative splicing results in multiple transcript variations. [provided by RefSeq, Nov 2013].					-1.00218		-0.503114			143.524	72.4909	74.2189	175.811	114.65
ENSG00000174013	FBXO45	protein_coding	F-box protein 45	6.41384	Members of the F-box protein family, such as FBXO45, are characterized by an approximately 40-amino acid F-box motif. SCF complexes, formed by SKP1 (MIM 601434), cullin (see CUL1; MIM 603134), and F-box proteins, act as protein-ubiquitin ligases. F-box proteins interact with SKP1 through the F box, and they interact with ubiquitination targets through other protein interaction domains (summary by…					0.619052		1.14686			67.5573	103.239	106.209	72.5113	147.236
ENSG00000167863	ATP5H	protein_coding	ATP synthase, H+ transporting, mitochondrial Fo complex subunit D	6.20677	Mitochondrial ATP synthase catalyzes ATP synthesis, utilizing an electrochemical gradient of protons across the inner membrane during oxidative phosphorylation. It is composed of two linked multi-subunit complexes: the soluble catalytic core, F1, and the membrane-spanning component, Fo, which comprises the proton channel. The F1 complex consists of 5 different subunits (alpha, beta, gamma, delta,…					0.333001		-0.793746			97.6485	148.492	105.87	65.5247	34.9028
ENSG00000213430	HSPD1P1	processed_pseudogene	heat shock protein family D (Hsp60) member 1 pseudogene 1	3.98086								-0.349494			29.7791	38.5018	44.9775	4.18411	3.41234
ENSG00000131016	AKAP12	protein_coding	A-kinase anchoring protein 12	11.8941	The A-kinase anchor proteins (AKAPs) are a group of structurally diverse proteins, which have the common function of binding to the regulatory subunit of protein kinase A (PKA) and confining the holoenzyme to discrete locations within the cell. This gene encodes a member of the AKAP family. The encoded protein is expressed in endothelial cells, cultured fibroblasts, and osteosarcoma cells. It ass…					-0.461389		0.645312			4930.76	2629.71	4635.18	3557.71	5223.95
ENSG00000075213	SEMA3A	protein_coding	semaphorin 3A	5.17425	This gene is a member of the semaphorin family and encodes a protein with an Ig-like C2-type (immunoglobulin-like) domain, a PSI domain and a Sema domain. This secreted protein can function as either a chemorepulsive agent, inhibiting axonal outgrowth, or as a chemoattractive agent, stimulating the growth of apical dendrites. In both cases, the protein is vital for normal neuronal pattern develop…					-0.934419		-0.352733			56.0267	25.3038	34.2012	7.26298	5.58191
ENSG00000163412	EIF4E3	protein_coding	eukaryotic translation initiation factor 4E family member 3	2.01923	EIF4E3 belongs to the EIF4E family of translational initiation factors that interact with the 5-prime cap structure of mRNA and recruit mRNA to the ribosome (Joshi et al., 2004 [PubMed 15153109]).[supplied by OMIM, Mar 2008].					-1.28162		-1.91893			14.1915	6.48263	5.23875	0.907872	0.252766
ENSG00000165730	STOX1	protein_coding	storkhead box 1	2.41564	The protein encoded by this gene may function as a DNA binding protein. Mutations in this gene are associated with pre-eclampsia/eclampsia 4 (PEE4). Alternatively spliced transcript variants encoding different isoforms have been found for this gene. [provided by RefSeq, Sep 2009].					-2.29487		-0.836673			11.5306	2.56082	2.35046	10.8945	5.81362
ENSG00000072310	SREBF1	protein_coding	sterol regulatory element binding transcription factor 1	6.71519	This gene encodes a transcription factor that binds to the sterol regulatory element-1 (SRE1), which is a decamer flanking the low density lipoprotein receptor gene and some genes involved in sterol biosynthesis. The protein is synthesized as a precursor that is attached to the nuclear membrane and endoplasmic reticulum. Following cleavage, the mature protein translocates to the nucleus and activ…					-0.924784		-0.97952			141.718	69.6614	82.1268	155.246	74.8608
ENSG00000137054	POLR1E	protein_coding	RNA polymerase I subunit E	6.42411						0.433804		-0.257193			64.535	93.2639	84.2382	162.43	126.846
ENSG00000137193	PIM1	protein_coding	Pim-1 proto-oncogene, serine/threonine kinase	4.26254	The protein encoded by this gene belongs to the Ser/Thr protein kinase family, and PIM subfamily. This gene is expressed primarily in B-lymphoid and myeloid cell lines, and is overexpressed in hematopoietic malignancies and in prostate cancer. It plays a role in signal transduction in blood cells, contributing to both cell proliferation and survival, and thus provides a selective advantage in tum…					1.67393		1.30881			10.9064	43.5876	25.8153	9.59186	20.8111
ENSG00000143333	RGS16	protein_coding	regulator of G protein signaling 16	2.47868	The protein encoded by this gene belongs to the _regulator of G protein signaling_ family. It inhibits signal transduction by increasing the GTPase activity of G protein alpha subunits. It also may play a role in regulating the kinetics of signaling in the phototransduction cascade. [provided by RefSeq, Jul 2008]. Publication Note: This RefSeq record includes a subset of the publications that are…					1.94032		0.667401			3.56429	13.5741	12.7881	3.15782	4.10745
ENSG00000197461	PDGFA	protein_coding	platelet derived growth factor subunit A	4.89789	The protein encoded by this gene is a member of the platelet-derived growth factor family. The four members of this family are mitogenic factors for cells of mesenchymal origin and are characterized by a motif of eight cysteines. This gene product can exist either as a homodimer or as a heterodimer with the platelet-derived growth factor beta polypeptide, where the dimers are connected by disulfi…					1.51284		0.239487			19.6282	65.7933	46.83	27.2362	30.5215
ENSG00000084774	CAD	protein_coding	carbamoyl-phosphate synthetase 2, aspartate transcarbamylase, and dihydroorotase	7.18061	The de novo synthesis of pyrimidine nucleotides is required for mammalian cells to proliferate. This gene encodes a trifunctional protein which is associated with the enzymatic activities of the first 3 enzymes in the 6-step pathway of pyrimidine biosynthesis: carbamoylphosphate synthetase (CPS II), aspartate transcarbamoylase, and dihydroorotase. This protein is regulated by the mitogen-activate…					-0.813271		-0.843948			137.381	64.683	91.8075	190.693	99.4212
ENSG00000204525	HLA-C	protein_coding	major histocompatibility complex, class I, C	7.9899	HLA-C belongs to the HLA class I heavy chain paralogues. This class I molecule is a heterodimer consisting of a heavy chain and a light chain (beta-2 microglobulin). The heavy chain is anchored in the membrane. Class I molecules play a central role in the immune system by presenting peptides derived from endoplasmic reticulum lumen. They are expressed in nearly all cells. The heavy chain is appro…					0.446555		-0.355974			321.706	494.524	375.477	302.913	223.424
ENSG00000166598	HSP90B1	protein_coding	heat shock protein 90 beta family member 1	10.5152	This gene encodes a member of a family of adenosine triphosphate(ATP)-metabolizing molecular chaperones with roles in stabilizing and folding other proteins. The encoded protein is localized to melanosomes and the endoplasmic reticulum. Expression of this protein is associated with a variety of pathogenic states, including tumor formation. There is a microRNA gene located within the 5_ exon of th…					-0.508765		-0.775765			1886.66	1532.03	1136.61	3167.33	1733.55
ENSG00000067704	IARS2	protein_coding	isoleucyl-tRNA synthetase 2, mitochondrial	7.45691	Aminoacyl-tRNA synthetases catalyze the aminoacylation of tRNA by their cognate amino acid. Because of their central role in linking amino acids with nucleotide triplets contained in tRNAS, aminoacyl-tRNA synthetases are thought to be among the first proteins that appeared in evolution. Two forms of isoleucine-tRNA synthetase exist, a cytoplasmic form and a mitochondrial form. This gene encodes t…					-0.483298		-0.88418			191.059	159.218	115.591	363.307	184.372
ENSG00000113810	SMC4	protein_coding	structural maintenance of chromosomes 4	7.60181	Members of the structural maintenance of chromosomes, or SMC, family (e.g., SMC1A; MIM 300040) are critical for mitotic chromosome condensation in frogs and for DNA repair in mammals.[supplied by OMIM, Nov 2010].					-0.779039		-0.475676			178.839	101.394	112.703	352.61	240.38
ENSG00000142409	ZNF787	protein_coding	zinc finger protein 787	5.35959						1.21472		1.12834			11.1364	28.5272	21.8115	8.84188	17.3355
ENSG00000224861	YBX1P1	processed_pseudogene	Y-box binding protein 1 pseudogene 1	4.98751								0.10633			48.389	79.9226	110.452	6.98667	7.45659
ENSG00000108443	RPS6KB1	protein_coding	ribosomal protein S6 kinase B1	6.86489	This gene encodes a member of the ribosomal S6 kinase family of serine/threonine kinases. The encoded protein responds to mTOR (mammalian target of rapamycin) signaling to promote protein synthesis, cell growth, and cell proliferation. Activity of this gene has been associated with human cancer. Alternatively spliced transcript variants have been observed. The use of alternative translation start…					-0.757324		-0.559675			165.206	92.279	105.313	240.586	152.144
ENSG00000131558	EXOC4	protein_coding	exocyst complex component 4	5.83335	The protein encoded by this gene is a component of the exocyst complex, a multiple protein complex essential for targeting exocytic vesicles to specific docking sites on the plasma membrane. Though best characterized in yeast, the component proteins and functions of exocyst complex have been demonstrated to be highly conserved in higher eukaryotes. At least eight components of the exocyst complex…					-1.25905		-0.775875			43.9706	18.6779	18.3057	56.0907	29.363
ENSG00000004478	FKBP4	protein_coding	FK506 binding protein 4	9.10141	The protein encoded by this gene is a member of the immunophilin protein family, which play a role in immunoregulation and basic cellular processes involving protein folding and trafficking. This encoded protein is a cis-trans prolyl isomerase that binds to the immunosuppressants FK506 and rapamycin. It has high structural and functional similarity to FK506-binding protein 1A (FKBP1A), but unlike…					0.146527		-0.56302			508.199	668.839	463.42	1186	751.915
ENSG00000118007	STAG1	protein_coding	stromal antigen 1	6.56086	This gene is a member of the SCC3 family and is expressed in the nucleus. It encodes a component of cohesin, a multisubunit protein complex that provides sister chromatid cohesion along the length of a chromosome from DNA replication through prophase and prometaphase, after which it is dissociated in preparation for segregation during anaphase. [provided by RefSeq, Jul 2008]. Publication Note: Th…					-0.46147		-0.410369			87.2677	60.5822	67.9643	215.245	151.154
ENSG00000180902	D2HGDH	protein_coding	D-2-hydroxyglutarate dehydrogenase	4.28417	This gene encodes D-2hydroxyglutarate dehydrogenase, a mitochondrial enzyme belonging to the FAD-binding oxidoreductase/transferase type 4 family. This enzyme, which is most active in liver and kidney but also active in heart and brain, converts D-2-hydroxyglutarate to 2-ketoglutarate. Mutations in this gene are present in D-2-hydroxyglutaric aciduria, a rare recessive neurometabolic disorder cau…					-0.444397		-1.17147			10.1344	7.37802	7.80832	6.82878	3.15957
ENSG00000214485	RPL7P1	processed_pseudogene	ribosomal protein L7 pseudogene 1	3.96403								0.85759			26.1327	40.3105	44.4596	2.24994	3.03319
ENSG00000063046	EIF4B	protein_coding	eukaryotic translation initiation factor 4B	9.32574						-0.784911		-0.3033			1180.24	693.588	679.762	767.586	587.365
ENSG00000101210	EEF1A2	protein_coding	eukaryotic translation elongation factor 1 alpha 2	7.8424	This gene encodes an isoform of the alpha subunit of the elongation factor-1 complex, which is responsible for the enzymatic delivery of aminoacyl tRNAs to the ribosome. This isoform (alpha 2) is expressed in brain, heart and skeletal muscle, and the other isoform (alpha 1) is expressed in brain, placenta, lung, liver, kidney, and pancreas. This gene may be critical in the development of ovarian …					-0.599693		-0.578953			414.23	304.63	244.289	316.137	197.305
ENSG00000065361	ERBB3	protein_coding	erb-b2 receptor tyrosine kinase 3	6.04827	This gene encodes a member of the epidermal growth factor receptor (EGFR) family of receptor tyrosine kinases. This membrane-bound protein has a neuregulin binding domain but not an active kinase domain. It therefore can bind this ligand but not convey the signal into the cell through protein phosphorylation. However, it does form heterodimers with other EGF receptor family members which do have …					-1.26466		-0.793473			56.9137	19.3763	26.871	46.4594	25.3819
ENSG00000184557	SOCS3	protein_coding	suppressor of cytokine signaling 3	4.05993	This gene encodes a member of the STAT-induced STAT inhibitor (SSI), also known as suppressor of cytokine signaling (SOCS), family. SSI family members are cytokine-inducible negative regulators of cytokine signaling. The expression of this gene is induced by various cytokines, including IL6, IL10, and interferon (IFN)-gamma. The protein encoded by this gene can bind to JAK2 kinase, and inhibit th…					1.43692		2.13921			10.4301	34.4188	23.2855	7.2235	34.2919
ENSG00000163435	ELF3	protein_coding	E74 like ETS transcription factor 3	5.74296						0.413953		-0.319541			36.2999	53.2937	47.089	20.4863	15.7979
ENSG00000163050	COQ8A	protein_coding	coenzyme Q8A	5.06747	This gene encodes a mitochondrial protein similar to yeast ABC1, which functions in an electron-transferring membrane protein complex in the respiratory chain. It is not related to the family of ABC transporter proteins. Expression of this gene is induced by the tumor suppressor p53 and in response to DNA damage, and inhibiting its expression partially suppresses p53-induced apoptosis. Alternativ…					0.744087		-0.41985			38.3367	74.7472	55.1363	20.289	13.7336
ENSG00000267056	AC005336.1	processed_pseudogene		1.32828								1.91508			2.3981	3.54575	6.91196	0.315782	1.28489
ENSG00000113811	SELENOK	protein_coding	selenoprotein K	5.01792	This gene encodes a selenoprotein, which contains a selenocysteine (Sec) residue at its active site. The selenocysteine is encoded by the UGA codon that normally signals translation termination. The 3_ UTR of selenoprotein genes have a common stem-loop structure, the sec insertion sequence (SECIS), that is necessary for the recognition of UGA as a Sec codon rather than as a stop signal. This sele…					0.522063		-0.914879			33.7212	58.9346	40.5555	58.9327	29.5104
ENSG00000137500	CCDC90B	protein_coding	coiled-coil domain containing 90B	5.31778						0.710306		-0.96899			38.8951	79.0451	48.6825	56.6038	27.72
ENSG00000127870	RNF6	protein_coding	ring finger protein 6	7.03558	The protein encoded by this gene contains a RING-H2 finger motif. Deletions and mutations in this gene were detected in esophageal squamous cell carcinoma (ESCC), suggesting that this protein may be a potential tumor suppressor. Studies of the mouse counterpart suggested a role of this protein in the transcription regulation that controls germinal differentiation. Multiple alternatively spliced t…					0.249194		0.799109			99.5045	105.567	134.056	113.089	181.697
ENSG00000240489	SETP14	processed_pseudogene	SET pseudogene 14	3.73796								-0.840581			20.8437	23.4772	31.7313	14.3681	7.92
ENSG00000065183	WDR3	protein_coding	WD repeat domain 3	7.89982	This gene encodes a nuclear protein containing 10 WD repeats. WD repeats are approximately 30- to 40-amino acid domains containing several conserved residues, which usually include a trp-asp at the C-terminal end. Proteins belonging to the WD repeat family are involved in a variety of cellular processes, including cell cycle progression, signal transduction, apoptosis, and gene regulation. [provi…					0.203247		-0.378689			215.697	253.933	245.464	500.672	356
ENSG00000133858	ZFC3H1	protein_coding	zinc finger C3H1-type containing	5.54469						-1.15852		-0.925005			55.8132	17.3885	32.9862	80.8401	39.1155
ENSG00000168439	STIP1	protein_coding	stress induced phosphoprotein 1	9.49382	STIP1 is an adaptor protein that coordinates the functions of HSP70 (see HSPA1A; MIM 140550) and HSP90 (see HSP90AA1; MIM 140571) in protein folding. It is thought to assist in the transfer of proteins from HSP70 to HSP90 by binding both HSP90 and substrate-bound HSP70. STIP1 also stimulates the ATPase activity of HSP70 and inhibits the ATPase activity of HSP90, suggesting that it regulates both …					-0.260812		-0.701615			683.638	611.498	549.451	1450.07	832.632
ENSG00000186868	MAPT	protein_coding	microtubule associated protein tau	4.63408	This gene encodes the microtubule-associated protein tau (MAPT) whose transcript undergoes complex, regulated alternative splicing, giving rise to several mRNA species. MAPT transcripts are differentially expressed in the nervous system, depending on stage of neuronal maturation and neuron type. MAPT gene mutations have been associated with several neurodegenerative disorders such as Alzheimer_s …					-1.41496		-1.00823			56.2731	20.0568	23.5843	46.1831	22.2855
ENSG00000198712	MT-CO2	protein_coding	mitochondrially encoded cytochrome c oxidase II	12.7989						0.241584		1.10724			8118.67	10593.7	8746.28	3391.77	6822.89
ENSG00000123384	LRP1	protein_coding	LDL receptor related protein 1	5.3607	The protein encoded by this gene is an endocytic receptor involved in several cellular processes, including intracellular signaling, lipid homeostasis, and clearance of apoptotic cells. In addition, the encoded protein is necessary for the A2M-mediated clearance of secreted amyloid precursor protein and beta-amyloid, the main component of amyloid plaques found in Alzheimer patients. Expression of…					0.78655		-0.468323			16.9509	19.4658	40.8941	11.6839	8.25702
ENSG00000171617	ENC1	protein_coding	ectodermal-neural cortex 1	6.43635	This gene encodes a member of the kelch-related family of actin-binding proteins. The encoded protein plays a role in the oxidative stress response as a regulator of the transcription factor Nrf2, and expression of this gene may play a role in malignant transformation. Alternatively spliced transcript variants encoding multiple isoforms have been observed for this gene. [provided by RefSeq, Feb 2…					0.129872		1.18577			64.4365	67.2618	76.4698	7.69718	15.524
ENSG00000184009	ACTG1	protein_coding	actin gamma 1	12.2877	Actins are highly conserved proteins that are involved in various types of cell motility, and maintenance of the cytoskeleton. In vertebrates, three main groups of actin isoforms, alpha, beta and gamma have been identified. The alpha actins are found in muscle tissues and are a major constituent of the contractile apparatus. The beta and gamma actins co-exist in most cell types as components of t…					0.614575		0.311164			3465.38	6489.04	4260.58	5861.54	6779.05
ENSG00000149532	CPSF7	protein_coding	cleavage and polyadenylation specific factor 7	7.08882						0.339378		0.603995			89.058	120.932	106.926	100.655	145.13
ENSG00000166888	STAT6	protein_coding	signal transducer and activator of transcription 6	6.63215	The protein encoded by this gene is a member of the STAT family of transcription factors. In response to cytokines and growth factors, STAT family members are phosphorylated by the receptor associated kinases, and then form homo- or heterodimers that translocate to the cell nucleus where they act as transcription activators. This protein plays a central role in exerting IL4 mediated biological re…					-0.329707		-0.845326			97.8948	68.2467	91.5486	62.0511	31.1534
ENSG00000143061	IGSF3	protein_coding	immunoglobulin superfamily member 3	5.46754						-1.09791		0.271352			44.5947	18.642	23.8233	37.8543	43.8549
ENSG00000154240	CEP112	protein_coding	centrosomal protein 112	3.09637	This gene encodes a coiled-coil domain containing protein that belongs to the cell division control protein 42 effector protein family. In neurons, it localizes to the cytoplasm of dendrites and is also enriched in the nucleus where it interacts with the RNA polymerase III transcriptional repressor Maf1 to regulate gamma-aminobutyric acid A receptor surface expression. In addition, the protein ha…					-1.56759		-1.02663			12.5654	3.97554	4.42206	24.4336	11.0585
ENSG00000103051	COG4	protein_coding	component of oligomeric golgi complex 4	6.17681	The protein encoded by this gene is a component of an oligomeric protein complex involved in the structure and function of the Golgi apparatus. Defects in this gene may be a cause of congenital disorder of glycosylation type IIj. Two transcript variants encoding different isoforms have been found for this gene.[provided by RefSeq, Aug 2010].					-0.59502		-0.871027			71.4829	42.7639	50.4752	120.471	60.4953
ENSG00000160191	PDE9A	protein_coding	phosphodiesterase 9A	4.65119	The protein encoded by this gene catalyzes the hydrolysis of cAMP and cGMP to their corresponding monophosphates. The encoded protein plays a role in signal transduction by regulating the intracellular concentration of these cyclic nucleotides. Multiple transcript variants encoding several different isoforms have been found for this gene. [provided by RefSeq, Jul 2008].					-1.73563		-2.11097			37.8932	13.1622	9.46161	58.9722	12.4066
ENSG00000100897	DCAF11	protein_coding	DDB1 and CUL4 associated factor 11	5.85156	This gene encodes a WD repeat-containing protein that interacts with the COP9 signalosome, a macromolecular complex that interacts with cullin-RING E3 ligases and regulates their activity by hydrolyzing cullin-Nedd8 conjugates. Multiple alternatively spliced transcript variants have been found for this gene. [provided by RefSeq, Jul 2009].					-1.28727		-0.981554			90.6841	38.7167	37.4481	85.1821	41.6642
ENSG00000163235	TGFA	protein_coding	transforming growth factor alpha	6.70658	This gene encodes a growth factor that is a ligand for the epidermal growth factor receptor, which activates a signaling pathway for cell proliferation, differentiation and development. This protein may act as either a transmembrane-bound ligand or a soluble ligand. This gene has been associated with many types of cancers, and it may also be involved in some cases of cleft lip/palate. Alternative…					0.965687		1.52614			72.452	140.451	140.171	56.8407	152.713
ENSG00000003402	CFLAR	protein_coding	CASP8 and FADD like apoptosis regulator	5.71318	The protein encoded by this gene is a regulator of apoptosis and is structurally similar to caspase-8. However, the encoded protein lacks caspase activity and appears to be itself cleaved into two peptides by caspase-8. Several transcript variants encoding different isoforms have been found for this gene, and partial evidence for several more variants exists. [provided by RefSeq, Feb 2011].					0.568709		0.842548			41.6874	54.1174	69.4184	21.3547	37.3672
ENSG00000006327	TNFRSF12A	protein_coding	TNF receptor superfamily member 12A	6.69727						1.9508		0.250932			20.5645	95.4845	64.6776	49.3014	55.8191
ENSG00000165617	DACT1	protein_coding	dishevelled binding antagonist of beta catenin 1	1.22165	The protein encoded by this gene belongs to the dapper family, characterized by the presence of PDZ-binding motif at the C-terminus. It interacts with, and positively regulates dishevelled-mediated signaling pathways during development. Depletion of this mRNA from xenopus embryos resulted in loss of notochord and head structures, and mice lacking this gene died shortly after birth from severe pos…					1.67466		1.40669			0.870541	2.72199	2.92812	3.0394	8.93106
ENSG00000100722	ZC3H14	protein_coding	zinc finger CCCH-type containing 14	6.55284	ZC3H14 belongs to a family of poly(A)-binding proteins that influence gene expression by regulating mRNA stability, nuclear export, and translation (Kelly et al., 2007 [PubMed 17630287]).[supplied by OMIM, Mar 2010].					-0.525625		-0.475544			95.9567	61.8536	77.6052	188.127	128.131
ENSG00000135390	ATP5G2	protein_coding	ATP synthase, H+ transporting, mitochondrial Fo complex subunit C2 (subunit 9)	6.6058	This gene encodes a subunit of mitochondrial ATP synthase. Mitochondrial ATP synthase catalyzes ATP synthesis, utilizing an electrochemical gradient of protons across the inner membrane during oxidative phosphorylation. ATP synthase is composed of two linked multi-subunit complexes: the soluble catalytic core, F1, and the membrane-spanning component, Fo, comprising the proton channel. The catalyt…					0.037407		-1.16877			90.7498	98.9049	90.4331	68.4457	26.4983
ENSG00000126870	WDR60	protein_coding	WD repeat domain 60	4.58737	This gene encodes a member of the WD repeat protein family. WD repeats are minimally conserved regions of approximately 40 amino acids typically bracketed by gly-his and trp-asp (GH-WD) and may facilitate the formation of heterotrimeric or multiprotein complexes. Members of this family are involved in a variety of cellular processes including cell cycle progression, signal transduction, apoptosis…					-1.33804		-1.16132			35.9386	12.625	14.7601	28.7361	12.0274
ENSG00000196372	ASB13	protein_coding	ankyrin repeat and SOCS box containing 13	3.58421	The protein encoded by this gene is a member of the ankyrin repeat and SOCS box-containing (ASB) family of proteins. They contain ankyrin repeat sequence and a SOCS box domain. The SOCS box serves to couple suppressor of cytokine signalling (SOCS) proteins and their binding partners with the elongin B and C complex, possibly targeting them for degradation. Multiple alternatively spliced transcrip…					-1.13285		-1.17992			9.11605	4.26206	4.40214	6.23669	2.99106
ENSG00000185262	UBALD2	protein_coding	UBA like domain containing 2	4.21372						-0.816289		-1.73492			19.6611	12.4638	10.1389	20.5653	5.79255
ENSG00000071859	FAM50A	protein_coding	family with sequence similarity 50 member A	6.99292	This gene belongs to the FAM50 family. The encoded protein is highly conserved in length and sequence across different species. It is a basic protein containing a nuclear localization signal, and may function as a DNA-binding protein or a transcriptional factor. [provided by RefSeq, Sep 2009].					0.398802		-1.08071			81.8309	111.619	102.564	150.549	67.0251
ENSG00000131844	MCCC2	protein_coding	methylcrotonoyl-CoA carboxylase 2	6.66353	This gene encodes the small subunit of 3-methylcrotonyl-CoA carboxylase. This enzyme functions as a heterodimer and catalyzes the carboxylation of 3-methylcrotonyl-CoA to form 3-methylglutaconyl-CoA. Mutations in this gene are associated with 3-Methylcrotonylglycinuria, an autosomal recessive disorder of leucine catabolism. [provided by RefSeq, Jul 2008]. Sequence Note: This RefSeq record was cre…					-0.778512		-1.07479			104.859	63.6981	61.132	169.219	75.1557
ENSG00000070950	RAD18	protein_coding	RAD18, E3 ubiquitin protein ligase	5.72531	The protein encoded by this gene is highly similar to S. cerevisiae DNA damage repair protein Rad18. Yeast Rad18 functions through its interaction with Rad6, which is an ubiquitin-conjugating enzyme required for post-replication repair of damaged DNA. Similar to its yeast counterpart, this protein is able to interact with the human homolog of yeast Rad6 protein through a conserved ring-finger mot…					0.0569186		0.890761			40.5541	41.9043	45.2166	59.288	101.57
ENSG00000134684	YARS	protein_coding	tyrosyl-tRNA synthetase	7.9507	Aminoacyl-tRNA synthetases catalyze the aminoacylation of tRNA by their cognate amino acid. Because of their central role in linking amino acids with nucleotide triplets contained in tRNAs, aminoacyl-tRNA synthetases are thought to be among the first proteins that appeared in evolution. Tyrosyl-tRNA synthetase belongs to the class I tRNA synthetase family. Cytokine activities have also been obser…					-0.308706		-1.1185			193.539	171.754	141.864	556.604	243.224
ENSG00000228253	MT-ATP8	protein_coding	mitochondrially encoded ATP synthase 8	10.7833						-0.576842		0.851067			3430.64	2054.33	2587.22	1305.72	2204.88
ENSG00000228666	KRT18P1	processed_pseudogene	keratin 18 pseudogene 1	1.48752											2.98941	8.34504	11.3141	0	0
ENSG00000083444	PLOD1	protein_coding	procollagen-lysine,2-oxoglutarate 5-dioxygenase 1	7.23773	Lysyl hydroxylase is a membrane-bound homodimeric protein localized to the cisternae of the endoplasmic reticulum. The enzyme (cofactors iron and ascorbate) catalyzes the hydroxylation of lysyl residues in collagen-like peptides. The resultant hydroxylysyl groups are attachment sites for carbohydrates in collagen and thus are critical for the stability of intermolecular crosslinks. Some patients …					-0.854678		-1.22111			220.592	119.159	128.2	346.373	141.317
ENSG00000138095	LRPPRC	protein_coding	leucine rich pentatricopeptide repeat containing	8.83853	This gene encodes a leucine-rich protein that has multiple pentatricopeptide repeats (PPR). The precise role of this protein is unknown but studies suggest it may play a role in cytoskeletal organization, vesicular transport, or in transcriptional regulation of both nuclear and mitochondrial genes. The protein localizes primarily to mitochondria and is predicted to have an N-terminal mitochondria…					-0.334694		-0.865202			448	370.173	351.633	987.607	505.005
ENSG00000227008	AL009174.1	processed_pseudogene		2.5659								-0.64527			8.60686	14.2546	16.9313	1.42102	0.71617
ENSG00000096060	FKBP5	protein_coding	FK506 binding protein 5	6.4652	The protein encoded by this gene is a member of the immunophilin protein family, which play a role in immunoregulation and basic cellular processes involving protein folding and trafficking. This encoded protein is a cis-trans prolyl isomerase that binds to the immunosuppressants FK506 and rapamycin. It is thought to mediate calcineurin inhibition. It also interacts functionally with mature heter…					-0.962268		-0.552428			134.638	52.7385	85.7322	168.154	109.174
ENSG00000102699	PARP4	protein_coding	poly(ADP-ribose) polymerase family member 4	7.98811	This gene encodes poly(ADP-ribosyl)transferase-like 1 protein, which is capable of catalyzing a poly(ADP-ribosyl)ation reaction. This protein has a catalytic domain which is homologous to that of poly (ADP-ribosyl) transferase, but lacks an N-terminal DNA binding domain which activates the C-terminal catalytic domain of poly (ADP-ribosyl) transferase. Since this protein is not capable of binding …					-0.946915		-0.653909			249.665	108.396	154.414	305.084	181.633
ENSG00000228767	KRT8P18	processed_pseudogene	keratin 8 pseudogene 18	1.59044											2.20099	8.63157	14.8	0.0394727	0.0631915
ENSG00000144655	CSRNP1	protein_coding	cysteine and serine rich nuclear protein 1	3.91591	This gene encodes a protein that localizes to the nucleus and expression of this gene is induced in response to elevated levels of axin. The Wnt signalling pathway, which is negatively regulated by axin, is important in axis formation in early development and impaired regulation of this signalling pathway is often involved in tumors. A decreased level of expression of this gene in tumors compared…					1.66494		1.86259			6.37302	20.3433	20.8554	5.44723	17.5883
ENSG00000279095	AC243964.3	TEC		3.53142						1.2471		1.80729			5.00972	13.9502	9.18275	2.56573	8.44659
ENSG00000198959	TGM2	protein_coding	transglutaminase 2	7.69548	Transglutaminases are enzymes that catalyze the crosslinking of proteins by epsilon-gamma glutamyl lysine isopeptide bonds. While the primary structure of transglutaminases is not conserved, they all have the same amino acid sequence at their active sites and their activity is calcium-dependent. The protein encoded by this gene acts as a monomer, is induced by retinoic acid, and appears to be inv…					-0.324017		0.641565			16.0804	13.216	12.2304	4.06569	6.06638
ENSG00000198380	GFPT1	protein_coding	glutamine--fructose-6-phosphate transaminase 1	7.12888	This gene encodes the first and rate-limiting enzyme of the hexosamine pathway and controls the flux of glucose into the hexosamine pathway. The product of this gene catalyzes the formation of glucosamine 6-phosphate. [provided by RefSeq, Sep 2008].					-0.534115		-0.743246			131.173	88.6974	92.7238	245.125	138.052
ENSG00000125148	MT2A	protein_coding	metallothionein 2A	7.35061						1.26262		0.0461956			122.779	415.658	183.615	161.601	155.009
ENSG00000163697	APBB2	protein_coding	amyloid beta precursor protein binding family B member 2	6.23731	The protein encoded by this gene interacts with the cytoplasmic domains of amyloid beta (A4) precursor protein and amyloid beta (A4) precursor-like protein 2. This protein contains two phosphotyrosine binding (PTB) domains, which are thought to function in signal transduction. Polymorphisms in this gene have been associated with Alzheimer_s disease. Alternative splicing results in multiple transc…					0.266293		0.461879			94.6919	86.4948	144.414	57.788	77.22
ENSG00000100596	SPTLC2	protein_coding	serine palmitoyltransferase long chain base subunit 2	6.85265	This gene encodes a long chain base subunit of serine palmitoyltransferase. Serine palmitoyltransferase, which consists of two different subunits, is the key enzyme in sphingolipid biosynthesis. It catalyzes the pyridoxal-5-prime-phosphate-dependent condensation of L-serine and palmitoyl-CoA to 3-oxosphinganine. Mutations in this gene were identified in patients with hereditary sensory neuropathy…					-1.42017		-0.519453			136.461	44.4651	58.7018	158.128	100.643
ENSG00000277639	AC007906.2	protein_coding		1.58814						2.11742		1.01027			2.34882	10.1537	10.7962	0.513145	0.947872
ENSG00000120756	PLS1	protein_coding	plastin 1	6.38642	Plastins are a family of actin-binding proteins that are conserved throughout eukaryote evolution and expressed in most tissues of higher eukaryotes. In humans, two ubiquitous plastin isoforms (L and T) have been identified. The protein encoded by this gene is a third distinct plastin isoform, which is specifically expressed at high levels in the small intestine. Alternatively spliced transcript …					-1.34754		-1.03172			110.789	42.0117	45.1767	172.061	80.4849
ENSG00000176749	CDK5R1	protein_coding	cyclin dependent kinase 5 regulatory subunit 1	3.74761	The protein encoded by this gene (p35) is a neuron-specific activator of cyclin-dependent kinase 5 (CDK5); the activation of CDK5 is required for proper development of the central nervous system. The p35 form of this protein is proteolytically cleaved by calpain, generating a p25 form. The cleavage of p35 into p25 results in relocalization of the protein from the cell periphery to nuclear and per…					0.780636		1.53176			6.83293	10.2075	12.33	5.52618	14.9343
ENSG00000164951	PDP1	protein_coding	pyruvate dehyrogenase phosphatase catalytic subunit 1	9.91081	Pyruvate dehydrogenase (E1) is one of the three components (E1, E2, and E3) of the large pyruvate dehydrogenase complex. Pyruvate dehydrogenase kinases catalyze phosphorylation of serine residues of E1 to inactivate the E1 component and inhibit the complex. Pyruvate dehydrogenase phosphatases catalyze the dephosphorylation and activation of the E1 component to reverse the effects of pyruvate dehy…					-0.247763		0.527539			1356.68	1017.09	1287.34	1084.2	1452.27
[truncated: 16,921 more rows]

## Sheet: comments
columns	comments	publications
[truncated: 2 more rows]
