# Supplementary material for: Treatment of cancer cells with chemotherapeutic drugs results in profound changes in expression of genes encoding aldehyde-metabolizing enzymes
Source: J Cancer. 2019 Jul 10;10(18):4256–63. doi: 10.7150/jca.32608 (PMC6691692; doi:10.7150/jca.32608)
Supplement: Supplementary file 5 — Supplementary table 5. [file jcav10p4256s5.xlsx]

## Sheet: Joint data
								pC-9, CAR vs ctrl		SK-N-SH, CIS vs ctrl		SK-N-SH, DXR vs ctrl		IMR-90, ETO vs ctrl
Gene ID	Symbol	Biotype	Name	LogCPM (mean)	RefSeq Summary			LogFC		LogFC		LogFC		LogFC		CPM:	PC-9, ctrl_1	PC-9, ctrl_2	PC-9, ctrl_3	PC-9, CAR_1	PC-9, CAR_2	PC-9, CAR_3	SK-N-SH, ctrl_1	SK-N-SH, ctrl_2	SK-N-SH, CIS	SK-N-SH, ctrl	SK-N-SH, DXR	IMR-90wt, ctrl_1	IMR-90wt, ctrl_2	IMR-90wt, ETO_1	IMR-90wt, ETO_2
PC-9 ctrl																	ctrl	ctrl	ctrl
PC-9, CAR																				CAR	CAR	CAR
SK-N-SH ctrl																							ctrl	ctrl
SK-N-SH, CIS																									CIS
SK-N-SH ctrl																										ctrl
SK-N-SH, DXR																											DXR
IMR-90 ctrl																												ctrl	ctrl
IMR-90, ETO																														ETO	ETO
	AKR
ENSG00000198074	AKR1B10	protein_coding	aldo-keto reductase family 1 member B10	5.28116	This gene encodes a member of the aldo/keto reductase superfamily, which consists of more than 40 known enzymes and proteins. This member can efficiently reduce aliphatic and aromatic aldehydes, and it is less active on hexoses. It is highly expressed in adrenal gland, small intestine, and colon, and may play an important role in liver carcinogenesis. [provided by RefSeq, Jul 2008]. Publication N…			-2.83832		6.43441		5.88863		6.75311			748.859	748.034	714.655	96.8289	100.171	95.5657	0.0697878	0.0216117	3.99081	0	2.59673	0.0417066	0.0288216	3.16576	4.45299
ENSG00000187134	AKR1C1	protein_coding	aldo-keto reductase family 1 member C1	4.60659	This gene encodes a member of the aldo/keto reductase superfamily, which consists of more than 40 known enzymes and proteins. These enzymes catalyze the conversion of aldehydes and ketones to their corresponding alcohols by utilizing NADH and/or NADPH as cofactors. The enzymes display overlapping but distinct substrate specificity. This enzyme catalyzes the reaction of progesterone to the inactiv…			-0.893678		-1.29		-0.42		1.84547			400.613	394.43	395.256	213.018	200.412	193.078	1.51207	1.23187	0.555682	1.26431	0.939242	6.67306	5.67785	21.3689	17.4627
ENSG00000117448	AKR1A1	protein_coding	aldo-keto reductase family 1 member A1	6.31094	This gene encodes a member of the aldo/keto reductase superfamily, which consists of more than 40 known enzymes and proteins. This member, also known as aldehyde reductase, is involved in the reduction of biogenic and xenobiotic aldehydes and is present in virtually every tissue. Multiple alternatively spliced transcript variants of this gene exist, all encoding the same protein. [provided by Ref…			-0.263769		0.535682		0.578978		-0.206148			63.4766	64.3119	62.783	52.4021	49.4185	48.411	48.0372	50.2041	68.0964	74.0738	66.5757	51.466	74.619	51.1044	43.6567
ENSG00000053371	AKR7A2	protein_coding	aldo-keto reductase family 7 member A2	5.03583	The protein encoded by this gene belongs to the aldo/keto reductase (AKR) superfamily and AKR7 family, which are involved in the detoxification of aldehydes and ketones. The AKR7 family consists of 3 genes that are present in a cluster on the p arm of chromosome 1. This protein, thought to be localized in the golgi, catalyzes the NADPH-dependent reduction of succinic semialdehyde to the endogenou…			-0.336783		0.0293885		-0.075861		-0.641541			26.8288	25.0401	25.6666	19.5229	18.4193	20.1005	22.3088	22.6275	21.9242	39.1937	19.3373	12.0532	19.0799	8.02746	9.25523
ENSG00000085662	AKR1B1	protein_coding	aldo-keto reductase family 1 member B	7.61052	This gene encodes a member of the aldo/keto reductase superfamily, which consists of more than 40 known enzymes and proteins. This member catalyzes the reduction of a number of aldehydes, including the aldehyde form of glucose, and is thereby implicated in the development of diabetic complications by catalyzing the reduction of glucose to sorbitol. Multiple pseudogenes have been identified for th…			-0.140446		-0.994884		-1.23642		1.56496			2773.28	2689.15	2692.05	2303.66	2344.35	2347.67	183.774	182.511	87.8483	296.927	70.4984	67.106	187.628	476.334	168.253
ENSG00000165568	AKR1E2	protein_coding	aldo-keto reductase family 1 member E2	1.42451	The protein encoded by this gene is a member of the aldo-keto reductase superfamily. Members in this family are characterized by their structure (evolutionarily highly conserved TIM barrel) and function (NAD(P)H-dependent oxido-reduction of carbonyl groups). Transcripts of this gene have been reported in specimens of human testis. Alternative splicing results in multiple transcript variants. [pro…					-0.225699		-0.293551		-0.660462			0	0.0316964	0	0	0	0	5.23408	5.51099	4.39494	5.61503	3.97797	3.29482	3.97738	1.80901	2.18284
ENSG00000162482	AKR7A3	protein_coding	aldo-keto reductase family 7 member A3	1.83987	Aldo-keto reductases, such as AKR7A3, are involved in the detoxification of aldehydes and ketones.[supplied by OMIM, Apr 2004].												0.214895	0.126785	0.298256	0.311299	0.242587	0.265411	0.674615	0.389011	0.0505166	0.483413	0.331497	0.709013	0.201751	0.678377	0.26194
ENSG00000196139	AKR1C3	protein_coding	aldo-keto reductase family 1 member C3	5.67667	This gene encodes a member of the aldo/keto reductase superfamily, which consists of more than 40 known enzymes and proteins. These enzymes catalyze the conversion of aldehydes and ketones to their corresponding alcohols by utilizing NADH and/or NADPH as cofactors. The enzymes display overlapping but distinct substrate specificity. This enzyme catalyzes the reduction of prostaglandin (PG) D2, PGH…			-1.20687									401.109	397.092	398.073	168.961	166.831	154.805	0.604827	0.583517	1.06085	0.669342	0.828743	0.583893	0.37468	0.452251	1.48433
ENSG00000151632	AKR1C2	protein_coding	aldo-keto reductase family 1 member C2	5.56522	This gene encodes a member of the aldo/keto reductase superfamily, which consists of more than 40 known enzymes and proteins. These enzymes catalyze the conversion of aldehydes and ketones to their corresponding alcohols using NADH and/or NADPH as cofactors. The enzymes display overlapping but distinct substrate specificity. This enzyme binds bile acid with high affinity, and shows minimal 3-alph…			-1.89631									1038.4	1047.37	1007.69	250.507	276.948	258.475	0.0930504	0.259341	0.0505166	0.185928	0.165749	1.2512	0.92229	1.13063	1.65896
ENSG00000227471	AKR1B15	protein_coding	aldo-keto reductase family 1 member B15	-0.882375				1.38457									2.71098	3.10624	2.70088	7.11541	7.19098	6.75913	0	0	0.101033	0	0	0.0417066	0.0288216	0.113063	0.436567
	ALDH
ENSG00000184254	ALDH1A3	protein_coding	aldehyde dehydrogenase 1 family member A3	6.48135	This gene encodes an aldehyde dehydrogenase enzyme that uses retinal as a substrate. Mutations in this gene have been associated with microphthalmia, isolated 8, and expression changes have also been detected in tumor cells. Alternative splicing results in multiple transcript variants. [provided by RefSeq, Jun 2014].			-1.69532		-2.89127		-2.53489		-1.52453			640.552	641.487	632.005	195.214	184.903	179.329	10.4449	10.7626	1.36395	11.0441	1.65749	26.2752	57.4125	11.0802	13.9702
ENSG00000165092	ALDH1A1	protein_coding	aldehyde dehydrogenase 1 family member A1	6.9969	The protein encoded by this gene belongs to the aldehyde dehydrogenase family. Aldehyde dehydrogenase is the next enzyme after alcohol dehydrogenase in the major pathway of alcohol metabolism. There are two major aldehyde dehydrogenase isozymes in the liver, cytosolic and mitochondrial, which are encoded by distinct genes, and can be distinguished by their electrophoretic mobility, kinetic proper…												0.0495911	0.110937	0	0.11859	0.0693106	0.0530822	0	0.0432235	0.0505166	0	0.828743	0.417066	0.37468	0.452251	1.65896
ENSG00000108602	ALDH3A1	protein_coding	aldehyde dehydrogenase 3 family member A1	3.79608	Aldehyde dehydrogenases oxidize various aldehydes to the corresponding acids. They are involved in the detoxification of alcohol-derived acetaldehyde and in the metabolism of corticosteroids, biogenic amines, neurotransmitters, and lipid peroxidation. The enzyme encoded by this gene forms a cytoplasmic homodimer that preferentially oxidizes aromatic and medium-chain (6 carbons or more) saturated …			-2.76801									148.575	138.529	153.768	20.101	18.8352	22.2238	0.302414	0.367399	0.555682	0.632156	0.331497	0	0	0.113063	0.26194
ENSG00000072210	ALDH3A2	protein_coding	aldehyde dehydrogenase 3 family member A2	6.52994	Aldehyde dehydrogenase isozymes are thought to play a major role in the detoxification of aldehydes generated by alcohol metabolism and lipid peroxidation. This gene product catalyzes the oxidation of long-chain aliphatic aldehydes to fatty acid. Mutations in the gene cause Sjogren-Larsson syndrome. Alternatively spliced transcript variants encoding different isoforms have been found for this gen…			-0.976619		0.610594		1.07032		1.84697			246.798	249.45	243.758	122.815	120.133	113.03	44.9898	42.8777	64.1055	36.5907	83.6478	4.21237	4.75556	14.6982	13.4463
ENSG00000119711	ALDH6A1	protein_coding	aldehyde dehydrogenase 6 family member A1	4.18061	This gene encodes a member of the aldehyde dehydrogenase protein family. The encoded protein is a mitochondrial methylmalonate semialdehyde dehydrogenase that plays a role in the valine and pyrimidine catabolic pathways. This protein catalyzes the irreversible oxidative decarboxylation of malonate and methylmalonate semialdehydes to acetyl- and propionyl-CoA. Methylmalonate semialdehyde dehydroge…			1.00564		0.282897		0.503366		-0.485566			6.09971	5.87968	6.1971	11.8146	11.5056	11.218	21.1922	19.3209	23.5407	21.233	26.0225	20.8533	35.7099	15.0374	19.9075
ENSG00000006534	ALDH3B1	protein_coding	aldehyde dehydrogenase 3 family member B1	4.15489	This gene encodes a member of the aldehyde dehydrogenase protein family. Aldehyde dehydrogenases are a family of isozymes that may play a major role in the detoxification of aldehydes generated by alcohol metabolism and lipid peroxidation. The encoded protein is able to oxidize long-chain fatty aldehydes in vitro, and may play a role in protection from oxidative stress. Alternative splicing resul…			0.831308		2.21656		1.88357		-0.760214			13.3565	13.4868	15.1614	25.7637	19.251	25.621	4.3501	3.91172	18.3375	8.44114	13.8124	15.5149	20.5786	7.57521	10.9142
ENSG00000137124	ALDH1B1	protein_coding	aldehyde dehydrogenase 1 family member B1	6.09334	This protein belongs to the aldehyde dehydrogenases family of proteins. Aldehyde dehydrogenase is the second enzyme of the major oxidative pathway of alcohol metabolism. This gene does not contain introns in the coding sequence. The variation of this locus may affect the development of alcohol-related problems. [provided by RefSeq, Jul 2008]. Publication Note: This RefSeq record includes a subset…			-0.657352		0.453267		-0.0744122		-1.08829			55.228	55.7698	55.542	35.414	32.6106	31.9201	38.9416	41.4513	52.6383	55.0719	34.6415	21.1036	25.7377	8.14053	11.0015
ENSG00000164904	ALDH7A1	protein_coding	aldehyde dehydrogenase 7 family member A1	6.61243	The protein encoded by this gene is a member of subfamily 7 in the aldehyde dehydrogenase gene family. These enzymes are thought to play a major role in the detoxification of aldehydes generated by alcohol metabolism and lipid peroxidation. This particular member has homology to a previously described protein from the green garden pea, the 26g pea turgor protein. It is also involved in lysine cat…			0.412043		0.266396		-0.2175		-0.960264			53.079	52.4575	45.8983	62.2006	66.8328	61.6461	56.2257	59.8861	66.7829	62.3603	45.3046	60.4746	61.0152	27.2481	27.2418
ENSG00000159423	ALDH4A1	protein_coding	aldehyde dehydrogenase 4 family member A1	3.26682	This protein belongs to the aldehyde dehydrogenase family of proteins. This enzyme is a mitochondrial matrix NAD-dependent dehydrogenase which catalyzes the second step of the proline degradation pathway, converting pyrroline-5-carboxylate to glutamate. Deficiency of this enzyme is associated with type II hyperprolinemia, an autosomal recessive disorder characterized by accumulation of delta-1-py…			0.0308846		1.39512		0.913943		-1.63633			3.9177	3.62923	4.10931	3.69112	3.65614	3.91039	8.46758	8.40696	21.217	13.7215	14.4201	4.04554	4.32323	1.01757	1.3097
ENSG00000111275	ALDH2	protein_coding	aldehyde dehydrogenase 2 family (mitochondrial)	5.84815	This protein belongs to the aldehyde dehydrogenase family of proteins. Aldehyde dehydrogenase is the second enzyme of the major oxidative pathway of alcohol metabolism. Two major liver isoforms of aldehyde dehydrogenase, cytosolic and mitochondrial, can be distinguished by their electrophoretic mobilities, kinetic properties, and subcellular localizations. Most Caucasians have two major isozymes,…			-0.136695		0.200376		0.419149		0.425454			33.7385	32.7265	31.3666	28.2245	28.5906	27.3904	34.3123	33.1308	37.0287	55.7785	40.8847	30.1122	39.7161	41.8333	39.6403
ENSG00000059573	ALDH18A1	protein_coding	aldehyde dehydrogenase 18 family member A1	7.58354	This gene is a member of the aldehyde dehydrogenase family and encodes a bifunctional ATP- and NADPH-dependent mitochondrial enzyme with both gamma-glutamyl kinase and gamma-glutamyl phosphate reductase activities. The encoded protein catalyzes the reduction of glutamate to delta1-pyrroline-5-carboxylate, a critical step in the de novo biosynthesis of proline, ornithine and arginine. Mutations in…			-0.85131		-0.0235926		-0.161134		-0.825964			120.936	124.804	122.07	66.0251	63.4019	63.4686	94.8183	93.7301	88.6566	145.098	76.4654	237.269	136.153	94.7467	90.8933
ENSG00000143149	ALDH9A1	protein_coding	aldehyde dehydrogenase 9 family member A1	5.92042	This protein belongs to the aldehyde dehydrogenase family of proteins. It has a high activity for oxidation of gamma-aminobutyraldehyde and other amino aldehydes. The enzyme catalyzes the dehydrogenation of gamma-aminobutyraldehyde to gamma-aminobutyric acid (GABA). This isozyme is a tetramer of identical 54-kD subunits. [provided by RefSeq, Jul 2008]. Publication Note: This RefSeq record include…			0.356179		0.271112		0.27492		-0.0434666			73.0808	69.4309	70.6868	86.556	87.6779	83.9761	53.2481	51.6953	60.5189	61.096	57.57	65.9382	90.7303	61.6193	70.3747
ENSG00000112294	ALDH5A1	protein_coding	aldehyde dehydrogenase 5 family member A1	3.92525	This protein belongs to the aldehyde dehydrogenase family of proteins. This gene encodes a mitochondrial NAD(+)-dependent succinic semialdehyde dehydrogenase. A deficiency of this enzyme, known as 4-hydroxybutyricaciduria, is a rare inborn error in the metabolism of the neurotransmitter 4-aminobutyric acid (GABA). In response to the defect, physiologic fluids from patients accumulate GHB, a compo…			-0.113575		0.141856		0.545585					17.9685	19.3982	19.0387	17.4179	17.0504	14.9161	24.7979	23.881	25.6624	25.0259	32.2105	0.750719	0.259394	0.565314	0.611194
ENSG00000161618	ALDH16A1	protein_coding	aldehyde dehydrogenase 16 family member A1	3.95228	This gene encodes a member of the aldehyde dehydrogenase superfamily. The family members act on aldehyde substrates and use nicotinamide adenine dinucleotide phosphate (NADP) as a cofactor. This gene is conserved in chimpanzee, dog, cow, mouse, rat, and zebrafish. The protein encoded by this gene interacts with maspardin, a protein that when truncated is responsible for Mast syndrome. Alternative…			0.241244		-0.678501		-0.489342		-0.509773			21.8036	20.4125	23.7114	27.4388	16.8252	29.2837	16.8421	13.9828	9.19402	21.9767	9.94492	4.58773	3.89091	2.03513	3.14329
ENSG00000136010	ALDH1L2	protein_coding	aldehyde dehydrogenase 1 family member L2	3.31482	This gene encodes a member of both the aldehyde dehydrogenase superfamily and the formyl transferase superfamily. This member is the mitochondrial form of 10-formyltetrahydrofolate dehydrogenase (FDH), which converts 10-formyltetrahydrofolate to tetrahydrofolate and CO2 in an NADP(+)-dependent reaction, and plays an essential role in the distribution of one-carbon groups between the cytosolic and…					0.833097		0.912555		-3.04222			0.297547	0.316964	0.231977	0.222357	0.502502	0.353881	5.95522	5.44616	9.69918	3.97886	9.72392	210.16	230.083	24.6477	21.9157
ENSG00000144908	ALDH1L1	protein_coding	aldehyde dehydrogenase 1 family member L1	3.10978	The protein encoded by this gene catalyzes the conversion of 10-formyltetrahydrofolate, nicotinamide adenine dinucleotide phosphate (NADP+), and water to tetrahydrofolate, NADPH, and carbon dioxide. The encoded protein belongs to the aldehyde dehydrogenase family. Loss of function or expression of this gene is associated with decreased apoptosis, increased cell motility, and cancer progression. T…			0.48148									6.87663	6.94151	6.82676	9.07215	9.01038	9.18322	0.62809	0.669964	0.0505166	0.892456	0.386747	0	0	0.452251	2.53209
ENSG00000118514	ALDH8A1	protein_coding	aldehyde dehydrogenase 8 family member A1	0.164429	This protein belongs to the aldehyde dehydrogenases family of proteins. It plays a role in a pathway of 9-cis-retinoic acid biosynthesis in vivo. This enzyme converts 9-cis-retinal into the retinoid X receptor ligand 9-cis-retinoic acid, and has approximately 40-fold higher activity with 9-cis-retinal than with all-trans-retinal. Therefore, it is the first known aldehyde dehydrogenase to show a p…												0.0495911	0.0475446	0.115989	0.489185	0.277243	0.424658	0.0930504	0.0864469	0.0505166	0.0371856	0.110499	0.500479	0.37468	0.565314	1.65896
ENSG00000132746	ALDH3B2	protein_coding	aldehyde dehydrogenase 3 family member B2	0.973879	This gene encodes a member of the aldehyde dehydrogenase family, a group of isozymes that may play a major role in the detoxification of aldehydes generated by alcohol metabolism and lipid peroxidation. The gene of this particular family member is over 10 kb in length. The expression of these transcripts is restricted to the salivary gland among the human tissues examined. Alternate transcription…			1.52808									0.727336	0.618079	0.646222	1.60097	1.85406	1.98174	0	0	0	0	0.0552495	0.0834132	0	0	0.174627
Whole transcriptome sequencing data
ENSG00000124762	CDKN1A	protein_coding	cyclin dependent kinase inhibitor 1A	8.31404	This gene encodes a potent cyclin-dependent kinase inhibitor. The encoded protein binds to and inhibits the activity of cyclin-CDK2 or -CDK4 complexes, and thus functions as a regulator of cell cycle progression at G1. The expression of this gene is tightly controlled by the tumor suppressor protein p53, through which this protein mediates the p53-dependent cell cycle G1 phase arrest in response …			1.90864		5.01972		4.32557		2.12171			69.973	65.5639	73.2054	264.1	227.72	249.557	144.112	150.526	4569.07	233.898	2679.33	108.437	237.749	561.018	737.624
ENSG00000066279	ASPM	protein_coding	abnormal spindle microtubule assembly	6.95468	This gene is the human ortholog of the Drosophila melanogaster _abnormal spindle_ gene (asp), which is essential for normal mitotic spindle function in embryonic neuroblasts. Studies in mouse also suggest a role of this gene in mitotic spindle regulation, with a preferential role in regulating neurogenesis. Mutations in this gene are associated with microcephaly primary type 5. Multiple transcrip…			0.932919		-5.75226		-5.32526		-4.31202			97.182	105.723	101.921	187.921	196.409	166.89	140.506	133.344	2.4248	8.36677	3.09397	511.448	279.973	9.15809	26.0194
ENSG00000124145	SDC4	protein_coding	syndecan 4	7.37094	The protein encoded by this gene is a transmembrane (type I) heparan sulfate proteoglycan that functions as a receptor in intracellular signaling. The encoded protein is found as a homodimer and is a member of the syndecan proteoglycan family. This gene is found on chromosome 20, while a pseudogene has been found on chromosome 22. [provided by RefSeq, Jul 2008]. Publication Note: This RefSeq reco…			0.726553		2.42073		1.84816		-2.59589			156.262	153.664	149.526	248.817	241.79	229.067	55.9698	57.5953	290.723	90.3611	185.473	1087.46	410.851	141.668	77.7963
ENSG00000112984	KIF20A	protein_coding	kinesin family member 20A	6.29795				1.07409		-4.83917		-6.23924		-4.21909			70.6012	73.7099	69.6429	145.584	146.037	134.829	94.167	99.5869	3.23306	83.4074	1.16024	123.994	133.271	3.50495	8.46941
ENSG00000134057	CCNB1	protein_coding	cyclin B1	7.54571	The protein encoded by this gene is a regulatory protein involved in mitosis. The gene product complexes with p34(cdc2) to form the maturation-promoting factor (MPF). Two alternative transcripts have been found, a constitutively expressed transcript and a cell cycle-regulated transcript, that is expressed predominantly during G2/M phase. The different transcripts result from the use of alternate …			0.276047		-4.10948		-3.83537		-2.69588			348.675	340.482	329.706	400.079	400.529	367.382	150.951	146.549	8.2342	150.713	9.44767	129.624	196.995	18.0901	25.5829
ENSG00000118193	KIF14	protein_coding	kinesin family member 14	5.77265	KIF14 is a member of the kinesin superfamily of microtubule-associated motors (see MIM 148760) that play important roles in intracellular transport and cell division (Nakagawa et al., 1997 [PubMed 9275178]).[supplied by OMIM, Mar 2008]. Publication Note: This RefSeq record includes a subset of the publications that are available for this gene. Please see the Gene record to access additional publi…			0.401021		-5.62531		-5.55783		-2.61498			56.7818	59.8427	57.5303	72.7996	77.8532	67.0959	59.7383	55.4125	1.11136	6.32156	1.10499	72.8198	81.9109	8.25359	13.7082
ENSG00000169679	BUB1	protein_coding	BUB1 mitotic checkpoint serine/threonine kinase	6.79932	This gene encodes a serine/threonine-protein kinase that play a central role in mitosis. The encoded protein functions in part by phosphorylating members of the mitotic checkpoint complex and activating the spindle checkpoint. This protein also plays a role in inhibiting the activation of the anaphase promoting complex/cyclosome. This protein may also function in the DNA damage response. Mutation…			0.672853		-5.68596		-5.31179		-3.35394			130.226	134.805	125.881	185.935	215.521	188.159	67.7174	63.2575	1.2124	32.2028	1.49174	72.4444	76.3771	4.07026	8.55672
ENSG00000117650	NEK2	protein_coding	NIMA related kinase 2	5.63538	This gene encodes a serine/threonine-protein kinase that is involved in mitotic regulation. This protein is localized to the centrosome, and undetectable during G1 phase, but accumulates progressively throughout the S phase, reaching maximal levels in late G2 phase. Alternatively spliced transcript variants encoding different isoforms with distinct C-termini have been noted for this gene. [provid…			1.7261		-6.2185		-5.86351		-3.1945			46.3842	48.7649	44.3076	146.148	150.231	140.296	34.9637	36.3509	0.454649	13.8331	0.552495	12.8456	33.2601	0.678377	3.57985
ENSG00000157456	CCNB2	protein_coding	cyclin B2	6.01883	Cyclin B2 is a member of the cyclin family, specifically the B-type cyclins. The B-type cyclins, B1 and B2, associate with p34cdc2 and are essential components of the cell cycle regulatory machinery. B1 and B2 differ in their subcellular localization. Cyclin B1 co-localizes with microtubules, whereas cyclin B2 is primarily associated with the Golgi region. Cyclin B2 also binds to transforming gro…			0.769704		-5.06537		-5.21143		-3.36602			41.5078	41.3796	40.8611	66.8701	67.5952	65.1673	67.5546	63.6466	1.86911	63.6618	1.60224	43.8337	76.4924	3.84414	6.19926
ENSG00000197915	HRNR	protein_coding	hornerin	0.170589													0.0661215	0	0.0165698	0.103766	0.0693106	0	0.0697878	0.216117	1.71756	0.0743713	0.773494	0.875839	0.144108	0.678377	0.26194
ENSG00000142871	CYR61	protein_coding	cysteine rich angiogenic inducer 61	5.99007	The secreted protein encoded by this gene is growth factor-inducible and promotes the adhesion of endothelial cells. The encoded protein interacts with several integrins and with heparan sulfate proteoglycan. This protein also plays a role in cell proliferation, differentiation, angiogenesis, apoptosis, and extracellular matrix formation. [provided by RefSeq, Sep 2011]. Publication Note: This Ref…			0.245661		3.18309		2.79128		-2.6658			231.739	228.8	222.118	269.852	253.07	243.382	32.6142	35.3352	295.219	43.8419	213.484	544.355	424.599	71.5688	62.2545
ENSG00000141682	PMAIP1	protein_coding	phorbol-12-myristate-13-acetate-induced protein 1	6.12884				1.80468		2.1703		2.03373		1.19382			26.8784	26.9736	26.6608	93.2119	90.7103	82.4544	37.2434	42.9641	172.716	18.5928	149.063	43.1664	114.796	170.273	139.876
ENSG00000273703	HIST1H2BM	protein_coding	histone cluster 1 H2B family member m	3.89392	Histones are basic nuclear proteins that are responsible for the nucleosome structure of the chromosomal fiber in eukaryotes. Two molecules of each of the four core histones (H2A, H2B, H3, and H4) form an octamer, around which approximately 146 bp of DNA is wrapped in repeating units, called nucleosomes. The linker histone, H1, interacts with linker DNA between nucleosomes and functions in the co…									-3.88834			0.0165304	0.0158482	0	0	0.0346553	0.0353881	0.0930504	0.0432235	0	0.0371856	0.0552495	11.8864	27.3805	0.565314	1.65896
ENSG00000070404	FSTL3	protein_coding	follistatin like 3	4.60444	Follistatin-like 3 is a secreted glycoprotein of the follistatin-module-protein family. It may have a role in leukemogenesis. [provided by RefSeq, Jul 2008]. Publication Note: This RefSeq record includes a subset of the publications that are available for this gene. Please see the Gene record to access additional publications.			0.911615		3.3566		3.41488		-0.961016			33.6558	33.0593	34.316	64.4686	54.3742	60.9384	15.9581	16.9652	161.35	28.5958	159.395	69.5249	53.3775	19.3337	36.0605
ENSG00000278463	HIST1H2AB	protein_coding	histone cluster 1 H2A family member b	3.7227	Histones are basic nuclear proteins that are responsible for the nucleosome structure of the chromosomal fiber in eukaryotes. This structure consists of approximately 146 bp of DNA wrapped around a nucleosome, an octamer composed of pairs of each of the four core histones (H2A, H2B, H3, and H4). The chromatin fiber is further compacted through the interaction of a linker histone, H1, with the DNA…									-2.56234			0.0165304	0.0950891	0	0.0148238	0.0173277	0.0530822	0.0465252	0.0864469	0	0	0.0552495	10.3849	17.6964	1.35675	2.70672
ENSG00000130066	SAT1	protein_coding	spermidine/spermine N1-acetyltransferase 1	8.36948	The protein encoded by this gene belongs to the acetyltransferase family, and is a rate-limiting enzyme in the catabolic pathway of polyamine metabolism. It catalyzes the acetylation of spermidine and spermine, and is involved in the regulation of the intracellular concentration of polyamines and their transport out of cells. Defects in this gene are associated with keratosis follicularis spinulo…			3.23358		4.00598		2.88167		3.13561			44.4336	46.1182	41.9382	416.4	401.638	362.569	6.07154	6.00806	92.799	9.81701	40.3874	51.8413	72.6592	689.118	257.4
ENSG00000087586	AURKA	protein_coding	aurora kinase A	6.20172	The protein encoded by this gene is a cell cycle-regulated kinase that appears to be involved in microtubule formation and/or stabilization at the spindle pole during chromosome segregation. The encoded protein is found at the centrosome in interphase cells and at the spindle poles in mitosis. This gene may play a role in tumor development and progression. A processed pseudogene of this gene has …			0.678026		-3.77431		-3.6542		-1.08374			148.294	145.09	143.064	222.164	231.948	206.932	50.4566	50.8524	3.53616	42.3173	3.64647	49.6726	77.04	23.0648	28.7261
ENSG00000130513	GDF15	protein_coding	growth differentiation factor 15	6.85941	Bone morphogenetic proteins (e.g., BMP9; MIM 605120) are members of the transforming growth factor-beta (see TGFB1; MIM 190180) superfamily and regulate tissue differentiation and maintenance. They are synthesized as precursor molecules that are processed at a dibasic cleavage site to release C-terminal domains containing a characteristic motif of 7 conserved cysteines in the mature protein.[supp…			4.52109		5.78458		4.74354		1.63879			2.992	2.64665	2.81687	67.4482	49.5918	66.5474	8.86305	7.11026	419.742	17.8491	193.539	46.9617	27.1211	142.007	60.7702
ENSG00000130294	KIF1A	protein_coding	kinesin family member 1A	2.92731	The protein encoded by this gene is a member of the kinesin family and functions as an anterograde motor protein that transports membranous organelles along axonal microtubules. Mutations at this locus have been associated with spastic paraplegia-30 and hereditary sensory neuropathy IIC. Alternatively spliced transcript variants encoding distinct isoforms have been described. [provided by RefSeq,…					-6.39753		-2.85698		9.3486			0	0	0	0.11859	0.0866383	0.0884703	158.325	162.974	1.8186	293.358	20.1108	0	0	3.27882	4.10373
ENSG00000126787	DLGAP5	protein_coding	DLG associated protein 5	6.40627				0.581238		-6.78304		-6.31657		-3.49852			107.15	113.79	107.273	150.12	166.605	147.958	88.7235	86.6414	0.757749	21.5677	0.994492	88.6266	129.438	4.97477	11.7
ENSG00000198826	ARHGAP11A	protein_coding	Rho GTPase activating protein 11A	6.9922				-0.308565		-4.11084		-3.93093		-2.05703			121.151	126.722	122.964	96.6362	97.4161	89.4081	109.52	102.461	5.85992	31.1244	6.29845	57.9722	109.868	13.6806	21.1299
ENSG00000138778	CENPE	protein_coding	centromere protein E	6.49994	Centrosome-associated protein E (CENPE) is a kinesin-like motor protein that accumulates in the G2 phase of the cell cycle. Unlike other centrosome-associated proteins, it is not present during interphase and first appears at the centromere region of chromosomes during prometaphase. This protein is required for stable spindle microtubule capture at kinetochores which is a necessary step in chromo…			0.56268		-4.48186		-4.35632		-2.52239			73.5436	80.7307	80.0653	107.309	118.053	102.272	69.8808	62.566	2.82893	1.22713	2.92823	243.567	182.066	20.4644	44.6172
ENSG00000159388	BTG2	protein_coding	BTG anti-proliferation factor 2	6.33241	The protein encoded by this gene is a member of the BTG/Tob family. This family has structurally related proteins that appear to have antiproliferative properties. This encoded protein is involved in the regulation of the G1/S transition of the cell cycle. [provided by RefSeq, Jul 2008]. Publication Note: This RefSeq record includes a subset of the publications that are available for this gene. P…			2.06914		3.18924		1.96614		1.96587			0.958761	0.839954	0.79535	4.01724	2.96303	3.34418	17.0515	18.6725	155.945	28.0752	63.3712	8.13279	7.26303	24.3085	28.2896
ENSG00000198901	PRC1	protein_coding	protein regulator of cytokinesis 1	6.91381	This gene encodes a protein that is involved in cytokinesis. The protein is present at high levels during the S and G2/M phases of mitosis but its levels drop dramatically when the cell exits mitosis and enters the G1 phase. It is located in the nucleus during interphase, becomes associated with mitotic spindles in a highly dynamic manner during mitosis, and localizes to the cell mid-body during …			0.579744		-5.29581		-4.98407		-3.27316			127.135	131.445	125.649	184.156	188.975	170.535	133.202	136.889	3.28358	101.219	3.86747	120.198	184.487	8.59278	18.6851
ENSG00000273983	HIST1H3G	protein_coding	histone cluster 1 H3 family member g	5.14187	Histones are basic nuclear proteins that are responsible for the nucleosome structure of the chromosomal fiber in eukaryotes. Two molecules of each of the four core histones (H2A, H2B, H3, and H4) form an octamer, around which approximately 146 bp of DNA is wrapped in repeating units, called nucleosomes. The linker histone, H1, interacts with linker DNA between nucleosomes and functions in the co…			2.37433						-3.31273			0.859579	0.729017	0.729071	3.75042	3.74277	3.8927	1.41902	1.49121	1.06085	0.929641	0.607745	17.0997	31.1273	1.80901	2.35746
ENSG00000104689	TNFRSF10A	protein_coding	TNF receptor superfamily member 10a	5.34741	The protein encoded by this gene is a member of the TNF-receptor superfamily. This receptor is activated by tumor necrosis factor-related apoptosis inducing ligand (TNFSF10/TRAIL), and thus transduces cell death signal and induces cell apoptosis. Studies with FADD-deficient mice suggested that FADD, a death domain containing adaptor protein, is required for the apoptosis mediated by this protein.…			-0.254309		3.21245		2.8521		0.900138			47.4917	48.02	44.2082	36.4813	38.6753	35.7066	2.62867	2.80953	24.1469	3.01204	17.8456	16.3073	8.99233	19.6729	21.9157
ENSG00000024526	DEPDC1	protein_coding	DEP domain containing 1	6.24235				0.942783		-6.03816		-5.58665		-2.75494			136.69	140.32	132.542	251.515	264.195	229.757	56.9468	54.6561	0.808265	10.0029	1.04974	66.0216	85.3695	5.99233	13.4463
ENSG00000197780	TAF13	protein_coding	TATA-box binding protein associated factor 13	5.38928	Initiation of transcription by RNA polymerase II requires the activities of more than 70 polypeptides. The protein that coordinates these activities is transcription factor IID (TFIID), which binds to the core promoter to position the polymerase properly, serves as the scaffold for assembly of the remainder of the transcription complex, and acts as a channel for regulatory signals. TFIID is compo…			1.23931		1.73846		1.71658		2.14697			57.4761	58.464	54.5975	127.885	134.549	118.763	32.0093	33.0227	103.761	25.9184	96.9629	36.4933	71.5639	224.882	187.899
ENSG00000278828	HIST1H3H	protein_coding	histone cluster 1 H3 family member h	5.44511	Histones are basic nuclear proteins that are responsible for the nucleosome structure of the chromosomal fiber in eukaryotes. Two molecules of each of the four core histones (H2A, H2B, H3, and H4) form an octamer, around which approximately 146 bp of DNA is wrapped in repeating units, called nucleosomes. The linker histone, H1, interacts with linker DNA between nucleosomes and functions in the co…			2.33329		3.05719		3.9869		-2.2858			0.380198	0.491294	0.662792	2.65346	2.4432	2.24715	2.1169	2.11795	16.8725	1.97084	30.4977	11.4276	19.9445	2.48738	3.05597
ENSG00000101782	RIOK3	protein_coding	RIO kinase 3	6.5153	This gene was identified by the similarity of its product to the Aspergillus nidulans SUDD protein, an extragenic suppressor of the heat-sensitive bimD6 mutation that fails to attach properly to the spindle microtubules at a restrictive temperature. The specific function of this gene has not yet been determined. [provided by RefSeq, Jul 2008].			1.16843		0.8815		0.630879		0.900285			63.3113	62.3468	60.2809	136.794	134.584	124.319	53.1318	52.1491	92.6979	39.7515	73.9239	57.4717	101.682	117.698	139.178
ENSG00000196562	SULF2	protein_coding	sulfatase 2	5.97838	Heparan sulfate proteoglycans (HSPGs) act as coreceptors for numerous heparin-binding growth factors and cytokines and are involved in cell signaling. Heparan sulfate 6-O-endosulfatases, such as SULF2, selectively remove 6-O-sulfate groups from heparan sulfate. This activity modulates the effects of heparan sulfate by altering binding sites for signaling molecules (Dai et al., 2005 [PubMed 161922…			-1.68112		3.08393		3.34517		1.57258			633.113	616.225	644.283	186.898	180.277	191.114	34.3588	35.011	281.226	57.1543	319.784	8.42474	1.64283	14.6982	11.9619
ENSG00000068489	PRR11	protein_coding	proline rich 11	5.62373				0.79509		-6.11011		-5.45906		-2.24318			65.5264	68.5751	69.1623	118.99	112.214	102.856	82.6055	78.5154	1.11136	55.4438	1.65749	31.9056	40.8402	6.44458	6.89777
ENSG00000184371	CSF1	protein_coding	colony stimulating factor 1	3.74985	The protein encoded by this gene is a cytokine that controls the production, differentiation, and function of macrophages. The active form of the protein is found extracellularly as a disulfide-linked homodimer, and is thought to be produced by proteolytic cleavage of membrane-bound precursors. The encoded protein may be involved in development of the placenta. Alternate splicing results in multi…			-0.56423		3.18334		3.15626		-2.55236			67.0637	63.7573	70.7862	45.1681	38.2595	45.4561	12.8409	12.7509	111.136	18.4813	103.482	154.273	45.5957	17.2986	13.0097
ENSG00000054654	SYNE2	protein_coding	spectrin repeat containing nuclear envelope protein 2	6.7592	The protein encoded by this gene is a nuclear outer membrane protein that binds cytoplasmic F-actin. This binding tethers the nucleus to the cytoskeleton and aids in the maintenance of the structural integrity of the nucleus. Several transcript variants encoding different isoforms have been found for this gene. [provided by RefSeq, Mar 2009].			-1.73025		-4.31881		-2.69531		-3.16498			35.656	40.9993	39.3864	11.4884	11.1417	10.4749	149.206	148.321	7.12284	31.9797	20.8291	367.394	122.52	25.213	23.3127
ENSG00000140451	PIF1	protein_coding	PIF1 5'-to-3' DNA helicase	3.45236	This gene encodes a DNA-dependent adenosine triphosphate (ATP)-metabolizing enzyme that functions as a 5_ to 3_ DNA helicase. The encoded protein can resolve G-quadruplex structures and RNA-DNA hybrids at the ends of chromosomes. It also prevents telomere elongation by inhibiting the actions of telomerase. Alternative splicing and the use of alternative start codons results in multiple isoforms t…			0.631184		-4.62439		-3.25415		-1.44487			5.70298	6.60869	5.91542	8.80532	8.73314	9.16553	15.2603	16.1656	0.606199	11.5647	1.49174	5.96405	5.15906	1.35675	2.18284
ENSG00000166851	PLK1	protein_coding	polo like kinase 1	6.02815				0.125242		-4.65002		-4.67227		-2.59855			125.961	120.541	136.386	140.93	119.457	134.581	61.8552	65.6348	2.4248	80.1723	2.26523	8.96692	12.1915	0.79144	2.18284
ENSG00000088325	TPX2	protein_coding	TPX2, microtubule nucleation factor	7.81428				0.195722		-3.82659		-4.20632		-1.85131			267.279	267.644	265.531	296.846	295.644	275.302	158.674	151.844	10.4569	143.76	7.62444	85.9991	115.949	16.3941	32.2187
ENSG00000131015	ULBP2	protein_coding	UL16 binding protein 2	3.2038				1.77997				2.77215		1.90263			6.79398	7.44865	6.04798	23.8663	21.9368	20.242	0.279151	0.302564	0.959815	0.148743	1.82323	3.37824	2.79569	7.34909	12.8351
ENSG00000156970	BUB1B	protein_coding	BUB1 mitotic checkpoint serine/threonine kinase B	6.55636	This gene encodes a kinase involved in spindle checkpoint function. The protein has been localized to the kinetochore and plays a role in the inhibition of the anaphase-promoting complex/cyclosome (APC/C), delaying the onset of anaphase and ensuring proper chromosome segregation. Impaired spindle checkpoint function has been found in many forms of cancer. [provided by RefSeq, Jul 2008]. Publicati…			0.104755		-5.8613		-5.19342		-3.43009			59.0795	63.8999	59.8004	61.7855	64.4242	59.806	84.9085	93.6004	1.46498	51.8368	2.20998	75.2805	93.9006	4.8617	8.73135
ENSG00000163808	KIF15	protein_coding	kinesin family member 15	5.26886				-1.00211		-6.38547		-5.47381		-3.05479			29.2587	30.4127	29.3783	13.5786	14.8845	13.6067	48.9678	48.7993	0.555682	11.6019	0.994492	46.0024	50.6395	3.61801	6.4612
ENSG00000076382	SPAG5	protein_coding	sperm associated antigen 5	6.10838	This gene encodes a protein associated with the mitotic spindle apparatus. The encoded protein may be involved in the functional and dynamic regulation of mitotic spindles. [provided by RefSeq, Jul 2008]. Publication Note: This RefSeq record includes a subset of the publications that are available for this gene. Please see the Gene record to access additional publications.			1.06053		-4.01105		-3.94647		-2.24485			56.5339	60.8887	57.4143	116.085	118.729	110.34	81.9076	83.4645	4.90011	64.1824	4.86196	57.5968	62.6581	9.15809	12.9224
ENSG00000105327	BBC3	protein_coding	BCL2 binding component 3	4.02113	This gene encodes a member of the BCL-2 family of proteins. This family member belongs to the BH3-only pro-apoptotic subclass. The protein cooperates with direct activator proteins to induce mitochondrial outer membrane permeabilization and apoptosis. It can bind to anti-apoptotic Bcl-2 family members to induce mitochondrial dysfunction and caspase activation. Because of its pro-apoptotic role, t…			3.24785		1.84131		1.65964		1.49232			0.562032	0.491294	0.712501	5.49962	4.19329	6.17523	12.5153	12.3187	42.535	17.4773	35.5807	5.0465	8.32943	15.7157	16.9388
ENSG00000183856	IQGAP3	protein_coding	IQ motif containing GTPase activating protein 3	5.95952				1.19554		-6.21976		-4.84761		-3.59211			54.0047	58.6224	58.6074	121.777	123.875	125.203	77.4644	80.5469	1.01033	65.893	2.48623	55.0944	56.8361	2.26126	5.76269
ENSG00000136542	GALNT5	protein_coding	polypeptide N-acetylgalactosaminyltransferase 5	6.59549						4.51106		4.77561		-1.9781			0.0495911	0.0316964	0.0331396	0	0.0346553	0.0353881	6.6531	7.08865	149.984	5.65222	170.942	1545.56	791.354	255.522	268.402
ENSG00000197019	SERTAD1	protein_coding	SERTA domain containing 1	4.24529				2.4278		2.77117		1.56142		1.52259			9.29007	8.47878	9.12996	48.029	37.8783	50.8174	4.07095	3.97656	26.2686	5.28036	10.7737	3.46165	4.89967	8.93197	11.9619
ENSG00000117724	CENPF	protein_coding	centromere protein F	8.23607	This gene encodes a protein that associates with the centromere-kinetochore complex. The protein is a component of the nuclear matrix during the G2 phase of interphase. In late G2 the protein associates with the kinetochore and maintains this association through early anaphase. It localizes to the spindle midzone and the intracellular bridge in late anaphase and telophase, respectively, and is th…			0.323327		-5.84232		-5.83149		-3.8122			189.256	203.966	200.76	253.175	241.842	209.321	391.579	378.897	6.41561	42.0198	6.1327	828.627	571.618	30.527	57.1903
ENSG00000146648	EGFR	protein_coding	epidermal growth factor receptor	8.04777	The protein encoded by this gene is a transmembrane glycoprotein that is a member of the protein kinase superfamily. This protein is a receptor for members of the epidermal growth factor family. EGFR is a cell surface protein that binds to epidermal growth factor. Binding of the protein to a ligand induces receptor dimerization and tyrosine autophosphorylation and leads to cell proliferation. Mut…			-1.74579		2.13926		2.04141		-1.7869			2238.76	2401.82	2406.42	700.957	668.085	620.708	45.2923	45.644	191.508	39.1565	169.782	1482.8	519.682	299.164	215.664
ENSG00000164938	TP53INP1	protein_coding	tumor protein p53 inducible nuclear protein 1	5.32079				4.84349		2.02336		1.79108		0.755083			0.264486	0.221875	0.281687	7.72319	7.43356	5.89213	61.7157	59.5836	235.66	48.267	190.335	42.791	40.5808	55.0616	67.9299
ENSG00000240891	PLCXD2	protein_coding	phosphatidylinositol specific phospholipase C X domain containing 2	5.01137				2.07185		2.89091		2.48322		2.48386			24.1674	27.4174	27.4727	110.66	108.419	95.7957	15.0509	15.8846	109.773	9.77983	78.5096	2.62752	0.634074	4.52251	11.6127
ENSG00000169750	RAC3	protein_coding	ras-related C3 botulinum toxin substrate 3 (rho family, small GTP binding protein Rac3)	4.7456	The protein encoded by this gene is a GTPase which belongs to the RAS superfamily of small GTP-binding proteins. Members of this superfamily appear to regulate a diverse array of cellular events, including the control of cell growth, cytoskeletal reorganization, and the activation of protein kinases. [provided by RefSeq, Jul 2008]. Publication Note: This RefSeq record includes a subset of the pub…			-1.21278		-1.39815		-2.72319		-1.57097			27.5396	26.1654	30.7038	11.948	8.75047	13.6598	53.2015	55.4125	19.7015	98.6907	7.45869	7.00671	15.5925	3.0527	3.49254
ENSG000001476041	RPL7	protein_coding	ribosomal protein L7	nan	Ribosomes, the organelles that catalyze protein synthesis, consist of a small 40S subunit and a large 60S subunit. Together these subunits are composed of 4 RNA species and approximately 80 structurally distinct proteins. This gene encodes a ribosomal protein that is a component of the 60S subunit. The protein belongs to the L30P family of ribosomal proteins. It contains an N-terminal basic regio…									7.26704
ENSG00000189060	H1F0	protein_coding	H1 histone family member 0	8.13244	Histones are basic nuclear proteins that are responsible for the nucleosome structure of the chromosomal fiber in eukaryotes. Nucleosomes consist of approximately 146 bp of DNA wrapped around a histone octamer composed of pairs of each of the four core histones (H2A, H2B, H3, and H4). The chromatin fiber is further compacted through the interaction of a linker histone, H1, with the DNA between th…			-0.692156		-1.2284		-0.734326		-0.625659			222.466	217.294	217.462	144.443	118.972	121.859	258.75	257.072	105.226	257.213	140.61	53.5513	156.27	69.8728	46.6254
ENSG00000110092	CCND1	protein_coding	cyclin D1	8.76368	The protein encoded by this gene belongs to the highly conserved cyclin family, whose members are characterized by a dramatic periodicity in protein abundance throughout the cell cycle. Cyclins function as regulators of CDK kinases. Different cyclins exhibit distinct expression and degradation patterns which contribute to the temporal coordination of each mitotic event. This cyclin forms a comple…			-1.04332		1.66114		1.84515		1.01095			295.348	303.778	306.177	148.164	134.601	133.077	307.485	284.972	895.609	260.485	965.32	755.807	855.568	1267.43	1562.82
ENSG00000075218	GTSE1	protein_coding	G2 and S-phase expressed 1	4.94163	The protein encoded by this gene is only expressed in the S and G2 phases of the cell cycle, where it colocalizes with cytoplasmic tubulin and microtubules. In response to DNA damage, the encoded protein accumulates in the nucleus and binds the tumor suppressor protein p53, shuttling it out of the nucleus and repressing its ability to induce apoptosis. [provided by RefSeq, Jul 2008]. Publication …			0.411568		-6.53628		-6.03366		-2.64838			53.7568	55.7856	58.0606	73.2888	66.8154	70.7763	64.3443	63.8195	0.656716	64.6658	0.883993	20.5197	20.838	2.03513	3.66717
ENSG00000134222	PSRC1	protein_coding	proline and serine rich coiled-coil 1	4.58547	This gene encodes a proline-rich protein that is a target for regulation by the tumor suppressor protein p53. The encoded protein plays an important role in mitosis by recruiting and regulating microtubule depolymerases that destabalize microtubules. Alternatively spliced transcript variants encoding different isoforms have been described. [provided by RefSeq, Apr 2014].			-0.144928		-3.49913		-3.90808		-0.848422			35.2923	35.2147	35.4925	31.1892	29.3184	30.1861	27.9849	30.6022	2.47531	35.4751	1.76799	19.9775	27.6687	11.5324	11.4381
ENSG00000140450	ARRDC4	protein_coding	arrestin domain containing 4	5.87172				0.531905		1.30836		1.63889		1.9108			38.1025	40.0008	39.8007	57.8127	53.7157	49.915	11.166	12.2755	27.7841	8.96174	33.1497	19.5187	24.0372	71.6818	70.8112
ENSG00000144655	CSRNP1	protein_coding	cysteine and serine rich nuclear protein 1	4.2838	This gene encodes a protein that localizes to the nucleus and expression of this gene is induced in response to elevated levels of axin. The Wnt signalling pathway, which is negatively regulated by axin, is important in axis formation in early development and impaired regulation of this signalling pathway is often involved in tumors. A decreased level of expression of this gene in tumors compared…			2.23338		2.25487		2.01136		0.622344			8.57926	7.59128	8.46717	37.5042	34.534	37.5114	2.62867	2.50696	11.7198	4.05324	9.39242	13.7215	20.4633	21.0297	24.6224
ENSG00000092964	DPYSL2	protein_coding	dihydropyrimidinase like 2	6.72615	This gene encodes a member of the collapsin response mediator protein family. Collapsin response mediator proteins form homo- and hetero-tetramers and facilitate neuron guidance, growth and polarity. The encoded protein promotes microtubule assembly and is required for Sema3A-mediated growth cone collapse, and also plays a role in synaptic signaling through interactions with calcium channels. Thi…			-0.535955		-2.45516		-1.84104		-1.60546			36.3007	38.5269	38.1934	25.4969	24.5879	23.6924	193.289	193.879	33.7451	235.943	49.0063	746.882	715.553	209.845	209.989
ENSG00000211459	MT-RNR1	Mt_rRNA	mitochondrially encoded 12S RNA	13.247				1.05948		1.40513		1.43843		5.19422			1210.14	1442.63	1241.66	3085.9	2370.2	2246.42	995.895	1085.28	2634.54	1042.54	2557.94	525.545	10.7504	12175.3	5515.07
ENSG00000185567	AHNAK2	protein_coding	AHNAK nucleoprotein 2	6.2068				1.71318		3.47077		2.36812		-1.63065			5.24013	5.7212	6.71077	19.3154	17.1371	18.3664	79.9535	84.5019	871.714	103.562	385.145	187.847	78.1064	28.831	47.3239
ENSG00000092621	PHGDH	protein_coding	phosphoglycerate dehydrogenase	6.87215	This gene encodes the enzyme which is involved in the early steps of L-serine synthesis in animal cells. L-serine is required for D-serine and other amino acid synthesis. The enzyme requires NAD/NADH as a cofactor and forms homotetramers for activity. Mutations in this gene have been found in a family with congenital microcephaly, psychomotor retardation and other symptoms. Multiple alternatively…			0.528682		-3.11408		-2.88089		-3.61905			113.878	108.639	114.464	159.074	147.32	153.461	69.4854	69.6546	7.67852	129.257	8.56368	119.99	214.259	10.741	12.7478
ENSG00000092470	WDR76	protein_coding	WD repeat domain 76	5.42269				-1.10343		-4.12339		-4.1734		-2.89366			37.2264	39.7314	35.7245	16.0542	17.6915	15.8893	35.08	33.2172	1.86911	33.653	1.71274	55.1779	57.2684	4.40945	8.73135
ENSG00000127824	TUBA4A	protein_coding	tubulin alpha 4a	6.53169	Microtubules of the eukaryotic cytoskeleton perform essential and diverse functions and are composed of a heterodimer of alpha and beta tubulin. The genes encoding these microtubule constituents are part of the tubulin superfamily, which is composed of six distinct families. Genes from the alpha, beta and gamma tubulin families are found in all eukaryotes. The alpha and beta tubulins represent th…			0.637487		1.69923		1.88122		1.43574			317.052	309.864	315.356	477.8	452.754	456.312	3.83833	4.34396	12.7302	7.2512	13.7019	2.5024	7.29185	10.6279	12.2239
ENSG00000065357	DGKA	protein_coding	diacylglycerol kinase alpha	5.39796	The protein encoded by this gene belongs to the eukaryotic diacylglycerol kinase family. It acts as a modulator that competes with protein kinase C for the second messenger diacylglycerol in intracellular signaling pathways. It also plays an important role in the resynthesis of phosphatidylinositols and phosphorylating diacylglycerol to phosphatidic acid. Alternative splicing occurs at this locus…			0.445586		3.29823		2.70415		0.988695			17.4065	18.7326	17.448	23.6884	22.8725	22.5069	17.2143	20.0989	175.747	24.3566	110.444	39.6213	49.4866	67.1593	86.7023
ENSG00000121039	RDH10	protein_coding	retinol dehydrogenase 10	5.98503	This gene encodes a retinol dehydrogenase, which converts all-trans-retinol to all-trans-retinal, with preference for NADP as a cofactor. Studies in mice suggest that this protein is essential for synthesis of embryonic retinoic acid and is required for limb, craniofacial, and organ development. [provided by RefSeq, Dec 2011]. Publication Note: This RefSeq record includes a subset of the publicat…			1.20496		2.26123		3.10478		-0.488278			33.0111	33.8676	33.9349	75.8829	73.6599	70.4401	25.1003	25.8044	116.693	25.6953	198.677	199.733	163.447	130.814	95.7829
ENSG00000139354	GAS2L3	protein_coding	growth arrest specific 2 like 3	5.20904				0.794561		-4.6618		-3.68886		-1.88284			6.71133	6.65624	6.1971	11.4588	10.7778	9.90868	22.9834	22.6707	0.858782	10.3004	1.60224	37.7445	42.5118	8.36665	10.5649
ENSG00000134531	EMP1	protein_coding	epithelial membrane protein 1	6.78152				0.167069		0.964331		0.0376033		-1.99384			411.887	420.516	400.177	461.82	445.113	403.885	29.7761	28.5275	54.3558	19.225	27.1275	728.698	443.16	93.3899	166.158
ENSG00000131747	TOP2A	protein_coding	topoisomerase (DNA) II alpha	8.29311	This gene encodes a DNA topoisomerase, an enzyme that controls and alters the topologic states of DNA during transcription. This nuclear enzyme is involved in processes such as chromosome condensation, chromatid separation, and the relief of torsional stress that occurs during DNA transcription and replication. It catalyzes the transient breaking and rejoining of two strands of duplex DNA which a…			0.068555		-6.37193		-5.94841		-3.70816			385.786	407.14	384.535	384.529	419	365.276	496.098	467.311	5.55682	123.568	7.07194	559.202	569.889	20.0121	55.5314
ENSG00000101928	MOSPD1	protein_coding	motile sperm domain containing 1	5.48839				1.00284		2.55115		2.57062		0.436632			40.9788	44.3749	39.8835	78.4919	84.455	74.6513	9.8866	9.09854	53.1434	5.02006	51.1058	52.2584	83.1214	80.5007	78.1456
ENSG00000162772	ATF3	protein_coding	activating transcription factor 3	6.05319	This gene encodes a member of the mammalian activation transcription factor/cAMP responsive element-binding (CREB) protein family of transcription factors. This gene is induced by a variety of signals, including many of those encountered by cancer cells, and is involved in the complex process of cellular stress response. Multiple transcript variants encoding different isoforms have been found for…			4.26992		2.11365		1.85753		1.0502			3.98382	4.32655	3.92704	79.5444	74.6302	69.6085	1.81448	2.26923	8.48679	3.16078	6.74044	22.4799	29.715	54.8355	39.0291
ENSG00000137642	SORL1	protein_coding	sortilin related receptor 1	7.15144	This gene encodes a mosaic protein that belongs to at least two families: the vacuolar protein sorting 10 (VPS10) domain-containing receptor family, and the low density lipoprotein receptor (LDLR) family. The encoded protein also contains fibronectin type III repeats and an epidermal growth factor repeat. The encoded protein is translated as a preproprotein and likely plays roles in endocytosis a…			-2.6892		0.917026		1.03141		-3.72314			11.3729	11.7435	12.7753	1.57132	1.88871	1.8048	31.5441	32.7418	58.0436	26.2159	59.6143	123.869	36.4305	5.20089	5.58806
ENSG00000196878	LAMB3	protein_coding	laminin subunit beta 3	7.41724	The product encoded by this gene is a laminin that belongs to a family of basement membrane proteins. This protein is a beta subunit laminin, which together with an alpha and a gamma subunit, forms laminin-5. Mutations in this gene cause epidermolysis bullosa junctional Herlitz type, and generalized atrophic benign epidermolysis bullosa, diseases that are characterized by blistering of the skin. …			0.564005		2.11351		1.55311		0.166522			606.02	589.188	635.601	842.613	777.423	935.804	10.3286	10.8275	43.7979	12.3456	28.1773	7.42378	9.42465	10.6279	5.85
ENSG00000117399	CDC20	protein_coding	cell division cycle 20	6.68947	CDC20 appears to act as a regulatory protein interacting with several other proteins at multiple points in the cell cycle. It is required for two microtubule-dependent processes, nuclear movement prior to anaphase and chromosome separation. [provided by RefSeq, Jul 2008]. Publication Note: This RefSeq record includes a subset of the publications that are available for this gene. Please see the Ge…			-0.273862		-5.61843		-6.51719		-3.32813			256.254	239.767	259.582	200.669	194.919	195.573	72.8119	72.8964	1.41446	92.146	0.718244	30.7795	42.1948	1.69594	4.5403
ENSG00000145632	PLK2	protein_coding	polo like kinase 2	7.22096	The protein encoded by this gene is a member of the polo family of serine/threonine protein kinases that have a role in normal cell division. This gene is most abundantly expressed in testis, spleen and fetal tissues, and its expression is inducible by serum, suggesting that it may also play an important role in cells undergoing rapid cell division. Alternatively spliced transcript variants encod…			-0.229301		2.52181		2.21065		-0.983645			380.76	392.195	371.71	297.736	324.01	301.879	54.3414	54.4832	298.755	41.6851	228.457	556.742	529.769	275.082	204.488
ENSG00000100889	PCK2	protein_coding	phosphoenolpyruvate carboxykinase 2, mitochondrial	5.39855	This gene encodes a mitochondrial enzyme that catalyzes the conversion of oxaloacetate to phosphoenolpyruvate in the presence of guanosine triphosphate (GTP). A cytosolic form of this protein is encoded by a different gene and is the key enzyme of gluconeogenesis in the liver. Alternatively spliced transcript variants have been described. [provided by RefSeq, Apr 2014].			1.04465		-2.82205		-2.28836		-2.73018			10.0009	10.127	9.99159	20.6792	17.293	20.7728	30.6601	30.6671	4.14236	53.5845	5.6907	28.5273	33.3754	3.27882	4.80224
ENSG00000050344	NFE2L3	protein_coding	nuclear factor, erythroid 2 like 3	6.95327	This gene encodes a member of the cap _n_ collar basic-region leucine zipper family of transcription factors. The encoded protein heterodimerizes with small musculoaponeurotic fibrosarcoma factors to bind antioxidant response elements in target genes. This protein is a membrane bound glycoprotein that is targeted to the endoplasmic reticulum and the nuclear envelope. Pseudogenes of this gene are …			-1.56301		1.1987		1.34796		-1.61955			243.31	249.435	243.046	82.3313	79.4473	73.9966	38.7787	40.0682	86.5349	27.9264	91.0512	315.886	157.827	76.5435	59.5478
ENSG00000113070	HBEGF	protein_coding	heparin binding EGF like growth factor	5.17787				0.435376		4.23842		4.36582		1.87586			177.057	180.337	174.414	228.019	230.458	221.937	5.88544	5.96484	106.994	6.61905	110.886	31.0297	9.56876	68.29	64.0881
ENSG00000196230	TUBB	protein_coding	tubulin beta class I	9.21479	This gene encodes a beta tubulin protein. This protein forms a dimer with alpha tubulin and acts as a structural component of microtubules. Mutations in this gene cause cortical dysplasia, complex, with other brain malformations 6. Alternative splicing results in multiple splice variants. There are multiple pseudogenes for this gene on chromosomes 1, 6, 7, 8, 9, and 13. [provided by RefSeq, Jun 2…			-1.01799		-2.01881		-1.69121		-1.0388			1321.5	1306.89	1334.15	656.753	604.597	591.088	1263.6	1307.01	303.201	1905.88	361	1014.43	1229.87	367.907	583.778
ENSG00000145604	SKP2	protein_coding	S-phase kinase associated protein 2	5.64906	This gene encodes a member of the F-box protein family which is characterized by an approximately 40 amino acid motif, the F-box. The F-box proteins constitute one of the four subunits of ubiquitin protein ligase complex called SCFs (SKP1-cullin-F-box), which function in phosphorylation-dependent ubiquitination. The F-box proteins are divided into 3 classes: Fbws containing WD-40 domains, Fbls co…			-2.3028		-2.38116		-2.10824		-2.54658			84.0569	87.165	88.2673	17.2104	17.3623	15.2169	68.9038	68.2282	12.5786	53.9936	14.4201	46.1692	78.0776	7.80134	10.5649
ENSG00000034152	MAP2K3	protein_coding	mitogen-activated protein kinase kinase 3	5.9656	The protein encoded by this gene is a dual specificity protein kinase that belongs to the MAP kinase kinase family. This kinase is activated by mitogenic and environmental stress, and participates in the MAP kinase-mediated signaling cascade. It phosphorylates and thus activates MAPK14/p38-MAPK. This kinase can be activated by insulin, and is necessary for the expression of glucose transporter. E…			0.544443		2.58322		1.92137		1.27735			134.26	125.438	133.536	185.994	163.712	192.299	15.8651	16.252	92.0412	24.7656	55.1943	6.88159	7.00364	14.359	15.0179
ENSG00000063660	GPC1	protein_coding	glypican 1	6.39352	Cell surface heparan sulfate proteoglycans are composed of a membrane-associated protein core substituted with a variable number of heparan sulfate chains. Members of the glypican-related integral membrane proteoglycan family (GRIPS) contain a core protein anchored to the cytoplasmic membrane via a glycosyl phosphatidylinositol linkage. These proteins may play a role in the control of cell divisi…			-1.32078		3.62944		4.02252		-2.3389			113.332	103.806	128.664	46.9469	30.7912	52.8345	63.8325	64.1436	757.092	95.0093	943.275	471.535	188.147	49.7477	65.9217
ENSG00000134690	CDCA8	protein_coding	cell division cycle associated 8	5.71971	This gene encodes a component of the chromosomal passenger complex. This complex is an essential regulator of mitosis and cell division. This protein is cell-cycle regulated and is required for chromatin-induced microtubule stabilization and spindle formation. Alternate splicing results in multiple transcript variants. Pseudgenes of this gene are found on chromosomes 7, 8 and 16. [provided by Ref…			0.203196		-5.45957		-5.25495		-2.99636			91.7435	90.303	94.3319	105.886	99.8073	95.5126	53.6668	53.5971	1.16188	66.6367	1.27074	17.8087	22.0485	0.339189	3.92911
ENSG00000100439	ABHD4	protein_coding	abhydrolase domain containing 4	4.27912				0.876377		2.81158		2.09546		0.63859			39.0447	40.4446	39.4693	72.8737	67.11	66.7243	8.23496	8.12601	54.9115	16.027	31.7132	16.3907	22.2791	25.6653	26.6306
ENSG00000175793	SFN	protein_coding	stratifin	7.24839				-0.517471									304.952	275.489	331.462	223.098	165.947	213.267	0.0232626	0.0216117	0.3031	0.0743713	0.220998	0.500479	0.576431	0.452251	1.04776
ENSG00000138160	KIF11	protein_coding	kinesin family member 11	6.64542	This gene encodes a motor protein that belongs to the kinesin-like protein family. Members of this protein family are known to be involved in various kinds of spindle dynamics. The function of this gene product includes chromosome positioning, centrosome separation and establishing a bipolar spindle during cell mitosis. [provided by RefSeq, Jul 2008]. Publication Note: This RefSeq record includes…			-0.17866		-4.99271		-4.47389		-3.03844			93.7437	101.999	94.3816	82.2275	85.1481	75.3413	128.107	121.155	3.73823	36.3676	5.08296	178.588	195.525	10.6279	29.0754
ENSG00000196924	FLNA	protein_coding	filamin A	9.86874	The protein encoded by this gene is an actin-binding protein that crosslinks actin filaments and links actin filaments to membrane glycoproteins. The encoded protein is involved in remodeling the cytoskeleton to effect changes in cell shape and migration. This protein interacts with integrins, transmembrane receptor complexes, and second messengers. Defects in this gene are a cause of several syn…			-0.568394		0.966086		1.09443		-2.35362			918.923	892.221	1030.18	598.466	532.046	678.09	745.194	737.825	1384.81	1121.59	1436.1	5310.38	3190.49	555.478	911.989
ENSG00000164070	HSPA4L	protein_coding	heat shock protein family A (Hsp70) member 4 like	6.15825				-1.13076		1.90431		1.33771		1.70019			108.439	113.283	110.554	49.8524	49.713	44.129	29.6365	30.4509	107.55	9.0733	68.8962	20.6865	13.8343	54.8355	43.6567
ENSG00000140961	OSGIN1	protein_coding	oxidative stress induced growth inhibitor 1	3.35731	This gene encodes an oxidative stress response protein that regulates cell death. Expression of the gene is regulated by p53 and is induced by DNA damage. The protein regulates apoptosis by inducing cytochrome c release from mitochondria. It also appears to be a key regulator of both inflammatory and anti-inflammatory molecules. The loss of this protein correlates with uncontrolled cell growth an…			0.839179		3.19809		2.91398		1.86153			20.5307	19.1446	21.7727	35.3399	27.3777	40.9972	1.74469	1.77216	15.4581	2.37988	12.0444	2.08533	2.88216	4.18333	11.5254
ENSG00000041982	TNC	protein_coding	tenascin C	6.90015	This gene encodes an extracellular matrix protein with a spatially and temporally restricted tissue distribution. This protein is homohexameric with disulfide-linked subunits, and contains multiple EGF-like and fibronectin type-III domains. It is implicated in guidance of migrating neurons as well as axons during development, synaptic plasticity, and neuronal regeneration. [provided by RefSeq, Ju…			-1.64876		0.904905		1.13348		-2.04597			60.8152	64.4546	62.2859	19.2857	18.6965	18.6142	556.557	578.049	1015.48	589.43	1128.86	4309.21	607.386	832.934	230.595
ENSG00000080839	RBL1	protein_coding	RB transcriptional corepressor like 1	4.69837	The protein encoded by this gene is similar in sequence and possibly function to the product of the retinoblastoma 1 (RB1) gene. The RB1 gene product is a tumor suppressor protein that appears to be involved in cell cycle regulation, as it is phosphorylated in the S to M phase transition and is dephosphorylated in the G1 phase of the cell cycle. Both the RB1 protein and the product of this gene c…			-1.23558		-2.65545		-2.5629		-2.25393			11.4721	10.9352	12.096	4.5509	5.16364	4.15811	26.6822	26.6257	4.04133	9.03611	4.08847	73.1951	50.7259	9.61034	13.1843
ENSG00000239306	RBM14	protein_coding	RNA binding motif protein 14	5.60244	This gene encodes a ribonucleoprotein that functions as a general nuclear coactivator, and an RNA splicing modulator. This protein contains two RNA recognition motifs (RRM) at the N-terminus, and multiple hexapeptide repeat domain at the C-terminus that interacts with thyroid hormone receptor-binding protein (TRBP), and is required for transcription activation. Alternatively spliced transcript va…			-0.798764		-1.57151		-1.71529		-1.21872			74.866	73.1711	87.124	46.1168	35.9202	45.7215	61.1108	66.0671	20.4592	97.6867	17.5694	30.571	17.6964	10.854	7.42165
ENSG00000134107	BHLHE40	protein_coding	basic helix-loop-helix family member e40	6.51333	This gene encodes a basic helix-loop-helix protein expressed in various tissues. The encoded protein can interact with ARNTL or compete for E-box binding sites in the promoter of PER1 and repress CLOCK/ARNTL_s transactivation of PER1. This gene is believed to be involved in the control of circadian rhythm and cell differentiation. [provided by RefSeq, Feb 2014]. Publication Note: This RefSeq reco…			1.47471		4.06103		3.19302		0.382606			14.4475	12.9321	14.366	37.3856	36.6826	35.7066	5.95522	6.4403	99.063	10.0029	51.4926	49.7143	43.29	59.5841	46.4508
ENSG00000171552	BCL2L1	protein_coding	BCL2 like 1	6.75541	The protein encoded by this gene belongs to the BCL-2 protein family. BCL-2 family members form hetero- or homodimers and act as anti- or pro-apoptotic regulators that are involved in a wide variety of cellular activities. The proteins encoded by this gene are located at the outer mitochondrial membrane, and have been shown to regulate outer mitochondrial membrane channel (VDAC) opening. VDAC reg…			-0.360431		2.05356		1.47036		1.32509			141.516	140.383	151.498	110.63	102.389	106.324	27.7988	28.2465	111.238	39.1937	70.4432	17.0997	24.873	40.4765	50.8164
ENSG00000087074	PPP1R15A	protein_coding	protein phosphatase 1 regulatory subunit 15A	7.32037	This gene is a member of a group of genes whose transcript levels are increased following stressful growth arrest conditions and treatment with DNA-damaging agents. The induction of this gene by ionizing radiation occurs in certain cell lines regardless of p53 status, and its protein response is correlated with apoptosis following ionizing radiation. [provided by RefSeq, Jul 2008]. Publication No…			1.51223		2.10235		1.4204		0.427946			83.1312	79.13	80.6949	240.13	204.414	211.603	21.262	23.7513	92.4959	23.3154	54.697	169.996	289.83	272.029	262.814
ENSG00000171848	RRM2	protein_coding	ribonucleotide reductase regulatory subunit M2	8.35355	This gene encodes one of two non-identical subunits for ribonucleotide reductase. This reductase catalyzes the formation of deoxyribonucleotides from ribonucleotides. Synthesis of the encoded protein (M2) is regulated in a cell-cycle dependent fashion. Transcription from this gene can initiate from alternative promoters, which results in two isoforms that differ in the lengths of their N-termini.…			-0.165793		-4.944		-6.38502		-3.0142			529.666	538.838	524.268	464.918	454.037	425.242	274.126	266.127	8.38575	222.705	2.92823	127.455	106.352	5.76621	19.5582
ENSG00000184445	KNTC1	protein_coding	kinetochore associated 1	6.37434	This gene encodes a protein that is one of many involved in mechanisms to ensure proper chromosome segregation during cell division. Experimental evidence indicated that the encoded protein functioned in a similar manner to that of the Drosophila rough deal protein. [provided by RefSeq, Jul 2008]. Sequence Note: The RefSeq transcript and protein were derived from genomic sequence to make the sequ…			-0.694197		-3.08047		-2.6421		-1.86311			85.5777	93.5518	91.6973	52.0611	55.951	50.4104	92.7014	90.6396	10.3559	30.5666	13.3151	127.789	88.7704	23.7432	28.5515
ENSG00000106366	SERPINE1	protein_coding	serpin family E member 1	7.97487	This gene encodes a member of the serine proteinase inhibitor (serpin) superfamily. This member is the principal inhibitor of tissue plasminogen activator (tPA) and urokinase (uPA), and hence is an inhibitor of fibrinolysis. Defects in this gene are the cause of plasminogen activator inhibitor-1 deficiency (PAI-1 deficiency), and high concentrations of the gene product are associated with thrombo…			0.447136		4.37469		4.2115		0.150784			270.024	267.343	284.106	376.687	337.491	345.742	233.905	248.016	4778.92	197.307	4049.13	1166.91	549.627	608.73	1079.72
ENSG00000132002	DNAJB1	protein_coding	DnaJ heat shock protein family (Hsp40) member B1	7.53293				0.260122		0.915822		0.87107		0.786531			360.759	353.383	361.155	421.129	399.472	397.94	56.5281	55.5205	101.033	106.202	92.9297	43.8754	93.1801	93.3899	110.452
ENSG00000176531	PHLDB3	protein_coding	pleckstrin homology like domain family B member 3	3.4116				1.62261		2.12887		1.22526		1.87215			9.15782	8.87498	10.2236	27.0682	22.8379	32.1855	4.90841	4.73297	20.1561	7.43713	10.2212	2.66922	4.66909	12.4369	10.9142
ENSG00000161547	SRSF2	protein_coding	serine and arginine rich splicing factor 2	7.053	The protein encoded by this gene is a member of the serine/arginine (SR)-rich family of pre-mRNA splicing factors, which constitute part of the spliceosome. Each of these factors contains an RNA recognition motif (RRM) for binding RNA and an RS domain for binding other proteins. The RS domain is rich in serine and arginine residues and facilitates interaction between different SR splicing factors…			-0.637302		-1.77354		-1.52552		-0.517221			206.316	206.74	207.885	128.967	130.061	118.886	213.016	217.328	60.1653	239.773	67.7912	71.5269	73.2644	38.1022	50.2053
ENSG00000185022	MAFF	protein_coding	MAF bZIP transcription factor F	5.16417	The protein encoded by this gene is a basic leucine zipper (bZIP) transcription factor that lacks a transactivation domain. It is known to bind the US-2 DNA element in the promoter of the oxytocin receptor (OTR) gene and most likely heterodimerizes with other leucine zipper-containing proteins to enhance expression of the OTR gene during term pregnancy. The encoded protein can also form homodimer…			2.07886		2.09087		1.32654		1.49973			47.7893	44.153	44.7385	204.286	170.695	171.986	3.48939	3.5011	14.2457	6.09845	7.95593	27.443	64.2433	130.475	92.465
ENSG00000173846	PLK3	protein_coding	polo like kinase 3	4.65837	Cytokine-inducible kinase is a putative serine/threonine kinase. CNK contains both a catalytic domain and a putative regulatory domain. It may play a role in regulation of cell cycle progression and tumorigenesis. [provided by RefSeq, Jul 2008]. Publication Note: This RefSeq record includes a subset of the publications that are available for this gene. Please see the Gene record to access additio…			0.348525		2.76586		2.53081		0.929212			26.6304	24.9133	25.882	30.4184	29.3184	33.4064	10.538	10.7843	69.3593	12.6803	55.9125	20.1443	15.3042	29.0572	30.1232
ENSG00000169047	IRS1	protein_coding	insulin receptor substrate 1	6.7248	This gene encodes a protein which is phosphorylated by insulin receptor tyrosine kinase. Mutations in this gene are associated with type II diabetes and susceptibility to insulin resistance. [provided by RefSeq, Nov 2009]. Sequence Note: This RefSeq record was created from transcript and genomic sequence data because no single transcript was available for the full length of the gene. The extent o…			-0.407123		1.90112		2.00172		-0.887529			71.2459	70.461	75.0446	53.8993	47.2005	53.4538	19.4475	19.0399	68.7026	15.8039	69.8907	183.134	250.575	83.5534	120.143
ENSG00000184661	CDCA2	protein_coding	cell division cycle associated 2	5.48275				0.392983		-4.46663		-5.15227		-1.90858			54.699	56.4988	55.8734	71.9694	70.6795	65.0611	31.5208	29.4136	1.31343	16.1386	0.773494	45.7939	47.5844	7.68827	13.9702
ENSG00000114383	TUSC2	protein_coding	tumor suppressor candidate 2	4.6013	This gene is a highly conserved lung cancer candidate gene. No other information about this gene is currently available. [provided by RefSeq, Jul 2008]. Publication Note: This RefSeq record includes a subset of the publications that are available for this gene. Please see the Gene record to access additional publications.			0.396844		1.57074		1.17624		1.83668			24.217	24.3904	23.2806	31.3523	30.7219	27.5674	26.6822	27.9008	77.543	48.3785	55.9678	5.25503	8.61765	23.1779	19.8202
ENSG00000172831	CES2	protein_coding	carboxylesterase 2	5.19588	This gene encodes a member of the carboxylesterase large family. The family members are responsible for the hydrolysis or transesterification of various xenobiotics, such as cocaine and heroin, and endogenous substrates with ester, thioester, or amide bonds. They may participate in fatty acyl and cholesterol ester metabolism, and may play a role in the blood-brain barrier system. The protein enco…			0.787546		2.63141		2.36044		1.24922			18.3322	17.5598	19.221	30.9076	27.0831	31.9201	31.0323	31.1641	184.234	42.6519	144.864	21.896	21.1262	46.3558	42.9582
ENSG00000115163	CENPA	protein_coding	centromere protein A	3.99663	Centromeres are the differentiated chromosomal domains that specify the mitotic behavior of chromosomes. CENPA encodes a centromere protein which contains a histone H3 related histone fold domain that is required for targeting to the centromere. CENPA is proposed to be a component of a modified nucleosome or nucleosome-like structure in which it replaces 1 or both copies of conventional histone H…			0.0142673		-7.46476		-5.54557		-3.39352			46.0867	45.2624	43.6614	44.4269	44.2722	40.3956	27.5196	29.6729	0.15155	30.641	0.552495	4.25408	16.8318	0.452251	1.22239
ENSG00000010292	NCAPD2	protein_coding	non-SMC condensin I complex subunit D2	7.72868				0.0103218		-1.65274		-1.84871		-1.77698			305.514	304.57	311.413	300.508	288.557	289.015	201.849	196.624	60.5694	222.296	50.1666	108.604	108.196	25.1	30.1232
ENSG00000142798	HSPG2	protein_coding	heparan sulfate proteoglycan 2	6.82878	This gene encodes the perlecan protein, which consists of a core protein to which three long chains of glycosaminoglycans (heparan sulfate or chondroitin sulfate) are attached. The perlecan protein is a large multidomain proteoglycan that binds to and cross-links many extracellular matrix components and cell-surface molecules. It has been shown that this protein interacts with laminin, prolargin,…			-0.187581		2.84797		3.20334		-3.50406			46.566	49.9535	58.0771	41.5807	34.5167	51.879	45.7575	45.6872	314.718	55.9272	381.995	774.534	122.29	29.0572	41.8232
ENSG00000105974	CAV1	protein_coding	caveolin 1	8.03671	The scaffolding protein encoded by this gene is the main component of the caveolae plasma membranes found in most cell types. The protein links integrin subunits to the tyrosine kinase FYN, an initiating step in coupling integrins to the Ras-ERK pathway and promoting cell cycle progression. The gene is a tumor suppressor gene candidate and a negative regulator of the Ras-p42/44 mitogen-activated …			-1.22109		2.31105		1.22588		-1.64278			429.707	436.475	432.985	188.114	176.846	162.874	161.466	170.646	787.857	106.425	352.326	957.25	1122.31	190.172	390.815
ENSG00000147883	CDKN2B	protein_coding	cyclin dependent kinase inhibitor 2B	4.04132	This gene lies adjacent to the tumor suppressor gene CDKN2A in a region that is frequently mutated and deleted in a wide variety of tumors. This gene encodes a cyclin-dependent kinase inhibitor, which forms a complex with CDK4 or CDK6, and prevents the activation of the CDK kinases, thus the encoded protein functions as a cell growth regulator that controls cell cycle G1 progression. The expressi…			2.95418		3.25982		3.4299		2.12665			7.76927	6.90981	7.92036	57.1605	54.2009	54.3385	1.62838	1.59927	14.8014	1.3015	15.8014	19.8941	5.82196	56.7576	42.9582
ENSG00000072571	HMMR	protein_coding	hyaluronan mediated motility receptor	6.32999	The protein encoded by this gene is involved in cell motility. It is expressed in breast tissue and together with other proteins, it forms a complex with BRCA1 and BRCA2, thus is potentially associated with higher risk of breast cancer. Alternatively spliced transcript variants encoding different isoforms have been noted for this gene. [provided by RefSeq, Dec 2008].			0.874639		-6.32827		-6.4222		-3.02386			103.926	107.657	103.81	189.314	191.557	166.873	70.5554	65.9158	0.808265	11.5276	0.718244	88.001	126.354	7.80134	15.0179
ENSG00000077150	NFKB2	protein_coding	nuclear factor kappa B subunit 2	5.85322	This gene encodes a subunit of the transcription factor complex nuclear factor-kappa-B (NFkB). The NFkB complex is expressed in numerous cell types and functions as a central activator of genes involved in inflammation and immune function. The protein encoded by this gene can function as both a transcriptional activator or repressor depending on its dimerization partner. The p100 full-length prot…			0.856014		1.50944		1.1803		1.73549			70.3698	68.5434	73.487	123.319	111.607	128.406	12.399	13.0103	34.6039	21.6792	26.133	19.3102	14.1802	63.6544	34.0523
ENSG00000162413	KLHL21	protein_coding	kelch like family member 21	5.43989				0.88756		2.08789		1.21846		1.6035			43.6402	41.9501	45.6001	80.2411	69.8478	79.3933	13.6784	14.415	57.1343	25.3234	29.669	20.186	15.2466	35.0495	59.4605
ENSG00000065328	MCM10	protein_coding	minichromosome maintenance 10 replication initiation factor	5.92635	The protein encoded by this gene is one of the highly conserved mini-chromosome maintenance proteins (MCM) that are involved in the initiation of eukaryotic genome replication. The hexameric protein complex formed by MCM proteins is a key component of the pre-replication complex (pre-RC) and it may be involved in the formation of replication forks and in the recruitment of other DNA replication r…			-0.624122		-6.70848		-5.07942		-2.45266			61.2615	61.0948	58.6737	39.1792	39.3338	32.7694	73.8355	70.6055	0.656716	51.5765	1.93373	32.3226	21.2703	3.50495	5.06418
ENSG00000112245	PTP4A1	protein_coding	protein tyrosine phosphatase type IVA, member 1	7.8957	This gene encodes a member of a small class of prenylated protein tyrosine phosphatases (PTPs), which contain a PTP domain and a characteristic C-terminal prenylation motif. The encoded protein is a cell signaling molecule that plays regulatory roles in a variety of cellular processes, including cell proliferation and migration. The protein may also be involved in cancer development and metastasi…			0.323685		0.941427		0.879017		0.609451			243.674	247.137	249.641	302.39	300.358	274.63	153.347	145.512	274.305	107.281	249.231	94.3821	130.879	177.848	120.056
ENSG00000076003	MCM6	protein_coding	minichromosome maintenance complex component 6	6.96338	The protein encoded by this gene is one of the highly conserved mini-chromosome maintenance proteins (MCM) that are essential for the initiation of eukaryotic genome replication. The hexameric protein complex formed by the MCM proteins is a key component of the pre-replication complex (pre_RC) and may be involved in the formation of replication forks and in the recruitment of other DNA replicatio…			-0.767485		-3.62742		-3.36202		-2.83113			179.388	177.452	172.724	94.1162	103.048	97.0697	154.138	151.585	11.8209	130.67	13.4809	56.5542	42.5694	5.20089	6.98508
ENSG00000080986	NDC80	protein_coding	NDC80, kinetochore complex component	5.4667	This gene encodes a component of the NDC80 kinetochore complex. The encoded protein consists of an N-terminal microtubule binding domain and a C-terminal coiled-coiled domain that interacts with other components of the complex. This protein functions to organize and stabilize microtubule-kinetochore interactions and is required for proper chromosome segregation. [provided by RefSeq, Oct 2011]. Pu…			0.596446		-5.62815		-5.3415		-2.97828			64.8156	68.4483	63.976	97.3774	98.0399	87.0194	45.0364	44.1744	0.858782	14.2793	0.994492	39.663	59.4877	3.9572	6.89777
ENSG00000089685	BIRC5	protein_coding	baculoviral IAP repeat containing 5	6.47397	This gene is a member of the inhibitor of apoptosis (IAP) gene family, which encode negative regulatory proteins that prevent apoptotic cell death. IAP family members usually contain multiple baculovirus IAP repeat (BIR) domains, but this gene encodes proteins with only a single BIR domain. The encoded proteins also lack a C-terminus RING finger domain. Gene expression is high during fetal develo…			0.474143		-6.30535		-5.85604		-3.28237			98.0747	98.7183	95.4089	133.162	122.922	127.928	112.195	114.002	1.36395	139.558	1.76799	43.1664	104.421	4.97477	8.03284
ENSG00000149503	INCENP	protein_coding	inner centromere protein	6.16254	In mammalian cells, 2 broad groups of centromere-interacting proteins have been described: constitutively binding centromere proteins and _passenger,_ or transiently interacting, proteins (reviewed by Choo, 1997). The constitutive proteins include CENPA (centromere protein A; MIM 117139), CENPB (MIM 117140), CENPC1 (MIM 117141), and CENPD (MIM 117142). The term _passenger proteins_ encompasses a …			0.427345		-2.16525		-2.31008		-0.705228			85.6604	83.7577	91.9624	115.833	98.1092	118.249	78.3717	75.7491	16.4179	84.7089	14.0886	34.9084	30.2626	16.2811	18.6851
ENSG00000116717	GADD45A	protein_coding	growth arrest and DNA damage inducible alpha	6.1031	This gene is a member of a group of genes whose transcript levels are increased following stressful growth arrest conditions and treatment with DNA-damaging agents. The protein encoded by this gene responds to environmental stresses by mediating activation of the p38/JNK pathway via MTK1/MEKK4 kinase. The DNA damage-induced transcription of this gene is mediated by both p53-dependent and -indepen…			0.134715		2.99928		2.48817		0.694122			111.547	110.731	109.775	120.888	109.112	114.905	25.7749	24.9399	193.782	24.6913	129.008	31.3217	65.252	60.4886	74.3038
ENSG00000199831	RN7SKP291	misc_RNA	RNA, 7SK small nuclear pseudogene 291	0.254814										-4.73117			0	0	0	0	0	0	0	0	0	0	0	33.8241	68.5377	2.03513	1.3097
ENSG00000166619	BLCAP	protein_coding	bladder cancer associated protein	6.11936	This gene encodes a tumor suppressor protein that reduces cell growth by stimulating apoptosis. The first intron of this gene contains the neuronatin gene, which is imprinted and only expressed from the paternal allele. This gene is imprinted in brain where it is differentially expressed from different promoters. Transcription from the upstream promoter occurs preferentially on the maternal allel…			0.587933		1.68231		1.13596		-0.0409181			58.9142	58.6066	59.1707	85.2219	83.3634	82.6844	39.4766	39.6791	121.442	57.1172	78.8963	62.1429	58.4501	42.5116	59.9844
ENSG00000101844	ATG4A	protein_coding	autophagy related 4A cysteine peptidase	3.81816	Autophagy is the process by which endogenous proteins and damaged organelles are destroyed intracellularly. Autophagy is postulated to be essential for cell homeostasis and cell remodeling during differentiation, metamorphosis, non-apoptotic cell death, and aging. Reduced levels of autophagy have been described in some malignant tumors, and a role for autophagy in controlling the unregulated cell…			0.764202		1.17677		1.24308		1.61017			25.6551	25.7058	26.3625	42.8407	43.1978	38.9446	8.14191	8.16924	17.6303	6.65623	17.5141	9.4257	12.7391	26.0045	32.8299
ENSG00000099194	SCD	protein_coding	stearoyl-CoA desaturase	10.723	This gene encodes an enzyme involved in fatty acid biosynthesis, primarily the synthesis of oleic acid. Transcripts of approximately 3.9 and 5.2 kb, differing only by alternative polyadenlyation signals, have been detected. A gene encoding a similar enzyme is located on chromosome 4 and a pseudogene of this gene is located on chromosome 17. [provided by RefSeq, Feb 2012]. Publication Note: This R…			0.0804757		-2.00078		-1.62846		-2.81874			234.169	240.211	238.39	255.073	241.288	217.619	758.779	734.734	178.374	1205	219.064	3793.55	99.4344	224.43	274.164
ENSG00000113368	LMNB1	protein_coding	lamin B1	7.20126	The nuclear lamina consists of a two-dimensional matrix of proteins located next to the inner nuclear membrane. The lamin family of proteins make up the matrix and are highly conserved in evolution. During mitosis, the lamina matrix is reversibly disassembled as the lamin proteins are phosphorylated. Lamin proteins are thought to be involved in nuclear stability, chromatin structure and gene expr…			-2.04652		-4.6235		-3.61482		-3.74705			141.153	145.106	138.126	34.0354	33.685	29.5668	164.746	153.292	6.16302	134.203	11.7682	133.336	138.92	7.34909	10.303
ENSG00000072310	SREBF1	protein_coding	sterol regulatory element binding transcription factor 1	7.16227	This gene encodes a transcription factor that binds to the sterol regulatory element-1 (SRE1), which is a decamer flanking the low density lipoprotein receptor gene and some genes involved in sterol biosynthesis. The protein is synthesized as a precursor that is attached to the nuclear membrane and endoplasmic reticulum. Following cleavage, the mature protein translocates to the nucleus and activ…			-0.35449		-0.999226		-0.845358		-1.78904			53.5914	48.8917	55.1609	37.7858	33.2518	45.2968	66.9497	66.3696	31.876	136.025	33.647	166.451	17.6676	27.4743	20.344
ENSG00000162783	IER5	protein_coding	immediate early response 5	5.94292	This gene encodes a protein that is similar to other immediate early response proteins. In the mouse, a similar gene may play an important role in mediating the cellular response to mitogenic signals. Studies in rats found the expression of a similar gene to be increased after waking and sleep deprivation. [provided by RefSeq, Jul 2008].			1.17448		1.57809		1.59988		-0.570132			50.3184	45.9756	50.2231	112.661	97.4854	102.803	28.0779	31.7909	85.5246	42.057	82.3771	64.7704	111.107	41.8333	60.6829
ENSG00000091129	NRCAM	protein_coding	neuronal cell adhesion molecule	4.60707	Cell adhesion molecules (CAMs) are members of the immunoglobulin superfamily. This gene encodes a neuronal cell adhesion molecule with multiple immunoglobulin-like C2-type domains and fibronectin type-III domains. This ankyrin-binding protein is involved in neuron-neuron adhesion and promotes directional signaling during axonal cone growth. This gene is also expressed in non-neural tissues and ma…			-1.72196		-5.28502		-2.15723		4.18643			123.135	130.129	121.589	37.015	36.8213	33.7426	343.309	332.756	8.28472	136.397	68.7304	0.333653	0.259394	7.12296	2.44478
ENSG00000116514	RNF19B	protein_coding	ring finger protein 19B	5.18366	This gene encodes a multi-pass membrane protein containing two RING-type and one IBR-type zinc finger motifs. The encoded protin is an E3 ubiquitin-protein ligase that plays a role in the cytotoxic effects of natural killer (NK) cells. Alternative splicing results in multiple transcript variants. There are pseudogenes for this gene on chromosomes X and Y in a possible pseudoautosomal region. [pro…			0.713807		1.6667		0.638261		1.99953			23.2582	23.6613	23.8439	35.6215	38.2941	35.8836	13.6551	13.5073	41.2215	18.5928	19.1716	6.08917	10.3181	25.5522	31.3455
ENSG00000132646	PCNA	protein_coding	proliferating cell nuclear antigen	7.97388	The protein encoded by this gene is found in the nucleus and is a cofactor of DNA polymerase delta. The encoded protein acts as a homotrimer and helps increase the processivity of leading strand synthesis during DNA replication. In response to DNA damage, this protein is ubiquitinated and is involved in the RAD6-dependent DNA repair pathway. Two transcript variants encoding the same protein have …			-0.779104		-0.728779		-0.837938		-0.182978			238.798	240.258	234.661	126.373	137.616	129.379	248.072	236.065	139.628	224.044	122.82	97.093	128.688	84.571	88.1866
ENSG00000108602	ALDH3A1	protein_coding	aldehyde dehydrogenase 3 family member A1	3.79608	Aldehyde dehydrogenases oxidize various aldehydes to the corresponding acids. They are involved in the detoxification of alcohol-derived acetaldehyde and in the metabolism of corticosteroids, biogenic amines, neurotransmitters, and lipid peroxidation. The enzyme encoded by this gene forms a cytoplasmic homodimer that preferentially oxidizes aromatic and medium-chain (6 carbons or more) saturated …			-2.76801									148.575	138.529	153.768	20.101	18.8352	22.2238	0.302414	0.367399	0.555682	0.632156	0.331497	0	0	0.113063	0.26194
ENSG00000145819	ARHGAP26	protein_coding	Rho GTPase activating protein 26	5.6433	Interaction of a cell with the extracellular matrix triggers integrin cell surface receptors to begin signaling cascades that regulate the organization of the actin-cytoskeleton. One of the proteins involved in these cascades is focal adhesion kinase. The protein encoded by this gene is a GTPase activating protein that binds to focal adhesion kinase and mediates the activity of the GTP binding pr…			-2.0416		-1.51646		-1.10947		2.03079			42.8632	45.4051	43.7277	10.7917	10.6565	8.91781	54.039	56.6011	18.4891	55.5554	23.2601	2.71093	2.1328	8.59278	8.73135
ENSG00000051825	MPHOSPH9	protein_coding	M-phase phosphoprotein 9	5.41284				-0.860647		-1.57094		-1.67441		-0.498512			31.4077	31.4586	31.5489	15.6984	17.8475	15.6593	48.1303	44.866	14.9529	15.7667	13.2046	54.1769	60.1794	34.0319	36.497
ENSG00000111540	RAB5B	protein_coding	RAB5B, member RAS oncogene family	6.63984				1.49502		0.74648		0.689038		0.865984			55.5751	55.9916	57.083	152.892	155.065	142.03	70.6717	72.0535	114.471	106.016	104.366	92.6304	163.188	210.071	192.788
ENSG00000100292	HMOX1	protein_coding	heme oxygenase 1	4.13834	Heme oxygenase, an essential enzyme in heme catabolism, cleaves heme to form biliverdin, which is subsequently converted to bilirubin by biliverdin reductase, and carbon monoxide, a putative neurotransmitter. Heme oxygenase activity is induced by its substrate heme and by various nonheme substances. Heme oxygenase occurs as 2 isozymes, an inducible heme oxygenase-1 and a constitutive heme oxygena…			0.612174		3.06323		2.69976		0.591759			35.094	33.9944	36.6524	55.3075	47.1312	50.4989	3.30329	3.32821	26.5212	6.7306	19.5583	6.79818	10.5487	9.83647	12.8351
ENSG00000253729	PRKDC	protein_coding	protein kinase, DNA-activated, catalytic polypeptide	9.35726	This gene encodes the catalytic subunit of the DNA-dependent protein kinase (DNA-PK). It functions with the Ku70/Ku80 heterodimer protein in DNA double strand break repair and recombination. The protein encoded is a member of the PI3/PI4-kinase family.[provided by RefSeq, Jul 2010].			-0.844378		-0.594602		-0.579704		-2.20813			561.289	620.552	603.273	310.41	333.28	297.278	569.468	539.213	350.939	368.175	336.414	1900.99	509.277	233.814	231.031
ENSG00000078237	TIGAR	protein_coding	TP53 induced glycolysis regulatory phosphatase	5.19321	This gene is regulated as part of the p53 tumor suppressor pathway and encodes a protein with sequence similarity to the bisphosphate domain of the glycolytic enzyme that degrades fructose-2,6-bisphosphate. The protein functions by blocking glycolysis and directing the pathway into the pentose phosphate shunt. Expression of this protein also protects cells from DNA damaging reactive oxygen specie…			-0.244792		2.4189		2.24434		1.04828			40.6978	40.9359	40.1155	34.5098	33.425	29.3898	23.0532	21.4821	113.763	13.7587	95.6369	17.6836	17.61	33.2405	30.4724
ENSG00000166750	SLFN5	protein_coding	schlafen family member 5	5.96575				2.43936		2.91479		2.64183		0.193165			25.0766	26.9736	25.5672	140.055	136.923	121.859	5.7226	5.74872	41.3731	2.90048	32.4867	221.129	164.946	190.624	196.717
ENSG00000121621	KIF18A	protein_coding	kinesin family member 18A	5.50315	KIF18A is a member of the kinesin superfamily of microtubule-associated molecular motors (see MIM 148760) that use hydrolysis of ATP to produce force and movement along microtubules (Luboshits and Benayahu, 2005 [PubMed 15878648]).[supplied by OMIM, Aug 2008]. Publication Note: This RefSeq record includes a subset of the publications that are available for this gene. Please see the Gene record to…			0.534498		-3.30823		-3.65895		-1.48373			35.6395	37.0848	37.2158	49.8375	53.3692	47.5263	27.2172	25.2209	2.52583	2.37988	1.87848	45.0849	71.391	11.8716	24.1858
ENSG00000117616	RSRP1	protein_coding	arginine and serine rich protein 1	5.74239				2.74618		0.79366		1.15269		0.538678			11.3233	10.2221	10.323	69.8941	67.4046	65.0788	41.8494	43.1154	70.4201	27.4058	85.692	91.7963	63.4363	105.827	92.203
ENSG00000109971	HSPA8	protein_coding	heat shock protein family A (Hsp70) member 8	11.0629	This gene encodes a member of the heat shock protein 70 family, which contains both heat-inducible and constitutively expressed members. This protein belongs to the latter group, which are also referred to as heat-shock cognate proteins. It functions as a chaperone, and binds to nascent polypeptides to facilitate correct folding. It also functions as an ATPase in the disassembly of clathrin-coate…			-1.06141		0.708211		0.78734		0.718022			4778.45	4891.08	4709.93	2167.18	2281.15	2072.61	1033.05	1057.66	1632.7	1262.6	1636.38	2410.81	1686.72	2789.03	3134.64
ENSG00000128567	PODXL	protein_coding	podocalyxin like	7.16076	This gene encodes a member of the sialomucin protein family. The encoded protein was originally identified as an important component of glomerular podocytes. Podocytes are highly differentiated epithelial cells with interdigitating foot processes covering the outer aspect of the glomerular basement membrane. Other biological activities of the encoded protein include: binding in a membrane protein…			-1.21874		1.37515		0.467846		0.631617			923.32	932.238	944.694	396.062	381.468	361.437	77.9762	80.2011	196.156	59.5342	99.2282	17.2248	6.62896	12.2108	20.5187
ENSG00000119403	PHF19	protein_coding	PHD finger protein 19	5.40089				0.0178744		-3.97773		-4.12207		-1.28017			54.7982	53.5035	57.1161	54.344	49.6264	54.3916	64.4606	67.1477	3.99081	65.3352	3.42547	25.9832	28.5622	9.61034	9.95374
ENSG00000122966	CIT	protein_coding	citron rho-interacting serine/threonine kinase	5.61588	This gene encodes a serine/threonine-protein kinase that functions in cell division. Together with the kinesin KIF14, this protein localizes to the central spindle and midbody, and functions to promote efficient cytokinesis. This protein is involved in central nervous system development. Polymorphisms in this gene are associated with bipolar disorder and risk for schizophrenia. Alternative splici…			0.138491		-5.78388		-3.93156		-2.67149			21.4234	21.3792	23.0817	22.6804	23.5829	22.3476	41.989	39.9385	0.707232	34.2852	2.43098	82.4957	59.5742	7.57521	11.9619
ENSG00000122861	PLAU	protein_coding	plasminogen activator, urokinase	6.85901	This gene encodes a serine protease involved in degradation of the extracellular matrix and possibly tumor cell migration and proliferation. A specific polymorphism in this gene may be associated with late-onset Alzheimer_s disease and also with decreased affinity for fibrin-binding. This protein converts plasminogen to plasmin by specific cleavage of an Arg-Val bond in plasminogen. Plasmin in tu…			0.543291		1.72858		1.36016		0.174103			365.09	362.194	365.629	531.981	496.767	479.138	37.5458	40.5652	123.816	60.6126	90.996	1629.94	476.363	1238.72	874.445
ENSG00000165490	DDIAS	protein_coding	DNA damage induced apoptosis suppressor	4.703				0.0985836		-3.85034		-4.25758		-1.52615			54.9304	56.2294	57.1327	60.318	58.3422	52.0029	41.0585	38.3392	2.62686	13.4612	1.87848	10.1347	12.7968	1.35675	5.50075
ENSG00000164236	ANKRD33B	protein_coding	ankyrin repeat domain 33B	4.04747				-0.488942		2.37048		2.29345		-2.79919			30.8787	32.6948	32.4768	22.8138	21.1571	20.8082	2.62867	2.65824	13.0838	2.71455	11.7682	20.6865	28.3028	2.03513	4.01642
ENSG00000142945	KIF2C	protein_coding	kinesin family member 2C	6.46459	This gene encodes a kinesin-like protein that functions as a microtubule-dependent molecular motor. The encoded protein can depolymerize microtubules at the plus end, thereby promoting mitotic chromosome segregation. Alternative splicing results in multiple transcript variants. [provided by RefSeq, Jul 2014].			0.771826		-6.53615		-5.61796		-3.54288			131.003	132.57	133.304	222.179	218.467	200.952	68.8573	69.0927	0.707232	74.3341	1.27074	67.106	86.2053	2.71351	8.64404
ENSG00000137193	PIM1	protein_coding	Pim-1 proto-oncogene, serine/threonine kinase	4.99571	The protein encoded by this gene belongs to the Ser/Thr protein kinase family, and PIM subfamily. This gene is expressed primarily in B-lymphoid and myeloid cell lines, and is overexpressed in hematopoietic malignancies and in prostate cancer. It plays a role in signal transduction in blood cells, contributing to both cell proliferation and survival, and thus provides a selective advantage in tum…			2.11746		-1.01578		-1.30874		-2.45275			17.4561	16.0067	16.3213	73.3925	63.9737	67.0782	27.5894	30.9264	13.8415	35.1033	10.7184	91.8797	141.37	20.5774	16.3276
ENSG00000116984	MTR	protein_coding	5-methyltetrahydrofolate-homocysteine methyltransferase	6.05366	This gene encodes the 5-methyltetrahydrofolate-homocysteine methyltransferase. This enzyme, also known as cobalamin-dependent methionine synthase, catalyzes the final step in methionine biosynthesis. Mutations in MTR have been identified as the underlying cause of methylcobalamin deficiency complementation group G. Alternatively spliced transcript variants encoding distinct isoforms have been fou…			-1.12863		-0.847625		-0.689894		-0.719864			48.0538	52.505	48.8312	21.8651	22.2487	20.5605	117.057	112.727	61.024	63.104	64.5867	153.48	134.568	84.9102	68.0172
ENSG00000164684	ZNF704	protein_coding	zinc finger protein 704	5.43811				-0.976215		-4.90534		-2.91017					63.7907	66.3247	65.8649	31.6784	31.4497	31.1239	359.314	337.683	11.1136	183.251	42.0449	0.0834132	0.144108	0.226126	1.22239
ENSG00000112118	MCM3	protein_coding	minichromosome maintenance complex component 3	8.01664	The protein encoded by this gene is one of the highly conserved mini-chromosome maintenance proteins (MCM) that are involved in the initiation of eukaryotic genome replication. The hexameric protein complex formed by MCM proteins is a key component of the pre-replication complex (pre_RC) and may be involved in the formation of replication forks and in the recruitment of other DNA replication rela…			-0.481346		-3.42039		-3.23635		-1.5353			407.556	412.259	387.385	270.667	285.889	261.766	272.219	275.485	24.45	315.26	26.354	133.461	102.807	31.7707	39.7276
ENSG00000198074	AKR1B10	protein_coding	aldo-keto reductase family 1 member B10	5.28116	This gene encodes a member of the aldo/keto reductase superfamily, which consists of more than 40 known enzymes and proteins. This member can efficiently reduce aliphatic and aromatic aldehydes, and it is less active on hexoses. It is highly expressed in adrenal gland, small intestine, and colon, and may play an important role in liver carcinogenesis. [provided by RefSeq, Jul 2008]. Publication N…			-2.83832		6.43441		5.88863		6.75311			748.859	748.034	714.655	96.8289	100.171	95.5657	0.0697878	0.0216117	3.99081	0	2.59673	0.0417066	0.0288216	3.16576	4.45299
ENSG00000150938	CRIM1	protein_coding	cysteine rich transmembrane BMP regulator 1	7.23446	This gene encodes a transmembrane protein containing six cysteine-rich repeat domains and an insulin-like growth factor-binding domain. The encoded protein may play a role in tissue development though interactions with members of the transforming growth factor beta family, such as bone morphogenetic proteins. [provided by RefSeq, Nov 2010]. Publication Note: This RefSeq record includes a subset o…			-0.704248		2.71174		2.99598		-2.02832			174.098	180.955	176.767	106.079	102.562	100.255	88.6305	93.8165	571.444	52.3202	660.232	2260.54	1393.61	295.659	494.369
ENSG00000163535	SGO2	protein_coding	shugoshin 2	5.44173				0.0850699		-3.61178		-2.80863		-2.39927			58.8646	63.2501	58.5908	63.0455	62.137	56.3379	47.3859	43.1802	3.53616	2.86329	5.85645	44.9597	50.0919	8.36665	7.33433
ENSG00000144724	PTPRG	protein_coding	protein tyrosine phosphatase, receptor type G	5.60399	The protein encoded by this gene is a member of the protein tyrosine phosphatase (PTP) family. PTPs are known to be signaling molecules that regulate a variety of cellular processes including cell growth, differentiation, mitotic cycle, and oncogenic transformation. This PTP possesses an extracellular region, a single transmembrane region, and two tandem intracytoplasmic catalytic domains, and th…			-4.15056		0.911997		1.77359		-1.14405			30.6473	32.7265	33.2224	1.79368	1.61147	1.73402	28.4967	28.8949	51.628	14.0934	89.007	340.159	120.272	105.035	79.8045
ENSG00000251562	MALAT1	lincRNA	metastasis associated lung adenocarcinoma transcript 1 (non-protein coding)	10.7814				2.72322		2.15126		2.41086		-0.627766			11.9019	17.8609	13.0901	100.342	84.1258	83.8168	97.982	129.865	483.848	23.1667	549.567	8787.88	3299.38	4880.58	2040.6
ENSG00000124766	SOX4	protein_coding	SRY-box 4	7.17066	This intronless gene encodes a member of the SOX (SRY-related HMG-box) family of transcription factors involved in the regulation of embryonic development and in the determination of the cell fate. The encoded protein may act as a transcriptional regulator after forming a protein complex with other proteins, such as syndecan binding protein (syntenin). The protein may function in the apoptosis pa…			0.404875		-2.05387		-1.818		0.847148			33.9203	33.9468	33.8024	45.7758	40.4254	41.2095	350.916	340.709	79.6141	293.804	88.9518	140.051	99.2326	211.767	165.983
ENSG00000090889	KIF4A	protein_coding	kinesin family member 4A	5.98816	This gene encodes a member of the kinesin 4 subfamily of kinesin related proteins. The encoded protein is an ATP dependent microtubule-based motor protein that is involved in the intracellular transport of membranous organelles. This protein also associates with condensed chromosome arms and may be involved in maintaining chromosome integrity during mitosis. This protein may also be involved in t…			0.426255		-5.25735		-5.65891		-3.17748			105.613	106.563	104.539	135.104	138.361	129.291	63.6697	65.9158	1.61653	46.5564	1.16024	63.2689	64.445	3.16576	9.0806
ENSG00000035499	DEPDC1B	protein_coding	DEP domain containing 1B	4.86118				-1.01809		-6.29947		-4.84316		-3.40113			28.829	27.877	27.771	12.0517	14.7632	12.6513	21.4946	20.6824	0.252583	11.7135	0.662994	4.87967	9.16526	0.226126	0.873135
ENSG00000152767	FARP1	protein_coding	FERM, ARH/RhoGEF and pleckstrin domain protein 1	6.25449	This gene encodes a protein containing a FERM (4.2, exrin, radixin, moesin) domain, a Dbl homology domain, and two pleckstrin homology domains. These domains are found in guanine nucleotide exchange factors and proteins that link the cytoskeleton to the cell membrane. The encoded protein functions in neurons to promote dendritic growth. Alternative splicing results in multiple transcript variants…			-1.38743		-1.35077		-1.01844		-1.55373			49.8721	50.4765	51.3995	18.2481	17.7955	18.8088	65.1353	63.4737	24.0964	79.1682	28.785	211.161	217.286	68.8553	58.4127
ENSG00000001461	NIPAL3	protein_coding	NIPA like domain containing 3	5.29149				1.39152		3.17601		2.9854		-1.02191			18.795	18.273	19.3204	49.7634	46.5594	43.7574	22.146	22.3033	192.064	23.2782	159.671	119.364	156.645	43.3031	74.915
ENSG00000222465	RNU2-5P	snRNA	RNA, U2 small nuclear 5, pseudogene	nan										-6.70178
ENSG00000104450	SPAG1	protein_coding	sperm associated antigen 1	4.69093	The correlation of anti-sperm antibodies with cases of unexplained infertility implicates a role for these antibodies in blocking fertilization. Improved diagnosis and treatment of immunologic infertility, as well as identification of proteins for targeted contraception, are dependent on the identification and characterization of relevant sperm antigens. The protein expressed by this gene is reco…			-0.197527		2.1918		1.78536		1.54341			32.8128	33.2495	31.0684	27.6463	27.8109	24.754	7.65339	7.5425	33.1894	4.87132	23.7573	3.04458	2.62276	6.67071	7.7709
ENSG00000073792	IGF2BP2	protein_coding	insulin like growth factor 2 mRNA binding protein 2	7.07302	This gene encodes a member of the IGF-II mRNA-binding protein (IMP) family. The protein encoded by this gene contains four KH domains and two RRM domains. It functions by binding to the 5_ UTR of the insulin-like growth factor 2 (IGF2) mRNA and regulating IGF2 translation. Alternative promoter usage and alternate splicing result in multiple variants encoding different isoforms. [provided by RefSe…			-0.538162		1.91402		1.51177		0.444659			127.449	125.121	128.184	83.5023	84.403	80.2072	17.6563	18.7158	65.5705	16.8451	47.0726	80.4521	135.087	125.5	128.264
ENSG00000177606	JUN	protein_coding	Jun proto-oncogene, AP-1 transcription factor subunit	7.94497	This gene is the putative transforming gene of avian sarcoma virus 17. It encodes a protein which is highly similar to the viral protein, and which interacts directly with specific target DNA sequences to regulate gene expression. This gene is intronless and is mapped to 1p32-p31, a chromosomal region involved in both translocations and deletions in human malignancies. [provided by RefSeq, Jul 20…			0.393092		2.54387		2.05474		-0.184725			84.0404	79.5103	86.1464	109.459	91.2128	109.296	27.8918	25.718	149.327	36.5907	100.941	144.138	284.901	176.378	149.044
ENSG00000197461	PDGFA	protein_coding	platelet derived growth factor subunit A	4.0152	The protein encoded by this gene is a member of the platelet-derived growth factor family. The four members of this family are mitogenic factors for cells of mesenchymal origin and are characterized by a motif of eight cysteines. This gene product can exist either as a homodimer or as a heterodimer with the platelet-derived growth factor beta polypeptide, where the dimers are connected by disulfi…			-0.468717		3.41959		3.13032		0.813529			13.2243	12.4091	12.8416	8.8498	8.21331	9.21861	0.883978	1.40476	11.8209	2.0824	9.17142	5.6721	10.7216	12.8892	12.0493
ENSG00000142627	EPHA2	protein_coding	EPH receptor A2	7.65597	This gene belongs to the ephrin receptor subfamily of the protein-tyrosine kinase family. EPH and EPH-related receptors have been implicated in mediating developmental events, particularly in the nervous system. Receptors in the EPH subfamily typically have a single kinase domain and an extracellular region containing a Cys-rich domain and 2 fibronectin type III repeats. The ephrin receptors are …			-0.0475679		2.79622		1.8048		-0.480236			188.727	180.226	200.163	174.268	154.58	191.167	37.383	39.0524	253.896	51.6137	121.162	119.531	49.746	47.0341	60.5082
ENSG00000170855	TRIAP1	protein_coding	TP53 regulated inhibitor of apoptosis 1	5.50231				0.0243818		1.78341		1.09077		1.1015			46.3842	45.4684	41.6068	43.1817	45.9356	39.4224	31.0788	30.3645	101.084	37.855	59.338	16.349	46.3739	54.044	61.556
ENSG00000115884	SDC1	protein_coding	syndecan 1	7.09777	The protein encoded by this gene is a transmembrane (type I) heparan sulfate proteoglycan and is a member of the syndecan proteoglycan family. The syndecans mediate cell binding, cell signaling, and cytoskeletal organization and syndecan receptors are required for internalization of the HIV-1 tat protein. The syndecan-1 protein functions as an integral membrane protein and participates in cell pr…			-0.635335		0.974526		1.25463		-1.36415			268.156	253.951	278.273	168.917	138.847	178.958	193.266	201.637	370.943	253.42	427.355	211.411	55.1645	39.7981	52.5627
ENSG00000177469	CAVIN1	protein_coding	caveolae associated protein 1	7.71221	This gene encodes a protein that enables the dissociation of paused ternary polymerase I transcription complexes from the 3_ end of pre-rRNA transcripts. This protein regulates rRNA transcription by promoting the dissociation of transcription complexes and the reinitiation of polymerase I on nascent rRNA transcripts. This protein also localizes to caveolae at the plasma membrane and is thought to…			0.834729		2.23237		2.14803		-0.370807			99.612	97.9259	100.976	175.439	157.994	170.146	125.92	133.02	581.698	153.316	520.561	720.732	1445.63	517.941	929.539
ENSG00000147862	NFIB	protein_coding	nuclear factor I B	5.22856				-1.09258		-1.16767		-1.51193		2.32213			20.9274	20.7611	20.3643	8.61262	10.258	8.67009	121.873	115.839	50.5671	72.512	37.7907	1.08437	0.489967	3.39189	3.49254
ENSG00000132182	NUP210	protein_coding	nucleoporin 210	7.08829	The nuclear pore complex is a massive structure that extends across the nuclear envelope, forming a gateway that regulates the flow of macromolecules between the nucleus and the cytoplasm. Nucleoporins are the main components of the nuclear pore complex in eukaryotic cells. The protein encoded by this gene is a membrane-spanning glycoprotein that is a major component of the nuclear pore complex. …			-0.797501		-3.15847		-2.87166					324.954	329.103	358.471	182.748	173.779	193.945	113.219	113.31	12.124	162.873	14.0334	0.166826	0.0864647	0.113063	0.436567
ENSG00000006704	GTF2IRD1	protein_coding	GTF2I repeat domain containing 1	5.23283	The protein encoded by this gene contains five GTF2I-like repeats and each repeat possesses a potential helix-loop-helix (HLH) motif. It may have the ability to interact with other HLH-proteins and function as a transcription factor or as a positive transcriptional regulator under the control of Retinoblastoma protein. This gene plays a role in craniofacial and cognitive development and mutations…			-0.364957		-1.52364		-1.21387		-0.547336			12.811	13.4393	14.3494	10.1839	9.58219	10.0502	50.9451	49.9663	16.7715	71.4708	19.7241	9.88447	9.88579	6.67071	5.1515
ENSG00000055163	CYFIP2	protein_coding	cytoplasmic FMR1 interacting protein 2	6.16708						2.05364		1.49902		2.0015			0.148773	0.142634	0.0994188	0.266828	0.155949	0.123858	79.8837	76.2246	309.717	106.946	200.059	4.79626	4.38088	14.1329	17.9866
ENSG00000188157	AGRN	protein_coding	agrin	8.14849	This gene encodes one of several proteins that are critical in the development of the neuromuscular junction (NMJ), as identified in mouse knock-out studies. The encoded protein contains several laminin G, Kazal type serine protease inhibitor, and epidermal growth factor domains. Additional post-translational modifications occur to add glycosaminoglycans and disulfide bonds. In one family with co…			-0.526439		1.58548		1.85945		-1.94611			187.735	173.363	213.204	132.45	88.5617	154.894	52.5269	47.6107	143.568	73.516	164.699	434.792	162.006	75.526	61.8179
ENSG00000162616	DNAJB4	protein_coding	DnaJ heat shock protein family (Hsp40) member B4	5.34874	DNAJB4 belongs to the evolutionarily conserved DNAJ/HSP40 protein family. For background information on the DNAJ family, see MIM 608375.[supplied by OMIM, Mar 2008]. Publication Note: This RefSeq record includes a subset of the publications that are available for this gene. Please see the Gene record to access additional publications.			1.45809		2.89174		3.41678		0.701996			26.0849	27.354	25.0535	70.2499	70.9741	63.0263	9.53766	9.55239	67.7427	3.23515	92.4877	73.2368	126.469	116.681	164.499
ENSG00000133812	SBF2	protein_coding	SET binding factor 2	5.58322	This gene encodes a pseudophosphatase and member of the myotubularin-related protein family. This gene maps within the CMT4B2 candidate region of chromosome 11p15 and mutations in this gene have been associated with Charcot-Marie-Tooth Disease, type 4B2. [provided by RefSeq, Jul 2008]. Publication Note: This RefSeq record includes a subset of the publications that are available for this gene. Ple…			-2.81615		-0.653087		-0.570871		-0.679953			14.9104	16.3236	16.2715	2.41628	1.95803	1.99943	60.9712	61.1828	37.1297	33.6902	37.2934	138.8	168.779	85.2494	81.7254
ENSG00000136068	FLNB	protein_coding	filamin B	8.87983	This gene encodes a member of the filamin family. The encoded protein interacts with glycoprotein Ib alpha as part of the process to repair vascular injuries. The platelet glycoprotein Ib complex includes glycoprotein Ib alpha, and it binds the actin cytoskeleton. Mutations in this gene have been found in several conditions: atelosteogenesis type 1 and type 3; boomerang dysplasia; autosomal domin…			-1.0974		0.681974		0.422813		-1.75198			855.562	888.814	913.526	405.401	383.496	386.403	168.724	175.768	264.202	190.279	209.451	1127.16	513.975	161.228	270.584
ENSG00000116062	MSH6	protein_coding	mutS homolog 6	6.91375	This gene encodes a member of the DNA mismatch repair MutS family. In E. coli, the MutS protein helps in the recognition of mismatched nucleotides prior to their repair. A highly conserved region of approximately 150 aa, called the Walker-A adenine nucleotide binding motif, exists in MutS homologs. The encoded protein heterodimerizes with MSH2 to form a mismatch recognition complex that functions…			-0.618796		-1.66295		-1.48697		-1.10927			313.697	326.647	308.894	204.879	200.221	180.373	226.229	226.253	68.2984	128.551	73.2056	183.384	171.459	71.7949	71.9463
ENSG00000260912	AL158206.1	sense_overlapping		2.49158						3.43864		2.85831		1.60487			0.859579	0.649776	0.878199	1.42308	1.50751	1.36244	1.86101	2.13956	20.8128	1.22713	13.2046	2.58581	0.807004	5.08783	4.01642
ENSG00000187720	THSD4	protein_coding	thrombospondin type 1 domain containing 4	5.62752				-2.64993		0.783583		2.53181		-2.71107			49.8225	52.3149	52.5097	7.97519	8.09202	7.25457	49.2469	50.377	81.9884	57.9724	261.33	1071.74	355.024	107.862	85.6545
ENSG00000161800	RACGAP1	protein_coding	Rac GTPase activating protein 1	6.72017	The protein encoded by this gene belongs to the GTPase-activating protein (GAP) family. GAPs bind activated forms of Rho GTPases and stimulate GTP hydrolysis. Through this catalytic function, GAPs negatively regulate Rho-mediated signals. This protein plays a regulatory role in initiation of cytokinesis, controlling cell growth and differentiation of hematopoietic cells, regulating spermatogenesi…			0.259919		-3.34445		-3.00429		-2.04848			91.9254	97.9259	94.2987	110.363	111.053	100.732	117.685	122.798	11.3157	119.738	13.5914	59.6822	87.1276	11.1932	19.5582
ENSG00000162496	DHRS3	protein_coding	dehydrogenase/reductase 3	5.19443	Short-chain dehydrogenases/reductases (SDRs), such as DHRS3, catalyze the oxidation/reduction of a wide range of substrates, including retinoids and steroids (Haeseleer and Palczewski, 2000 [PubMed 10800688]).[supplied by OMIM, Jun 2009].			0.790438		-0.990587		-1.99976		-1.40174			15.7038	13.9147	15.4928	25.4228	22.6819	25.6564	13.376	13.918	6.56716	46.073	3.09397	62.268	98.2239	29.6225	22.9634
ENSG00000167196	FBXO22	protein_coding	F-box protein 22	5.98095	This gene encodes a member of the F-box protein family which is characterized by an approximately 40 amino acid motif, the F-box. The F-box proteins constitute one of the four subunits of the ubiquitin protein ligase complex called SCFs (SKP1-cullin-F-box), which function in phosphorylation-dependent ubiquitination. The F-box proteins are divided into 3 classes: Fbws containing WD-40 domains, Fbl…			-0.420155		1.51655		1.36052		0.73636			57.41	56.6097	53.3382	39.2978	40.6853	38.3784	46.8276	46.9191	128.211	46.1474	109.173	43.3749	46.2586	69.3075	60.8575
ENSG00000163683	SMIM14	protein_coding	small integral membrane protein 14	5.71052				1.70595		0.875207		1.18242		0.913473			14.2161	16.0384	13.521	46.0278	47.1312	42.1119	26.8218	28.1169	48.1928	20.9355	56.5755	56.0537	96.3793	138.276	109.84
ENSG00000162643	WDR63	protein_coding	WD repeat domain 63	1.54066						6.82059		6.40205		1.13649			0.132243	0.0792409	0.165698	0.163062	0.190604	0.176941	0.162838	0.0864469	13.69	0	9.72392	4.87967	4.52498	7.57521	10.4776
ENSG00000169136	ATF5	protein_coding	activating transcription factor 5	4.37889				0.703973		0.132983		0.452656		1.99891			47.3595	43.1546	44.9539	74.3264	65.0827	69.3784	13.1899	13.5938	14.0436	17.031	16.6301	3.04458	4.84202	14.5851	12.8351
ENSG00000129003	VPS13C	protein_coding	vacuolar protein sorting 13 homolog C	6.46497	This gene encodes a member of the vacuolar protein sorting-associated 13 gene family. Alternate splicing results in multiple transcript variants. [provided by RefSeq, Oct 2010].			-0.598789		1.08845		0.979257		-2.31375			31.8705	37.6553	34.3326	21.7168	23.0458	20.1712	81.9308	81.5843	166.2	14.3165	146.19	838.512	206.478	108.201	79.106
ENSG00000115641	FHL2	protein_coding	four and a half LIM domains 2	6.57371	This gene encodes a member of the four-and-a-half-LIM-only protein family. Family members contain two highly conserved, tandemly arranged, zinc finger domains with four highly conserved cysteines binding a zinc atom in each zinc finger. This protein is thought to have a role in the assembly of extracellular membranes. Also, this gene is down-regulated during transformation of normal myoblasts to …			-0.115318		2.13807		1.49838		-0.829449			137.02	133.965	138.225	123.111	116.771	117.542	12.1663	11.5191	49.8094	11.8994	30.332	132.794	226.192	76.3174	98.4896
ENSG00000197747	S100A10	protein_coding	S100 calcium binding protein A10	7.38418	The protein encoded by this gene is a member of the S100 family of proteins containing 2 EF-hand calcium-binding motifs. S100 proteins are localized in the cytoplasm and/or nucleus of a wide range of cells, and involved in the regulation of a number of cellular processes such as cell cycle progression and differentiation. S100 genes include at least 13 members which are located as a cluster on ch…			-0.755508		2.57647		2.1927		-1.48035			411.474	409.549	403.243	236.261	231.29	218.876	44.3152	40.9542	242.985	65.1864	176.688	113.609	332.428	61.9584	75.1769
ENSG00000154310	TNIK	protein_coding	TRAF2 and NCK interacting kinase	6.33472	Germinal center kinases (GCKs), such as TNIK, are characterized by an N-terminal kinase domain and a C-terminal GCK domain that serves a regulatory function (Fu et al., 1999 [PubMed 10521462]).[supplied by OMIM, Mar 2008].			-2.33913		1.68658		2.06964		-0.649583			167.205	177.753	170.603	31.797	33.3038	31.3185	33.219	31.8125	100.023	15.4692	123.759	35.534	34.6723	20.9166	18.1612
ENSG00000137575	SDCBP	protein_coding	syndecan binding protein	7.11838	The protein encoded by this gene was initially identified as a molecule linking syndecan-mediated signaling to the cytoskeleton. The syntenin protein contains tandemly repeated PDZ domains that bind the cytoplasmic, C-terminal domains of a variety of transmembrane proteins. This protein may also affect cytoskeletal-membrane organization, cell adhesion, protein trafficking, and the activation of t…			1.24075		0.710504		0.818262		0.263337			168.246	166.834	161.473	377.68	387.134	346.22	111.428	113.31	175.798	68.5703	179.727	101.514	164.485	163.376	112.634
ENSG00000124067	SLC12A4	protein_coding	solute carrier family 12 member 4	5.27121	This gene encodes a member of the SLC12A transporter family. The encoded protein mediates the coupled movement of potassium and chloride ions across the plasma membrane. This gene is expressed ubiquitously. Multiple alternatively spliced transcript variants encoding distinct isoforms have been found for this gene. [provided by RefSeq, Jan 2013].			0.667287		2.72526		2.1641		-0.535751			23.8698	22.6946	24.573	35.4288	33.425	37.9007	26.8218	28.4843	174.939	35.5495	112.488	162.197	81.9685	70.5512	78.2329
ENSG00000101447	FAM83D	protein_coding	family with sequence similarity 83 member D	5.56957				0.369896		-2.43826		-3.32914		-2.4509			104.125	103.013	103.197	129.723	127.636	122.178	40.7793	38.9011	7.02181	44.6971	3.59122	16.1405	26.0259	1.80901	4.80224
ENSG00000164611	PTTG1	protein_coding	pituitary tumor-transforming 1	6.17078	The encoded protein is a homolog of yeast securin proteins, which prevent separins from promoting sister chromatid separation. It is an anaphase-promoting complex (APC) substrate that associates with a separin until activation of the APC. The gene product has transforming activity in vitro and tumorigenic activity in vivo, and the gene is highly expressed in various tumors. The gene product conta…			1.28254		-1.72171		-3.69147		-2.19816			85.0983	83.203	84.3734	198.12	196.461	187.132	69.3225	64.5975	19.3984	76.7884	4.69621	27.3595	77.5012	9.38422	10.2157
ENSG00000065978	YBX1	protein_coding	Y-box binding protein 1	10.26				-0.187304		-1.04064		-1.13409		1.52118			1184.91	1156.54	1147.44	1022.9	956.261	921.808	621.065	642.085	293.501	812.172	260.999	253.66	377.822	821.062	749.324
ENSG00000163191	S100A11	protein_coding	S100 calcium binding protein A11	7.71973	The protein encoded by this gene is a member of the S100 family of proteins containing 2 EF-hand calcium-binding motifs. S100 proteins are localized in the cytoplasm and/or nucleus of a wide range of cells, and involved in the regulation of a number of cellular processes such as cell cycle progression and differentiation. S100 genes include at least 13 members which are located as a cluster on ch…			0.103671		2.33438		1.6386		2.0423			511.185	486.904	510.913	522.879	506.886	504.193	69.2062	68.6821	332.399	89.0968	194.699	25.8998	46.5468	129.344	128.613
ENSG00000185697	MYBL1	protein_coding	MYB proto-oncogene like 1	4.79653				0.24329		2.52701		3.3189		-0.361849			20.3489	21.5694	20.7122	23.9997	24.3627	21.8345	23.2161	23.8161	129.626	6.09845	212.932	68.6908	90.4421	32.6752	75.0896
ENSG00000100554	ATP6V1D	protein_coding	ATPase H+ transporting V1 subunit D	5.78714	This gene encodes a component of vacuolar ATPase (V-ATPase), a multisubunit enzyme that mediates acidification of eukaryotic intracellular organelles. V-ATPase dependent organelle acidification is necessary for such intracellular processes as protein sorting, zymogen activation, receptor-mediated endocytosis, and synaptic vesicle proton gradient generation. V-ATPase is composed of a cytosolic V1 …			0.953262		1.59486		1.41479		0.929312			110.224	107.039	102.02	195.244	207.429	182.585	43.7802	43.137	125.483	36.0329	105.085	41.4147	85.7153	95.425	113.42
ENSG00000058668	ATP2B4	protein_coding	ATPase plasma membrane Ca2+ transporting 4	7.0384	The protein encoded by this gene belongs to the family of P-type primary ion transport ATPases characterized by the formation of an aspartyl phosphate intermediate during the reaction cycle. These enzymes remove bivalent calcium ions from eukaryotic cells against very large concentration gradients and play a critical role in intracellular calcium homeostasis. The mammalian plasma membrane calcium…			0.756804		2.74517		2.21459		-1.4039			63.0303	68.2898	69.4274	112.008	110.273	98.9629	174.376	176.698	1125.16	153.465	739.018	1253.41	428.951	188.928	377.194
ENSG00000184897	H1FX	protein_coding	H1 histone family member X	4.48267	Histones are basic nuclear proteins that are responsible for the nucleosome structure of the chromosomal fiber in eukaryotes. Nucleosomes consist of approximately 146 bp of DNA wrapped around a histone octamer composed of pairs of each of the four core histones (H2A, H2B, H3, and H4). The chromatin fiber is further compacted through the interaction of a linker histone, H1, with the DNA between th…			0.885904		-2.02717		-2.08885		-1.69183			4.11606	4.13638	5.12007	8.24202	5.1983	9.8556	54.9695	44.6066	11.6693	111.483	10.6079	10.1764	22.3944	4.40945	4.27836
ENSG00000131100	ATP6V1E1	protein_coding	ATPase H+ transporting V1 subunit E1	6.50385	This gene encodes a component of vacuolar ATPase (V-ATPase), a multisubunit enzyme that mediates acidification of eukaryotic intracellular organelles. V-ATPase dependent organelle acidification is necessary for such intracellular processes as protein sorting, zymogen activation, receptor-mediated endocytosis, and synaptic vesicle proton gradient generation. V-ATPase is composed of a cytosolic V1 …			0.55966		1.53281		1.51709		1.14663			57.3934	58.6224	56.3042	80.2856	82.6702	77.4116	85.0713	90.1642	242.429	103.971	227.518	72.361	122.866	189.38	184.406
ENSG00000143815	LBR	protein_coding	lamin B receptor	7.43354	The protein encoded by this gene belongs to the ERG4/ERG24 family. It localized in the nuclear envelope inner membrane and anchors the lamina and the heterochromatin to the membrane. It may mediate interaction between chromatin and lamin B. Mutations of this gene has been associated with autosomal recessive HEM/Greenberg skeletal dysplasia. Alternative splicing occurs at this locus and two transc…			-0.734572		-2.203		-2.04652		-2.63527			212.647	222.001	206.443	121.273	127.982	115.436	73.3702	73.6096	15.256	44.1765	16.1329	265.629	84.8795	22.8387	27.3291
ENSG00000023445	BIRC3	protein_coding	baculoviral IAP repeat containing 3	4.53285	This gene encodes a member of the IAP family of proteins that inhibit apoptosis by binding to tumor necrosis factor receptor-associated factors TRAF1 and TRAF2, probably by interfering with activation of ICE-like proteases. The encoded protein inhibits apoptosis induced by serum deprivation but does not affect apoptosis resulting from exposure to menadione, a potent inducer of free radicals. It c…			0.635909		3.15616		1.80264		2.2545			88.1564	95.2793	87.7536	138.617	136.005	124.442	2.18668	2.37729	19.4994	0.520599	7.23769	13.1793	10.7793	75.8652	24.0112
ENSG00000085063	CD59	protein_coding	CD59 molecule (CD59 blood group)	7.33598	This gene encodes a cell surface glycoprotein that regulates complement-mediated cell lysis, and it is involved in lymphocyte signal transduction. This protein is a potent inhibitor of the complement membrane attack complex, whereby it binds complement C8 and/or C9 during the assembly of this complex, thereby inhibiting the incorporation of multiple copies of C9 into the complex, which is necessa…			-0.119638		2.12889		2.42558		-0.794282			358.279	367.44	348.231	321.78	324.322	289.953	141.785	149.704	609.483	150.751	710.288	912.958	522.593	288.763	441.981
ENSG00000164733	CTSB	protein_coding	cathepsin B	8.11925	The protein encoded by this gene is a lysosomal cysteine proteinase composed of a dimer of disulfide-linked heavy and light chains, both produced from a single protein precursor. It is also known as amyloid precursor protein secretase and is involved in the proteolytic processing of amyloid precursor protein (APP). Incomplete proteolytic processing of APP has been suggested to be a causative fact…			0.775193		1.45637		1.75491		-0.930228			49.6407	49.8584	48.4335	78.0027	81.7172	79.7472	197.406	203.064	525.322	273.054	612.994	2163.36	793.948	744.971	631.713
ENSG00000233276	GPX1	protein_coding	glutathione peroxidase 1	6.5682	This gene encodes a member of the glutathione peroxidase family. Glutathione peroxidase functions in the detoxification of hydrogen peroxide, and is one of the most important antioxidant enzymes in humans. This protein is one of only a few proteins known in higher vertebrates to contain selenocysteine, which occurs at the active site of glutathione peroxidase and is coded by UGA, that normally fu…			0.665088		2.38236		2.32645		0.378004			67.2951	58.0519	71.3661	99.5417	76.7962	117.807	80.1629	80.2876	399.889	121.857	364.978	28.7776	64.8773	45.6774	59.1985
ENSG00000149968	MMP3	protein_coding	matrix metallopeptidase 3	5.62626	Proteins of the matrix metalloproteinase (MMP) family are involved in the breakdown of extracellular matrix in normal physiological processes, such as embryonic development, reproduction, and tissue remodeling, as well as in disease processes, such as arthritis and metastasis. Most MMP_s are secreted as inactive proproteins which are activated when cleaved by extracellular proteinases. This gene …			3.41074		3.33088		3.96951		10.8129			0.330607	0.253571	0.248547	2.80169	2.66846	2.95491	39.0346	35.011	355.889	24.2822	525.699	1.08437	1.15286	2740.19	775.082
ENSG00000110108	TMEM109	protein_coding	transmembrane protein 109	5.46615				-0.824657		0.122495		-0.51323		-2.64373			122.936	114.503	127.985	70.2647	60.7508	64.2118	46.1762	47.87	48.9506	64.7774	29.89	163.573	47.9879	12.663	17.4627
ENSG00000154127	UBASH3B	protein_coding	ubiquitin associated and SH3 domain containing B	5.73131	This gene encodes a protein that contains a ubiquitin associated domain at the N-terminus, an SH3 domain, and a C-terminal domain with similarities to the catalytic motif of phosphoglycerate mutase. The encoded protein was found to inhibit endocytosis of epidermal growth factor receptor (EGFR) and platelet-derived growth factor receptor. [provided by RefSeq, Jul 2008]. Sequence Note: The RefSeq t…			-0.808827		2.95794		2.49695		1.05821			303.597	308.089	303.642	171.733	169.153	153.885	11.3987	12.081	87.2927	8.66426	60.1667	52.2167	83.2367	92.8246	151.751
ENSG00000137310	TCF19	protein_coding	transcription factor 19	5.00345	This gene encodes a protein that belongs to the Plant Homeo Domain finger family of transcription factors. The encoded protein is thought to function during the G1/S transition in the cell cycle. Alternate splicing results in multiple transcript variants. [provided by RefSeq, Sep 2013].			-0.686668		-3.9985		-4.22175		-1.9569			35.4907	34.4857	35.4594	20.946	19.9095	21.0913	29.148	30.0619	1.76808	27.852	1.43649	22.9386	41.3301	3.9572	10.303
ENSG00000173821	RNF213	protein_coding	ring finger protein 213	6.86392	This gene encodes a protein containing a C3HC4-type RING finger domain, which is a specialized type of Zn-finger that binds two atoms of zinc and is thought to be involved in mediating protein-protein interactions. The protein also contains an AAA domain, which is associated with ATPase activity. This gene is a susceptibility gene for Moyamoya disease, a vascular disorder of intracranial arteries…			-0.425586		1.10065		1.12959		-1.19101			49.8391	57.1803	56.6853	40.8395	38.7446	35.8305	146.019	154.113	307.697	139.892	297.85	549.818	187.11	150.034	136.646
ENSG00000104856	RELB	protein_coding	RELB proto-oncogene, NF-kB subunit	3.58703				0.534663		2.22071		1.63482		0.601479			21.9523	19.002	23.0983	29.9737	23.9641	33.6364	3.93138	4.06301	17.8324	7.69743	11.2709	5.6721	7.00364	11.5324	5.23881
ENSG00000197852	FAM212B	protein_coding	family with sequence similarity 212 member B	3.37799				1.72829		2.15314		1.18422		1.0655			1.35549	1.36294	1.65698	4.8029	4.22795	4.68893	10.0727	10.3952	43.5453	13.4984	21.1053	11.4276	22.7114	24.9869	36.759
ENSG00000114346	ECT2	protein_coding	epithelial cell transforming 2	7.49262	The protein encoded by this gene is a guanine nucleotide exchange factor and transforming protein that is related to Rho-specific exchange factors and yeast cell cycle regulators. The expression of this gene is elevated with the onset of DNA synthesis and remains elevated during G2 and M phases. In situ hybridization analysis showed that expression is at a high level in cells undergoing mitosis i…			0.409135		-2.29126		-2.05178		-0.829024			284.289	301.116	284.934	364.709	387.152	342.203	109.637	104.601	20.9139	25.2491	23.4258	170.038	196.073	93.7291	85.6545
ENSG00000144959	NCEH1	protein_coding	neutral cholesterol ester hydrolase 1	5.75726				-0.388033		3.26463		2.97401		-0.562416			292.736	298.295	296.964	216.976	223.18	202.19	7.60687	8.73114	75.2192	5.76378	58.3435	136.047	54.1845	64.672	49.4194
ENSG00000184205	TSPYL2	protein_coding	TSPY like 2	5.55039	This gene encodes a member of the testis-specific protein Y-encoded, TSPY-like/SET/nucleosome assembly protein-1 superfamily. The encoded protein is localized to the nucleolus where it functions in chromatin remodeling and as an inhibitor of cell-cycle progression. This protein may play a role in the suppression of tumor growth. [provided by RefSeq, Sep 2009]. Publication Note: This RefSeq record…			3.48853		0.862593		0.955717		2.02828			9.15782	8.62141	7.60554	93.9828	87.9898	87.7803	20.82	24.2916	39.2514	17.217	39.7244	37.4108	45.7975	152.974	142.234
ENSG00000076770	MBNL3	protein_coding	muscleblind like splicing regulator 3	4.46928	This gene encodes a member of the muscleblind-like family of proteins. The encoded protein may function in regulation of alternative splicing and may play a role in the pathophysiology of myotonic dystrophy. Alternatively spliced transcript variants have been described. [provided by RefSeq, Dec 2009].			-2.32457		-2.85618		-3.11453		-0.533641			55.5586	59.4941	57.2321	11.5033	11.6615	9.41324	15.3998	15.2579	2.02066	4.23916	1.60224	10.5935	6.946	4.8617	5.76269
ENSG00000197081	IGF2R	protein_coding	insulin like growth factor 2 receptor	7.68416	This gene encodes a receptor for both insulin-like growth factor 2 and mannose 6-phosphate, although the binding sites for either are located on different segments of the receptor. This receptor functions in the intracellular trafficking of lysosomal enzymes, the activation of transforming growth factor beta, and the degradation of insulin-like growth factor 2. While the related mouse gene shows …			-0.718715		1.56095		1.62659		-1.56754			319.631	340.261	340.774	202.078	194.659	179.064	193.056	194.181	546.135	206.269	542.274	1450.43	356.782	310.358	233.04
ENSG00000169105	CHST14	protein_coding	carbohydrate sulfotransferase 14	4.14669	This gene encodes a member of the HNK-1 family of sulfotransferases. The encoded protein transfers sulfate to the C-4 hydroxyl of N-acetylgalactosamine residues in dermatan sulfate. Mutations in this gene have been associated with adducted thumb-clubfoot syndrome.[provided by RefSeq, Mar 2010].			-1.00081		0.681755		0.524442		-1.85916			16.0179	15.3727	17.0503	7.81213	7.67615	7.41382	38.8718	35.0326	56.6291	65.893	48.1776	62.1429	22.942	11.1932	9.60448
ENSG00000115758	ODC1	protein_coding	ornithine decarboxylase 1	8.83508	This gene encodes the rate-limiting enzyme of the polyamine biosynthesis pathway which catalyzes ornithine to putrescine. The activity level for the enzyme varies in response to growth-promoting stimuli and exhibits a high turnover rate in comparison to other mammalian proteins. Originally localized to both chromosomes 2 and 7, the gene encoding this enzyme has been determined to be located on 2p…			-0.367236		0.0902703		0.401959		2.38948			750.809	746.529	706.238	534.709	563.01	518.861	235.301	242.289	243.035	322.883	286.193	35.1587	44.0105	168.011	192.875
ENSG00000162734	PEA15	protein_coding	phosphoprotein enriched in astrocytes 15	6.92372	This gene encodes a death effector domain-containing protein that functions as a negative regulator of apoptosis. The encoded protein is an endogenous substrate for protein kinase C. This protein is also overexpressed in type 2 diabetes mellitus, where it may contribute to insulin resistance in glucose uptake. Alternative splicing results in multiple transcript variants. [provided by RefSeq, Jul …			0.947669		1.47591		1.31572		0.264846			194.662	188.91	186.112	370.283	346.397	323.961	154.603	162.499	421.662	179.421	358.017	238.52	467.832	305.27	427.661
ENSG00000177076	ACER2	protein_coding	alkaline ceramidase 2	2.80992	The sphingolipid metabolite sphingosine-1-phosphate promotes cell proliferation and survival, whereas its precursor, sphingosine, has the opposite effect. The ceramidase ACER2 hydrolyzes very long chain ceramides to generate sphingosine (Xu et al., 2006 [PubMed 16940153]).[supplied by OMIM, Jul 2010].			0.87486		3.40369		2.61572		1.99368			1.27284	1.33125	0.861629	1.85297	2.11397	2.05251	2.14016	2.0315	21.1159	1.78491	11.6024	1.41803	0.92229	3.16576	4.97687
ENSG00000196975	ANXA4	protein_coding	annexin A4	6.40447	Annexin IV (ANX4) belongs to the annexin family of calcium-dependent phospholipid binding proteins. Although their functions are still not clearly defined, several members of the annexin family have been implicated in membrane-related events along exocytotic and endocytotic pathways. ANX4 has 45 to 59% identity with other members of its family and shares a similar size and exon-intron organizatio…			0.153373		2.86294		2.53118		-0.835984			56.8645	53.9155	54.4649	59.2062	59.4858	55.2586	26.6357	26.4744	184.689	30.3063	139.229	25.8581	46.8639	16.168	19.0343
ENSG00000148773	MKI67	protein_coding	marker of proliferation Ki-67	9.08791	This gene encodes a nuclear protein that is associated with and may be necessary for cellular proliferation. Alternatively spliced transcript variants have been described. A related pseudogene exists on chromosome X. [provided by RefSeq, Mar 2009].			0.236429		-7.79402		-6.78881		-4.27109			307.25	335.823	345.298	382.572	380.394	339.708	412.702	409.78	1.76808	198.385	3.37022	472.453	295.392	9.27115	25.7575
ENSG00000109586	GALNT7	protein_coding	polypeptide N-acetylgalactosaminyltransferase 7	5.6295	This gene encodes GalNAc transferase 7, a member of the GalNAc-transferase family. The enzyme encoded by this gene controls the initiation step of mucin-type O-linked protein glycosylation and transfer of N-acetylgalactosamine to serine and threonine amino acid residues. This enzyme is a type II transmembrane protein and shares common sequence motifs with other family members. Unlike other family…			-1.07927		0.92866		1.53925		-1.8914			99.0004	102.443	101.092	47.1396	45.7277	42.6781	38.1041	38.015	69.2582	16.3617	100.333	250.615	62.8598	41.9463	33.3538
ENSG00000146670	CDCA5	protein_coding	cell division cycle associated 5	6.20052				0.344048		-4.69853		-4.14432		-1.72997			166.874	163.981	165.715	204.879	197.067	194.476	84.2338	86.0579	3.13203	109.623	4.36471	15.348	20.1463	2.60045	6.63583
ENSG00000136003	ISCU	protein_coding	iron-sulfur cluster assembly enzyme	6.25077	Iron-sulfur (Fe-S) clusters are necessary for several mitochondrial enzymes and other subcellular compartment proteins. They contain sulfur and iron, and are created via several steps that include cysteine desulfurases, iron donors, chaperones, and scaffold proteins. This gene encodes the two isomeric forms, ISCU1 and ISCU2, of the Fe-S cluster scaffold protein. Mutations in this gene have been f…			0.783493		1.79712		1.44233		0.896023			53.0294	53.0439	54.3158	88.3942	90.5717	82.3659	47.0835	43.8286	150.944	59.9804	111.991	47.0451	89.1163	113.515	105.213
ENSG00000276023	DUSP14	protein_coding	dual specificity phosphatase 14	5.02022	Dual-specificity phosphatases (DUSPs) constitute a large heterogeneous subgroup of the type I cysteine-based protein-tyrosine phosphatase superfamily. DUSPs are characterized by their ability to dephosphorylate both tyrosine and serine/threonine residues. They have been implicated as major modulators of critical signaling pathways. DUSP14 contains the consensus DUSP C-terminal catalytic domain bu…			0.859172		2.80741		2.00578		-0.8434			38.7968	38.1307	38.094	72.088	63.3153	62.177	16.5397	18.5429	117.552	25.4722	63.979	51.0489	111.194	25.7783	52.2135
ENSG00000244509	APOBEC3C	protein_coding	apolipoprotein B mRNA editing enzyme catalytic subunit 3C	5.26542	This gene is a member of the cytidine deaminase gene family. It is one of seven related genes or pseudogenes found in a cluster thought to result from gene duplication, on chromosome 22. Members of the cluster encode proteins that are structurally and functionally related to the C to U RNA-editing cytidine deaminase APOBEC1. It is thought that the proteins may be RNA editing enzymes and have role…			0.651389		2.74826		1.86231		-1.08203			129.35	125.835	141.357	212.573	188.75	188.318	16.563	15.1282	101.69	22.5345	52.2108	18.8514	27.1499	9.94953	8.90598
ENSG00000131791	PRKAB2	protein_coding	protein kinase AMP-activated non-catalytic subunit beta 2	5.27968	The protein encoded by this gene is a regulatory subunit of the AMP-activated protein kinase (AMPK). AMPK is a heterotrimer consisting of an alpha catalytic subunit, and non-catalytic beta and gamma subunits. AMPK is an important energy-sensing enzyme that monitors cellular energy status. In response to cellular metabolic stresses, AMPK is activated, and thus phosphorylates and inactivates acetyl…			0.406228		1.20854		0.916268		0.557054			18.9603	20.3174	19.5855	25.156	25.5929	23.1085	28.1477	27.3821	61.3271	23.1667	47.5146	42.3739	50.4954	50.8783	68.1045
ENSG00000083799	CYLD	protein_coding	CYLD lysine 63 deubiquitinase	4.98879	This gene is encodes a cytoplasmic protein with three cytoskeletal-associated protein-glycine-conserved (CAP-GLY) domains that functions as a deubiquitinating enzyme. Mutations in this gene have been associated with cylindromatosis, multiple familial trichoepithelioma, and Brooke-Spiegler syndrome. Alternate transcriptional splice variants, encoding different isoforms, have been characterized. [p…			1.74659		1.3649		1.33938		0.691733			31.6391	31.839	31.7477	102.447	105.196	94.8756	39.0346	39.2901	96.4362	21.1214	89.891	71.5686	77.8182	90.3372	120.143
ENSG00000072274	TFRC	protein_coding	transferrin receptor	8.84754				0.420198		0.650037		0.591616		-1.03064			1502.87	1589.73	1481.26	1935.29	2033.75	1824.42	269.451	270.752	405.194	175.962	369.177	823.038	356.724	322.681	187.724
ENSG00000011426	ANLN	protein_coding	anillin actin binding protein	7.8004	This gene encodes an actin-binding protein that plays a role in cell growth and migration, and in cytokinesis. The encoded protein is thought to regulate actin cytoskeletal dynamics in podocytes, components of the glomerulus. Mutations in this gene are associated with focal segmental glomerulosclerosis 8. Alternative splicing results in multiple transcript variants encoding different isoforms. [p…			-0.0244343		-3.87795		-3.8915		-3.1334			474.587	502.514	472.836	458.781	468.349	422.57	150.532	147.911	9.69918	36.6279	9.11617	591.025	550.607	29.0572	84.956
ENSG00000151136	BTBD11	protein_coding	BTB domain containing 11	2.52287				-2.66057		-7.60989		-3.02313		2.43164			29.7712	31.0941	32.046	5.12903	4.05467	4.70662	21.9134	20.7473	0.101033	36.9997	2.37573	2.12704	2.88216	9.15809	14.4067
ENSG00000144554	FANCD2	protein_coding	Fanconi anemia complementation group D2	5.67323	The Fanconi anemia complementation group (FANC) currently includes FANCA, FANCB, FANCC, FANCD1 (also called BRCA2), FANCD2, FANCE, FANCF, FANCG, FANCI, FANCJ (also called BRIP1), FANCL, FANCM and FANCN (also called PALB2). The previously defined group FANCH is the same as FANCA. Fanconi anemia is a genetically heterogeneous recessive disorder characterized by cytogenetic instability, hypersensiti…			-0.361604		-5.21016		-4.38514		-2.54794			69.5763	68.0363	66.7266	50.638	51.8097	48.0748	50.3868	51.5656	1.31343	34.3224	2.20998	46.4195	32.6836	4.40945	7.42165
ENSG00000232533	AC093673.1	antisense_RNA		2.68748				1.1894		2.60246		2.08592		1.06977			3.33913	3.66093	3.56251	7.88625	7.45089	7.4669	12.0035	13.7235	74.8151	22.6832	49.6141	4.96309	10.6352	15.3765	12.9224
ENSG00000136048	DRAM1	protein_coding	DNA damage regulated autophagy modulator 1	5.15922	This gene is regulated as part of the p53 tumor suppressor pathway. The gene encodes a lysosomal membrane protein that is required for the induction of autophagy by the pathway. Decreased transcriptional expression of this gene is associated with various tumors. This gene has a pseudogene on chromosome 4. [provided by RefSeq, Jul 2008]. Publication Note: This RefSeq record includes a subset of th…			-0.196407		4.54212		3.72005		-1.20929			19.3571	19.4457	18.3262	16.2765	16.3746	14.5622	14.7717	15.6253	338.815	16.8451	181.826	227.301	135.75	85.8147	52.3008
ENSG00000111057	KRT18	protein_coding	keratin 18	9.60916	KRT18 encodes the type I intermediate filament chain keratin 18. Keratin 18, together with its filament partner keratin 8, are perhaps the most commonly found members of the intermediate filament gene family. They are expressed in single layer epithelial tissues of the body. Mutations in this gene have been linked to cryptogenic cirrhosis. Two transcript variants encoding the same protein have be…			-0.353434		0.883261		0.710326		0.977494			842.454	794.961	836.443	623.058	608.391	600.466	16.5397	17.2462	29.8048	25.9556	25.0833	23.2306	42.4542	37.9891	73.9545
ENSG00000070669	ASNS	protein_coding	asparagine synthetase (glutamine-hydrolyzing)	7.4194	The protein encoded by this gene is involved in the synthesis of asparagine. This gene complements a mutation in the temperature-sensitive hamster mutant ts11, which blocks progression through the G1 phase of the cell cycle at nonpermissive temperature. Alternatively spliced transcript variants have been described for this gene. [provided by RefSeq, May 2010].			1.14215		-1.57198		-0.952975		-2.58656			23.936	22.5995	21.0602	46.5763	48.8986	45.7038	57.5749	54.0293	17.9334	79.9491	26.133	114.109	180.279	18.7684	23.662
ENSG00000182054	IDH2	protein_coding	isocitrate dehydrogenase (NADP(+)) 2, mitochondrial	6.70333	Isocitrate dehydrogenases catalyze the oxidative decarboxylation of isocitrate to 2-oxoglutarate. These enzymes belong to two distinct subclasses, one of which utilizes NAD(+) as the electron acceptor and the other NADP(+). Five isocitrate dehydrogenases have been reported: three NAD(+)-dependent isocitrate dehydrogenases, which localize to the mitochondrial matrix, and two NADP(+)-dependent isoc…			0.190184		-3.64782		-3.07131		-1.84243			39.4249	37.481	39.0219	41.1212	39.6977	44.1821	116.429	118.108	8.94144	205.599	12.6521	39.9966	81.248	14.1329	15.0179
ENSG00000104419	NDRG1	protein_coding	N-myc downstream regulated 1	8.81608	This gene is a member of the N-myc downregulated gene family which belongs to the alpha/beta hydrolase superfamily. The protein encoded by this gene is a cytoplasmic protein involved in stress responses, hormone responses, cell growth, and differentiation. The encoded protein is necessary for p53-mediated caspase activation and apoptosis. Mutations in this gene are a cause of Charcot-Marie-Tooth …			1.4699		0.565384		0.183451		-1.60855			86.5861	87.6722	88.5821	232.837	225.519	230.288	11.7941	12.7509	17.3777	15.4692	12.6521	234.224	839.428	186.441	114.119
ENSG00000112773	FAM46A	protein_coding	family with sequence similarity 46 member A	5.33183				1.78845		2.50473		2.37728		1.05674			4.6285	5.40423	4.87152	16.5582	16.0974	16.0839	9.60745	8.86081	50.0619	6.84216	43.4814	33.407	52.5129	79.3701	75.4389
ENSG00000148180	GSN	protein_coding	gelsolin	6.52208	The protein encoded by this gene binds to the _plus_ ends of actin monomers and filaments to prevent monomer exchange. The encoded calcium-regulated protein functions in both assembly and disassembly of actin filaments. Defects in this gene are a cause of familial amyloidosis Finnish type (FAF). Multiple transcript variants encoding several different isoforms have been found for this gene. [provi…			1.07664		2.30104		1.61643		-1.1414			53.8559	49.4146	51.4161	105.827	91.7673	110.694	33.5679	34.7084	160.895	69.6487	94.974	229.386	238.153	90.3372	94.5605
ENSG00000101188	NTSR1	protein_coding	neurotensin receptor 1	5.79797	Neurotensin receptor 1 belongs to the large superfamily of G-protein coupled receptors. NTSR1 mediates the multiple functions of neurotensin, such as hypotension, hyperglycemia, hypothermia, antinociception, and regulation of intestinal motility and secretion. [provided by RefSeq, Jul 2008]. Publication Note: This RefSeq record includes a subset of the publications that are available for this gen…			-0.807099		-0.37734		-3.37709		1.41554			53.4923	48.6856	58.6074	30.9817	23.1151	32.6809	10.0029	10.3088	7.47645	5.09443	0.883993	3.83701	1.4699	5.31395	7.15971
ENSG00000077312	SNRPA	protein_coding	small nuclear ribonucleoprotein polypeptide A	5.67348	The protein encoded by this gene associates with stem loop II of the U1 small nuclear ribonucleoprotein, which binds the 5_ splice site of precursor mRNAs and is required for splicing. The encoded protein autoregulates itself by polyadenylation inhibition of its own pre-mRNA via dimerization and has been implicated in the coupling of splicing and polyadenylation. [provided by RefSeq, Oct 2010]. P…			-0.298182		-1.76904		-1.7413		-1.79411			57.1289	52.0613	61.2088	46.2205	38.9526	45.8276	50.1309	46.4652	13.5384	82.6265	13.0941	25.3993	36.1999	7.0099	8.38209
ENSG00000030066	NUP160	protein_coding	nucleoporin 160	6.80817	NUP160 is 1 of up to 60 proteins that make up the 120-MD nuclear pore complex, which mediates nucleoplasmic transport.[supplied by OMIM, Apr 2004]. Publication Note: This RefSeq record includes a subset of the publications that are available for this gene. Please see the Gene record to access additional publications.			-0.33537		-1.24588		-1.36236		-1.10804			228.185	241.051	233.352	172.015	189.946	165.103	125.618	129.022	51.3249	101.48	44.9179	107.228	60.9288	33.9189	34.8381
ENSG00000138182	KIF20B	protein_coding	kinesin family member 20B	6.45074				-0.0583616		-3.32166		-3.45752		-2.31112			62.3525	66.8001	64.7382	59.2951	62.8474	54.1792	61.9948	58.5678	5.75889	2.82611	4.97246	183.801	176.215	26.4567	36.9336
ENSG00000187837	HIST1H1C	protein_coding	histone cluster 1 H1 family member c	7.53153	Histones are basic nuclear proteins responsible for nucleosome structure of the chromosomal fiber in eukaryotes. Two molecules of each of the four core histones (H2A, H2B, H3, and H4) form an octamer, around which approximately 146 bp of DNA is wrapped in repeating units, called nucleosomes. The linker histone, H1, interacts with linker DNA between nucleosomes and functions in the compaction of c…			2.27495		2.85873		3.34805		-1.639			4.59544	5.29329	4.58983	22.8434	21.1397	22.3476	17.7494	17.311	121.543	22.9064	161.881	150.019	460.021	77.7872	90.1075
ENSG00000176170	SPHK1	protein_coding	sphingosine kinase 1	3.30663	The protein encoded by this gene catalyzes the phosphorylation of sphingosine to form sphingosine-1-phosphate (S1P), a lipid mediator with both intra- and extracellular functions. Intracellularly, S1P regulates proliferation and survival, and extracellularly, it is a ligand for cell surface G protein-coupled receptors. This protein, and its product S1P, play a key role in TNF-alpha signaling and …			1.78511		3.47613		2.88083		1.18804			5.27319	4.64352	4.55669	17.8182	11.8175	17.5171	1.81448	1.57766	18.0344	1.41305	11.3262	4.50432	12.8544	14.9243	19.1217
ENSG00000058804	NDC1	protein_coding	NDC1 transmembrane nucleoporin	6.78647				-0.852231		-1.43085		-1.23973		-1.75836			208.398	215.71	204.107	109.933	114.311	105.103	104.612	102.85	36.7761	60.7985	39.8349	225.966	94.65	36.7454	47.2366
ENSG00000138668	HNRNPD	protein_coding	heterogeneous nuclear ribonucleoprotein D	8.37991	This gene belongs to the subfamily of ubiquitously expressed heterogeneous nuclear ribonucleoproteins (hnRNPs). The hnRNPs are nucleic acid binding proteins and they complex with heterogeneous nuclear RNA (hnRNA). These proteins are associated with pre-mRNAs in the nucleus and appear to influence pre-mRNA processing and other aspects of mRNA metabolism and transport. While all of the hnRNPs are p…			-1.1645		-1.91763		-1.89581		-1.31617			377.901	375.919	353.483	149.972	168.13	149.303	400.372	386.245	99.5177	498.845	95.8579	131.918	131.974	50.9913	41.4739
ENSG00000112972	HMGCS1	protein_coding	3-hydroxy-3-methylglutaryl-CoA synthase 1	7.88482				1.63382		-1.12733		-1.18816		0.653786			131.152	138.054	126.262	386.278	408.032	367.364	91.7011	93.4491	40.5143	71.7683	36.8514	80.2018	34.6723	72.4733	87.5754
ENSG00000163507	KIAA1524	protein_coding	KIAA1524	5.84095				-0.236436		-2.84793		-2.4352		-1.97323			189.405	202.096	190.404	152.566	168.771	146.206	53.062	55.0019	7.17336	11.7507	9.06092	55.3447	62.9175	7.68827	18.5105
ENSG00000107165	TYRP1	protein_coding	tyrosinase related protein 1	-0.19039	This gene encodes a melanosomal enzyme that belongs to the tyrosinase family and plays an important role in the melanin biosynthetic pathway. Defects in this gene are the cause of rufous oculocutaneous albinism and oculocutaneous albinism type III. [provided by RefSeq, Mar 2009]. Publication Note: This RefSeq record includes a subset of the publications that are available for this gene. Please se…									5.35557			0	0.0633927	0	0	0.0173277	0.0176941	0.116313	0.12967	0.252583	0	0.828743	0.291946	0.0864647	6.21846	7.07239
ENSG00000139433	GLTP	protein_coding	glycolipid transfer protein	5.2267	The protein encoded by this gene is similar to bovine and porcine proteins which accelerate transfer of certain glycosphingolipids and glyceroglycolipids between membranes. It is thought to be a cytoplasmic protein. [provided by RefSeq, Jul 2008]. Publication Note: This RefSeq record includes a subset of the publications that are available for this gene. Please see the Gene record to access addit…			-0.448073		1.59637		1.11241		0.676814			52.4839	50.8727	50.4716	36.9853	34.9845	34.7335	19.3312	19.3209	55.8713	27.7777	37.9012	22.2296	71.6504	61.7323	66.8821
ENSG00000164237	CMBL	protein_coding	carboxymethylenebutenolidase homolog	5.65833	CMBL (EC 3.1.1.45) is a cysteine hydrolase of the dienelactone hydrolase family that is highly expressed in liver cytosol. CMBL preferentially cleaves cyclic esters, and it activates medoxomil-ester prodrugs in which the medoxomil moiety is linked to an oxygen atom (Ishizuka et al., 2010 [PubMed 20177059]).[supplied by OMIM, Apr 2010].			-0.467607		2.06839		1.35715		-0.178632			58.6001	55.0407	57.4143	40.6468	40.2521	36.2198	36.406	34.0601	141.194	39.5655	81.8246	7.09013	10.7504	6.33152	7.33433
ENSG00000003402	CFLAR	protein_coding	CASP8 and FADD like apoptosis regulator	5.67666	The protein encoded by this gene is a regulator of apoptosis and is structurally similar to caspase-8. However, the encoded protein lacks caspase activity and appears to be itself cleaved into two peptides by caspase-8. Several transcript variants encoding different isoforms have been found for this gene, and partial evidence for several more variants exists. [provided by RefSeq, Feb 2011].			0.73756		2.10789		1.65279		0.510182			32.4491	32.6156	32.5762	54.9517	50.2155	48.9595	19.5638	19.7531	81.0286	15.432	56.0783	95.383	83.352	125.048	97.5292
ENSG00000125657	TNFSF9	protein_coding	TNF superfamily member 9	4.77758	The protein encoded by this gene is a cytokine that belongs to the tumor necrosis factor (TNF) ligand family. This transmembrane cytokine is a bidirectional signal transducer that acts as a ligand for TNFRSF9/4-1BB, which is a costimulatory receptor molecule in T lymphocytes. This cytokine and its receptor are involved in the antigen presentation process and in the generation of cytotoxic T cells…			1.91149		4.71272		4.6219					3.40526	3.54999	3.57908	13.4007	11.4189	12.6866	0.209363	0.324176	6.81974	0.297485	6.07745	0.25024	0.0288216	1.24369	0.698508
ENSG00000149809	TM7SF2	protein_coding	transmembrane 7 superfamily member 2	4.58147				1.81404		1.65074		1.81603					3.5375	3.0904	3.64536	11.1771	10.6219	12.3328	27.4499	27.0147	81.7358	75.524	86.9628	3.92042	1.67165	1.58288	1.48433
ENSG00000131558	EXOC4	protein_coding	exocyst complex component 4	6.01266	The protein encoded by this gene is a component of the exocyst complex, a multiple protein complex essential for targeting exocytic vesicles to specific docking sites on the plasma membrane. Though best characterized in yeast, the component proteins and functions of exocyst complex have been demonstrated to be highly conserved in higher eukaryotes. At least eight components of the exocyst complex…			-2.05905		-1.74112		-0.680136		-0.983906			29.92	31.1892	29.6434	6.03328	7.8321	6.74144	151.765	153.141	43.5958	179.793	86.2998	127.581	128.804	52.9134	60.2463
ENSG00000172927	MYEOV	protein_coding	myeloma overexpressed	5.95996				-0.500015						1.69702			136.475	133.03	138.623	93.7752	86.2224	92.9116	0.302414	0.302564	1.56601	0.446228	0.607745	1.66826	2.88216	5.76621	7.07239
ENSG00000149948	HMGA2	protein_coding	high mobility group AT-hook 2	7.46561	This gene encodes a protein that belongs to the non-histone chromosomal high mobility group (HMG) protein family. HMG proteins function as architectural factors and are essential components of the enhancesome. This protein contains structural DNA-binding domains and may act as a transcriptional regulating factor. Identification of the deletion, amplification, and rearrangement of this gene that a…			-1.62416		1.91901		1.87979		0.927859			399.638	407.821	412.654	131.101	127.947	115.772	22.3088	24.2916	84.3122	18.5928	77.8466	242.816	395.576	524.385	526.588
ENSG00000139734	DIAPH3	protein_coding	diaphanous related formin 3	5.34653	This gene encodes a member of the diaphanous subfamily of the formin family. Members of this family are involved in actin remodeling and regulate cell movement and adhesion. Mutations in this gene are associated with autosomal dominant auditory neuropathy 1. Multiple transcript variants encoding different isoforms have been found for this gene. [provided by RefSeq, Apr 2012].			-0.864648		-3.83638		-3.20033		-2.93842			62.6997	64.5497	62.319	32.1824	34.69	31.6547	32.6839	32.3312	2.17221	12.4572	3.20447	90.837	100.76	8.02746	13.7082
ENSG00000196584	XRCC2	protein_coding	X-ray repair cross complementing 2	5.08252	This gene encodes a member of the RecA/Rad51-related protein family that participates in homologous recombination to maintain chromosome stability and repair DNA damage. This gene is involved in the repair of DNA double-strand breaks by homologous recombination and it functionally complements Chinese hamster irs1, a repair-deficient mutant that exhibits hypersensitivity to a number of different D…			-0.16276		-5.00927		-4.64738		-1.60347			58.1042	60.445	58.6239	51.0827	53.5251	45.2968	45.5016	43.2451	1.31343	24.0219	1.60224	16.9329	13.4308	2.93963	5.76269
ENSG00000196639	HRH1	protein_coding	histamine receptor H1	4.09336	Histamine is a ubiquitous messenger molecule released from mast cells, enterochromaffin-like cells, and neurons. Its various actions are mediated by histamine receptors H1, H2, H3 and H4. This gene was thought to be intronless until recently. The protein encoded by this gene is an integral membrane protein and belongs to the G protein-coupled receptor superfamily. It mediates the contraction of s…			0.680502		1.20376		1.42313		-1.63925			27.8702	29.0973	28.0692	44.7678	43.4058	40.8556	7.07183	6.69964	15.155	8.0321	16.7406	144.013	96.7828	31.5445	36.4097
ENSG00000119801	YPEL5	protein_coding	yippee like 5	5.76386				2.6626		2.49853		2.74035		0.225405			25.1096	24.7232	22.4521	148.697	150.421	134.351	56.7142	57.0766	307.393	48.267	344.868	74.78	193.047	140.989	127.914
ENSG00000100097	LGALS1	protein_coding	galectin 1	7.53945	The galectins are a family of beta-galactoside-binding proteins implicated in modulating cell-cell and cell-matrix interactions. This gene product may act as an autocrine negative growth factor that regulates cell proliferation. [provided by RefSeq, Jul 2008]. Publication Note: This RefSeq record includes a subset of the publications that are available for this gene. Please see the Gene record to…			1.49298		1.34465		1.07913		-2.56845			45.0948	42.1403	45.1196	125.913	101.315	124.938	275.731	289.684	686.419	434.961	541.777	717.813	2247.19	191.642	236.794
ENSG00000136527	TRA2B	protein_coding	transformer 2 beta homolog	7.76936	This gene encodes a nuclear protein which functions as sequence-specific serine/arginine splicing factor which plays a role in mRNA processing, splicing patterns, and gene expression. Alternative splicing results in multiple transcript variants. [provided by RefSeq, Aug 2011].			-0.97756		-1.71717		-1.66618		-0.869017			391.191	390.515	368.081	184.304	191.956	176.357	214.248	214.561	62.3375	170.385	61.2717	228.844	236.913	119.847	102.506
ENSG00000006652	IFRD1	protein_coding	interferon related developmental regulator 1	6.35467	This gene is an immediate early gene that encodes a protein related to interferon-gamma. This protein may function as a transcriptional co-activator/repressor that controls the growth and differentiation of specific cell types during embryonic development and tissue regeneration. Mutations in this gene are associated with sensory/motor neuropathy with ataxia. This gene may also be involved in mod…			0.312983		0.772916		0.180003		1.55219			105.067	107.847	106.478	125.009	130.044	120.426	50.5961	51.8682	83.706	34.5827	52.6528	52.9257	70.6705	165.75	148.957
ENSG00000123358	NR4A1	protein_coding	nuclear receptor subfamily 4 group A member 1	5.5586	This gene encodes a member of the steroid-thyroid hormone-retinoid receptor superfamily. Expression is induced by phytohemagglutinin in human lymphocytes and by serum stimulation of arrested fibroblasts. The encoded protein acts as a nuclear transcription factor. Translocation of the protein from the nucleus to mitochondria induces apoptosis. Multiple transcript variants encoding different isofor…			3.32213		-0.0058613		-1.09327		-1.65562			1.091	1.41049	1.11018	12.6892	8.75047	12.7751	6.62984	6.6348	6.31457	11.6763	2.81773	24.0647	14.209	7.23602	3.49254
ENSG00000133119	RFC3	protein_coding	replication factor C subunit 3	5.89391	The elongation of primed DNA templates by DNA polymerase delta and DNA polymerase epsilon requires the accessory proteins proliferating cell nuclear antigen (PCNA) and replication factor C (RFC). RFC, also named activator 1, is a protein complex consisting of five distinct subunits of 140, 40, 38, 37, and 36 kDa. This gene encodes the 38 kDa subunit. This subunit is essential for the interaction …			-0.349196		-3.20333		-3.2644		-1.58231			130.557	142.063	133.387	100.668	105.162	95.8488	90.631	88.5649	9.29505	55.2207	8.45318	26.1501	22.8843	5.20089	9.0806
ENSG00000185088	RPS27L	protein_coding	ribosomal protein S27 like	6.84338	This gene encodes a protein sharing 96% amino acid similarity with ribosomal protein S27, which suggests the encoded protein may be a component of the 40S ribosomal subunit. [provided by RefSeq, Jul 2008].			1.0445		2.20108		1.73179		0.201845			17.1089	16.2919	16.8183	33.398	34.1701	30.5046	67.7872	69.6978	302.241	46.7052	207.131	223.881	720.049	495.668	433.511
ENSG00000135486	HNRNPA1	protein_coding	heterogeneous nuclear ribonucleoprotein A1	10.1451	This gene belongs to the A/B subfamily of ubiquitously expressed heterogeneous nuclear ribonucleoproteins (hnRNPs). The hnRNPs are RNA binding proteins and they complex with heterogeneous nuclear RNA (hnRNA). These proteins are associated with pre-mRNAs in the nucleus and appear to influence pre-mRNA processing and other aspects of mRNA metabolism and transport. While all of the hnRNPs are presen…			-1.26762		-2.1551		-1.83593		0.402253			1341.98	1365.12	1235.46	529.372	540.692	480.589	1012.41	1023.94	218.535	899.186	258.678	67.5647	113.355	116.229	90.4568
ENSG00000120549	KIAA1217	protein_coding	KIAA1217	5.72068				-0.0638511		1.82207		1.20637		1.41845			21.4895	22.9165	25.1861	22.295	19.6496	21.0382	16.9119	16.1007	55.7703	18.1838	34.531	16.8912	8.67529	31.4315	28.8135
ENSG00000137807	KIF23	protein_coding	kinesin family member 23	6.8033	The protein encoded by this gene is a member of kinesin-like protein family. This family includes microtubule-dependent molecular motors that transport organelles within cells and move chromosomes during cell division. This protein has been shown to cross-bridge antiparallel microtubules and drive microtubule movement in vitro. Alternate splicing of this gene results in multiple transcript varian…			0.282794		-3.17832		-3.57673		-2.04526			123.746	129.48	123.395	147.586	149.243	136.917	75.8128	72.5722	7.83007	34.2852	5.63545	159.528	167.943	22.7256	46.5381
ENSG00000170425	ADORA2B	protein_coding	adenosine A2b receptor	4.98089	This gene encodes an adenosine receptor that is a member of the G protein-coupled receptor superfamily. This integral membrane protein stimulates adenylate cyclase activity in the presence of adenosine. This protein also interacts with netrin-1, which is involved in axon elongation. The gene is located near the Smith-Magenis syndrome region on chromosome 17. [provided by RefSeq, Jul 2008]. Public…			-1.67169		1.54566		1.52556		-1.8315			68.568	65.8492	64.324	19.6415	19.355	20.012	4.14074	3.15531	10.1538	3.53264	9.50292	22.8969	13.3156	3.9572	4.97687
ENSG00000162512	SDC3	protein_coding	syndecan 3	5.65898	The protein encoded by this gene belongs to the syndecan proteoglycan family. It may play a role in the organization of cell shape by affecting the actin cytoskeleton, possibly by transferring signals from the cell surface in a sugar-dependent mechanism. Allelic variants of this gene have been associated with obesity. [provided by RefSeq, Oct 2009]. Publication Note: This RefSeq record includes a…			0.581228		0.743625		1.43301		-1.82591			22.2829	22.2033	23.4628	33.2201	30.1328	32.7871	80.884	83.0107	131.192	123.494	200.722	427.201	183.536	75.1868	77.3597
ENSG00000135046	ANXA1	protein_coding	annexin A1	8.82823	This gene encodes a membrane-localized protein that binds phospholipids. This protein inhibits phospholipase A2 and has anti-inflammatory activity. Loss of function or expression of this gene has been detected in multiple tumors. [provided by RefSeq, Dec 2014]. Publication Note: This RefSeq record includes a subset of the publications that are available for this gene. Please see the Gene record t…			1.98361		2.59901		2.2828		-0.0404801			40.0035	39.3193	38.6076	144.191	155.29	141.836	93.3295	97.9012	553.914	21.0099	422.106	533.303	950.852	386.562	863.53
ENSG00000166833	NAV2	protein_coding	neuron navigator 2	4.14474	This gene encodes a member of the neuron navigator gene family, which may play a role in cellular growth and migration. Multiple transcript variants encoding different isoforms have been found for this gene. [provided by RefSeq, Oct 2011].			-1.04123		-1.76092		-1.66147		-1.86147			36.1023	38.3843	40.6623	18.426	17.7955	16.7386	183.286	187.071	52.2342	179.904	53.0948	49.3806	17.12	8.02746	8.20747
ENSG00000152223	EPG5	protein_coding	ectopic P-granules autophagy protein 5 homolog	5.36514				0.780204		2.14092		1.79271		-1.42684			26.1841	28.0988	29.2457	46.102	47.1832	42.5188	38.3135	37.8205	160.491	30.046	119.615	305.251	135.288	57.4359	87.7501
ENSG00000186594	MIR22HG	lincRNA	MIR22 host gene	4.28647				1.14095		2.862		2.68974		0.0768785			23.7376	25.8008	24.2085	53.0543	53.9063	47.0839	6.90899	7.34799	49.6073	7.84617	41.7686	79.0758	64.2144	59.4711	72.9941
ENSG00000101868	POLA1	protein_coding	DNA polymerase alpha 1, catalytic subunit	5.75706	This gene encodes the catalytic subunit of DNA polymerase, which together with a regulatory and two primase subunits, forms the DNA polymerase alpha complex. The catalytic subunit plays an essential role in the initiation of DNA replication. [provided by RefSeq, Mar 2010]. Publication Note: This RefSeq record includes a subset of the publications that are available for this gene. Please see the G…			-2.03403		-3.09506		-2.79208		-1.70827			100.819	101.317	95.9391	23.0954	23.6003	22.1884	58.4356	57.2279	6.46612	29.3395	7.56919	50.7987	34.0383	10.4018	12.3985
ENSG00000111145	ELK3	protein_coding	ELK3, ETS transcription factor	5.84083	The protein encoded by this gene is a member of the ETS-domain transcription factor family and the ternary complex factor (TCF) subfamily. Proteins in this subfamily regulate transcription when recruited by serum response factor to bind to serum response elements. This protein is activated by signal-induced phosphorylation; studies in rodents suggest that it is a transcriptional inhibitor in the …			-0.372353		1.55395		1.07699		0.790596			80.7508	80.3503	82.7496	61.9782	61.5132	54.887	59.8314	60.448	168.826	31.8309	115.085	91.2124	102.403	149.469	142.234
ENSG00000185813	PCYT2	protein_coding	phosphate cytidylyltransferase 2, ethanolamine	5.54858	This gene encodes an enzyme that catalyzes the formation of CDP-ethanolamine from CTP and phosphoethanolamine in the Kennedy pathway of phospholipid synthesis. Alternative splicing results in multiple transcript variants. [provided by RefSeq, May 2010].			-0.567644		0.913567		0.917169		0.415501			15.8857	14.8814	16.1556	9.88746	8.66383	11.3419	38.6392	38.8363	69.7634	69.1653	66.3547	13.5964	9.16526	10.4018	16.2403
ENSG00000181163	NPM1	protein_coding	nucleophosmin	10.848	This gene encodes a phosphoprotein which moves between the nucleus and the cytoplasm. The gene product is thought to be involved in several processes including regulation of the ARF/p53 pathway. A number of genes are fusion partners have been characterized, in particular the anaplastic lymphoma kinase gene on chromosome 2. Mutations in this gene are associated with acute myeloid leukemia. More th…			-0.964508		-0.548893		-0.631746		1.41663			2723.36	2772.31	2581.04	1319.55	1373.2	1225.69	712.091	722.718	468.794	380.93	419.952	183.342	364.132	639.257	621.148
ENSG00000074800	ENO1	protein_coding	enolase 1	11.2788	This gene encodes alpha-enolase, one of three enolase isoenzymes found in mammals. Each isoenzyme is a homodimer composed of 2 alpha, 2 gamma, or 2 beta subunits, and functions as a glycolytic enzyme. Alpha-enolase in addition, functions as a structural lens protein (tau-crystallin) in the monomeric form. Alternative splicing of this gene results in a shorter isoform that has been shown to bind t…			-0.715765		-0.482906		-0.906645		-1.19267			2147.33	2115.53	2147.2	1206.24	1234.35	1249.41	962.117	996.106	669.749	1561.69	473.71	1727.66	3290.87	989.978	904.218
ENSG00000112742	TTK	protein_coding	TTK protein kinase	5.95348	This gene encodes a dual specificity protein kinase with the ability to phosphorylate tyrosine, serine and threonine. Associated with cell proliferation, this protein is essential for chromosome alignment at the centromere during mitosis and is required for centrosome duplication. It has been found to be a critical mitotic checkpoint protein for accurate segregation of chromosomes during mitosis.…			0.328744		-4.80137		-5.24163		-3.10281			63.8403	68.0521	65.6164	77.8693	84.2644	72.7226	55.6674	50.6579	1.8186	7.66024	1.27074	55.3447	66.6931	2.60045	9.6918
ENSG00000131981	LGALS3	protein_coding	galectin 3	7.75942	This gene encodes a member of the galectin family of carbohydrate binding proteins. Members of this protein family have an affinity for beta-galactosides. The encoded protein is characterized by an N-terminal proline-rich tandem repeat domain and a single C-terminal carbohydrate recognition domain. This protein can self-associate through the N-terminal domain allowing it to bind to multivalent sa…			0.467447		1.37239		1.22659		-1.21605			75.7091	73.8525	72.9071	103.129	89.5667	98.2906	18.959	19.0399	47.0309	29.4882	40.3322	135.046	222.56	69.7598	63.3896
ENSG00000163346	PBXIP1	protein_coding	PBX homeobox interacting protein 1	5.38076				2.53066		2.08154		2.42828		-0.216281			3.5375	3.5183	3.81105	19.8787	18.5406	20.9498	44.4083	47.5026	186.053	86.7169	224.479	222.129	92.4307	159.645	79.7172
ENSG00000113810	SMC4	protein_coding	structural maintenance of chromosomes 4	7.48653	Members of the structural maintenance of chromosomes, or SMC, family (e.g., SMC1A; MIM 300040) are critical for mitotic chromosome condensation in frogs and for DNA repair in mammals.[supplied by OMIM, Nov 2010].			-0.267651		-2.76648		-2.8298		-2.39094			254.849	274.491	259.268	212.795	217.913	189.716	201.454	184.089	27.0769	32.4631	24.586	361.179	412.955	62.5238	66.009
ENSG00000109685	NSD2	protein_coding	nuclear receptor binding SET domain protein 2	7.66047	This gene encodes a protein that contains four domains present in other developmental proteins: a PWWP domain, an HMG box, a SET domain, and a PHD-type zinc finger. It is expressed ubiquitously in early development. Wolf-Hirschhorn syndrome (WHS) is a malformation syndrome associated with a hemizygous deletion of the distal short arm of chromosome 4. This gene maps to the 165 kb WHS critical regi…			-0.900884		-1.66448		-1.77041		-1.18305			222.052	230.116	230.784	122.904	113.115	110.252	272.614	268.137	81.5338	262.828	71.8796	148.684	201.319	73.9431	59.8097
ENSG00000139289	PHLDA1	protein_coding	pleckstrin homology like domain family A member 1	8.30476	This gene encodes an evolutionarily conserved proline-histidine rich nuclear protein. The encoded protein may play an important role in the anti-apoptotic effects of insulin-like growth factor-1. [provided by RefSeq, Jul 2008]. Publication Note: This RefSeq record includes a subset of the publications that are available for this gene. Please see the Gene record to access additional publications.			-0.841588		1.84558		1.72177		1.70817			156.295	163.981	159.136	85.3553	88.7523	79.1633	30.2646	29.3271	102.347	18.221	89.1175	193.894	367.417	872.054	709.859
ENSG00000131374	TBC1D5	protein_coding	TBC1 domain family member 5	5.77489				-2.57739		-0.820483		-0.458025		-0.38573			70.6508	75.6751	74.4481	11.6515	12.2333	11.1296	125.711	123.662	67.4902	90.3983	82.3218	93.1726	117.39	62.6368	77.5344
ENSG00000010818	HIVEP2	protein_coding	human immunodeficiency virus type I enhancer binding protein 2	5.30199	This gene encodes a member of a family of closely related, large, zinc finger-containing transcription factors. The encoded protein regulates transcription by binding to regulatory regions of various cellular and viral genes that maybe involved in growth, development and metastasis. The protein contains the ZAS domain comprised of two widely separated regions of zinc finger motifs, a stretch of h…			0.948952		1.07567		0.788939		1.08094			47.657	51.0787	49.7094	94.1162	93.6213	83.6576	42.0588	44.0015	86.737	18.2953	67.4597	46.2943	58.4789	108.993	83.559
ENSG00000182541	LIMK2	protein_coding	LIM domain kinase 2	5.34641	There are approximately 40 known eukaryotic LIM proteins, so named for the LIM domains they contain. LIM domains are highly conserved cysteine-rich structures containing 2 zinc fingers. Although zinc fingers usually function by binding to DNA or RNA, the LIM motif probably mediates protein-protein interactions. LIM kinase-1 and LIM kinase-2 belong to a small subfamily with a unique combination of…			-0.275775		2.08371		1.63353		0.88864			26.928	23.3602	27.075	22.295	18.8871	19.3042	31.4278	32.7418	130.08	40.2349	90.333	13.5129	14.7566	18.6554	26.9799
ENSG00000189091	SF3B3	protein_coding	splicing factor 3b subunit 3	8.04839	This gene encodes subunit 3 of the splicing factor 3b protein complex. Splicing factor 3b, together with splicing factor 3a and a 12S RNA unit, forms the U2 small nuclear ribonucleoproteins complex (U2 snRNP). The splicing factor 3b/3a complex binds pre-mRNA upstream of the intron_s branch site in a sequence independent manner and may anchor the U2 snRNP to the pre-mRNA. Splicing factor 3b is als…			-0.646006		-0.867697		-1.20118		-0.538777			336.046	343.509	342.282	212.232	209.907	195.997	298.226	297.875	156.147	428.751	117.571	335.53	233.858	159.645	184.843
ENSG00000137804	NUSAP1	protein_coding	nucleolar and spindle associated protein 1	7.1948	NUSAP1 is a nucleolar-spindle-associated protein that plays a role in spindle microtubule organization (Raemaekers et al., 2003 [PubMed 12963707]).[supplied by OMIM, Jun 2009].			0.615036		-6.37123		-5.4205		-3.48349			81.1806	84.2648	81.1423	125.261	121.813	110.606	121.152	124.354	1.41446	58.7161	2.59673	92.2133	130.331	4.63558	12.5731
ENSG00000139318	DUSP6	protein_coding	dual specificity phosphatase 6	6.99891	The protein encoded by this gene is a member of the dual specificity protein phosphatase subfamily. These phosphatases inactivate their target kinases by dephosphorylating both the phosphoserine/threonine and phosphotyrosine residues. They negatively regulate members of the mitogen-activated protein (MAP) kinase superfamily (MAPK/ERK, SAPK/JNK, p38), which are associated with cellular proliferati…			0.506949		-2.13037		-1.90906		2.24196			32.6475	34.0894	32.7419	46.4725	44.3588	42.9789	102.123	101.964	22.2778	108.396	24.6413	27.3178	42.5983	169.933	116.302
ENSG00000150347	ARID5B	protein_coding	AT-rich interaction domain 5B	6.38203	This gene encodes a member of the AT-rich interaction domain (ARID) family of DNA binding proteins. The encoded protein forms a histone H3K9Me2 demethylase complex with PHD finger protein 2 and regulates the transcription of target genes involved in adipogenesis and liver development. This gene also plays a role in cell growth and differentiation of B-lymphocyte progenitors, and single nucleotide…			3.10339		1.70046		1.73624		-1.7118			1.98364	1.53727	1.93867	15.5057	14.4513	14.4561	36.941	37.0641	114.976	24.2822	111.825	985.527	1219.09	269.881	315.638
ENSG00000074590	NUAK1	protein_coding	NUAK family kinase 1	4.4415				-0.803823		2.5924		2.69112		1.31861			39.6398	40.6664	40.3972	22.295	21.2957	21.8168	18.9125	21.7198	117.3	19.8571	119.173	22.2296	26.17	55.4008	49.6814
ENSG00000171914	TLN2	protein_coding	talin 2	5.31179	This gene encodes a protein related to talin 1, a cytoskeletal protein that plays a significant role in the assembly of actin filaments and in spreading and migration of various cell types, including fibroblasts and osteoclasts. This protein has a different pattern of expression compared to talin 1 but, like talin 1, is thought to associate with unique transmembrane receptors to form novel linkag…			-2.10736		0.20471		0.570737		-1.32292			17.4726	19.2872	19.4695	4.56572	3.81208	3.96347	117.499	112.532	126.696	100.662	154.92	127.122	50.063	23.6301	39.2038
ENSG00000168439	STIP1	protein_coding	stress induced phosphoprotein 1	8.53255	STIP1 is an adaptor protein that coordinates the functions of HSP70 (see HSPA1A; MIM 140550) and HSP90 (see HSP90AA1; MIM 140571) in protein folding. It is thought to assist in the transfer of proteins from HSP70 to HSP90 by binding both HSP90 and substrate-bound HSP70. STIP1 also stimulates the ATPase activity of HSP70 and inhibits the ATPase activity of HSP90, suggesting that it regulates both …			-0.299435		-0.512012		-0.602507		1.09595			751.008	742.741	747.48	590.253	575.053	558.089	192.172	186.142	126.797	262.828	112.985	123.201	130.735	226.691	246.748
ENSG00000160216	AGPAT3	protein_coding	1-acylglycerol-3-phosphate O-acyltransferase 3	6.20295	The protein encoded by this gene is an acyltransferase that converts lysophosphatidic acid into phosphatidic acid, which is the second step in the de novo phospholipid biosynthetic pathway. The encoded protein may be an integral membrane protein. Two transcript variants encoding the same protein have been found for this gene. [provided by RefSeq, Jul 2008].			-0.728568		0.392471		0.3259		-1.08747			41.2763	40.397	43.6448	26.0454	21.1571	24.3293	91.4918	89.6023	113.612	117.581	102.93	133.586	110.415	56.4184	44.0933
ENSG00000173638	SLC19A1	protein_coding	solute carrier family 19 member 1	4.67514	The membrane protein encoded by this gene is a transporter of folate and is involved in the regulation of intracellular concentrations of folate. Three transcript variants encoding different isoforms have been found for this gene.[provided by RefSeq, Mar 2011].			-2.17728		-0.846849		-1.11415		-1.64717			24.3492	22.8372	25.5009	5.55892	3.86407	5.75057	35.7313	35.7458	18.9942	54.5513	14.9726	20.3945	7.66653	3.73107	4.19105
ENSG00000139618	BRCA2	protein_coding	BRCA2, DNA repair associated	5.44801	Inherited mutations in BRCA1 and this gene, BRCA2, confer increased lifetime risk of developing breast or ovarian cancer. Both BRCA1 and BRCA2 are involved in maintenance of genome stability, specifically the homologous recombination pathway for double-strand DNA repair. The BRCA2 protein contains several copies of a 70 aa motif called the BRC motif, and these motifs mediate binding to the RAD51 …			-0.174136		-3.68983		-3.39337		-2.22989			48.8307	53.3133	53.0565	44.1749	45.4851	40.5725	44.3385	38.9876	3.08151	4.42509	3.59122	89.7944	51.2159	11.1932	15.2799
ENSG00000135679	MDM2	protein_coding	MDM2 proto-oncogene	7.83976	This gene encodes a nuclear-localized E3 ubiquitin ligase. The encoded protein can promote tumor formation by targeting tumor suppressor proteins, such as p53, for proteasomal degradation. This gene is itself transcriptionally-regulated by p53. Overexpression or amplification of this locus is detected in a variety of different cancers. There is a pseudogene for this gene on chromosome 2. Alternat…			0.04138		3.54693		2.42485		1.50834			29.2918	31.7598	30.3393	30.196	29.7862	29.0183	86.6531	83.4861	950.419	50.3122	414.261	186.095	244.464	522.916	541.169
ENSG00000137812	KNL1	protein_coding	kinetochore scaffold 1	6.65064	The protein encoded by this gene is a component of the multiprotein assembly that is required for creation of kinetochore-microtubule attachments and chromosome segregation. The encoded protein functions as a scaffold for proteins that influence the spindle assembly checkpoint during the eukaryotic cell cycle and it interacts with at least five different kinetochore proteins and two checkpoint ki…			0.00381502		-5.51382		-5.05591		-3.64344			35.0774	37.6077	33.3053	35.8735	34.1182	30.6815	64.7398	61.1612	1.31343	9.18485	1.71274	192.017	113.615	5.54008	15.9784
ENSG00000166311	SMPD1	protein_coding	sphingomyelin phosphodiesterase 1	3.72625	The protein encoded by this gene is a lysosomal acid sphingomyelinase that converts sphingomyelin to ceramide. The encoded protein also has phospholipase C activity. Defects in this gene are a cause of Niemann-Pick disease type A (NPA) and Niemann-Pick disease type B (NPB). Multiple transcript variants encoding different isoforms have been identified. [provided by RefSeq, Jul 2010].			2.02373		2.25874		2.68689		-0.448087			4.43014	4.04129	4.19216	17.1659	15.5602	16.0131	26.6124	26.604	121.745	46.5936	155.417	69.8169	27.2364	27.022	36.0605
ENSG00000165244	ZNF367	protein_coding	zinc finger protein 367	4.92747				-0.636632		-4.45893		-2.98132		-1.6523			20.9109	19.3031	20.1323	12.4223	12.268	12.032	22.9834	21.3524	0.959815	9.51953	2.54148	16.8078	18.0135	3.0527	6.54851
ENSG00000111331	OAS3	protein_coding	2'-5'-oligoadenylate synthetase 3	5.89547	This gene encodes an enzyme included in the 2_, 5_ oligoadenylate synthase family. This enzyme is induced by interferons and catalyzes the 2_, 5_ oligomers of adenosine in order to bind and activate RNase L. This enzyme family plays a significant role in the inhibition of cellular protein synthesis and viral infection resistance. [provided by RefSeq, Jul 2008]. Sequence Note: This RefSeq record w…			0.294483		-5.54785		-4.424		-1.07385			6.87663	7.19508	7.42327	8.90909	8.23064	7.82078	68.1594	70.5623	1.41446	70.8387	2.92823	17.3082	10.3181	6.67071	4.88956
ENSG00000170385	SLC30A1	protein_coding	solute carrier family 30 member 1	6.05421				0.15334		2.25349		1.91613		0.414311			71.5269	74.1854	72.8077	76.9651	78.1824	74.8105	37.2667	36.0916	167.159	16.3617	125.527	123.577	47.2674	88.9805	113.071
ENSG00000125740	FOSB	protein_coding	FosB proto-oncogene, AP-1 transcription factor subunit	6.62717	The Fos gene family consists of 4 members: FOS, FOSB, FOSL1, and FOSL2. These genes encode leucine zipper proteins that can dimerize with proteins of the JUN family, thereby forming the transcription factor complex AP-1. As such, the FOS proteins have been implicated as regulators of cell proliferation, differentiation, and transformation. Alternatively spliced transcript variants encoding differ…			3.00433						-1.73701			2.52915	2.69419	3.57908	24.3999	19.6149	22.8077	0.441989	0.432235	0.909299	0.446228	0.939242	25.8164	18.9069	8.93197	2.88135
ENSG00000157214	STEAP2	protein_coding	STEAP2 metalloreductase	4.80601	This gene is a member of the STEAP family and encodes a multi-pass membrane protein that localizes to the Golgi complex, the plasma membrane, and the vesicular tubular structures in the cytosol. A highly similar protein in mouse has both ferrireductase and cupric reductase activity, and stimulates the cellular uptake of both iron and copper in vitro. Increased transcriptional expression of the hu…			0.196881		2.12047		1.78189		1.51671			9.24047	10.3964	10.9195	10.9992	11.6962	10.4572	9.18872	9.22821	38.2916	4.79695	28.7298	4.96309	1.81576	11.6455	5.50075
ENSG00000143476	DTL	protein_coding	denticleless E3 ubiquitin protein ligase homolog	5.72482				-1.04844		-5.39894		-4.59634		-2.33842			73.9899	76.3249	71.2336	35.5622	34.2394	31.6193	80	76.3975	1.76808	51.7996	2.92823	52.3001	40.1484	3.84414	12.1366
ENSG00000102554	KLF5	protein_coding	Kruppel like factor 5	7.57098	This gene encodes a member of the Kruppel-like factor subfamily of zinc finger proteins. The encoded protein is a transcriptional activator that binds directly to a specific recognition motif in the promoters of target genes. This protein acts downstream of multiple different signaling pathways and is regulated by post-translational modification. It may participate in both promoting and suppressi…			0.127349		1.87162		1.88769		0.546751			95.8596	95.3427	98.3086	102.151	101.8	95.3533	1.34923	1.92344	5.75889	0.669342	5.52495	25.4827	33.8942	29.7355	45.665
ENSG00000105373	NOP53	protein_coding	NOP53 ribosome biogenesis factor	7.03452				0.644913		-1.44571		-1.52547		-1.32309			91.0162	81.8242	94.3319	129.115	108.073	156.752	132.225	124.916	45.1113	256.098	40.4979	30.3624	91.5085	23.0648	18.6851
ENSG00000109107	ALDOC	protein_coding	aldolase, fructose-bisphosphate C	6.03181	This gene encodes a member of the class I fructose-biphosphate aldolase gene family. Expressed specifically in the hippocampus and Purkinje cells of the brain, the encoded protein is a glycolytic enzyme that catalyzes the reversible aldol cleavage of fructose-1,6-biphosphate and fructose 1-phosphate to dihydroxyacetone phosphate and either glyceraldehyde-3-phosphate or glyceraldehyde, respectivel…			1.24296		-2.95441		-3.02214		-0.817382			4.77728	5.75289	4.95437	10.9399	11.4882	12.2266	12.2129	11.6055	1.46498	30.3063	1.32599	9.71764	19.5698	7.0099	7.33433
ENSG00000112983	BRD8	protein_coding	bromodomain containing 8	5.99364	The protein encoded by this gene interacts with thyroid hormone receptor in a ligand-dependent manner and enhances thyroid hormone-dependent activation from thyroid response elements. This protein contains a bromodomain and is thought to be a nuclear receptor coactivator. Multiple alternatively spliced transcript variants that encode distinct isoforms have been identified. [provided by RefSeq, Ju…			1.48877		-0.700941		-0.623045		0.799953			44.5824	45.7696	45.948	120.829	125.106	116.073	75.5336	75.144	44.303	69.3884	44.3654	64.1448	55.6256	102.548	79.8045
ENSG00000276043	UHRF1	protein_coding	ubiquitin like with PHD and ring finger domains 1	6.43829	This gene encodes a member of a subfamily of RING-finger type E3 ubiquitin ligases. The protein binds to specific DNA sequences, and recruits a histone deacetylase to regulate gene expression. Its expression peaks at late G1 phase and continues during G2 and M phases of the cell cycle. It plays a major role in the G1/S transition by regulating topoisomerase IIalpha and retinoblastoma gene express…			-1.0188		-3.7004		-3.91426		-2.50683			79.9904	77.4501	81.7554	39.8315	30.3754	41.3157	79.3487	84.1777	6.01147	73.702	4.91721	33.1151	31.3867	4.29639	5.58806
ENSG00000178202	KDELC2	protein_coding	KDEL motif containing 2	5.73204				-1.76774		-0.42149		0.257346		-2.67921			91.7105	96.8958	88.1182	25.6155	27.1871	24.1347	88.235	85.4744	61.9839	40.7183	94.1452	404.179	191.894	34.4842	47.8478
ENSG00000121957	GPSM2	protein_coding	G protein signaling modulator 2	5.93942	The protein encoded by this gene belongs to a family of proteins that modulate activation of G proteins, which transduce extracellular signals received by cell surface receptors into integrated cellular responses. The N-terminal half of this protein contains 10 copies of leu-gly-asn (LGN) repeat, and the C-terminal half contains 4 GoLoco motifs, which are involved in guanine nucleotide exchange. …			0.00665381		-2.80561		-3.10725		-1.41042			68.4192	73.2028	71.6147	69.8645	69.6572	63.3094	40.6863	39.1821	5.45579	20.824	4.19896	45.3351	82.9773	25.1	16.5896
ENSG00000048392	RRM2B	protein_coding	ribonucleotide reductase regulatory TP53 inducible subunit M2B	6.78762	This gene encodes the small subunit of a p53-inducible ribonucleotide reductase. This heterotetrameric enzyme catalyzes the conversion of ribonucleoside diphosphates to deoxyribonucleoside diphosphates. The product of this reaction is necessary for DNA synthesis. Mutations in this gene have been associated with autosomal recessive mitochondrial DNA depletion syndrome, autosomal dominant progressi…			0.213203		3.12309		2.98097		2.23095			38.1356	37.3542	35.2771	42.1144	43.0592	36.4675	55.5278	56.2986	465.763	16.5848	400.449	56.2622	92.546	303.461	301.057
ENSG00000163590	PPM1L	protein_coding	protein phosphatase, Mg2+/Mn2+ dependent 1L	4.27854	PPM1L, or PP2CE, belongs to the PP2C group of serine/threonine phosphatases, which are distinguished from other phosphatases by their structure, absolute requirement for Mg(2+) or Mn(2+), and insensitivity to okadaic acid. PP2Cs regulate stress-activated protein kinase (SAPK; see MIM 601158) signaling cascades that respond to extracellular stimuli (Jin et al., 2004 [PubMed 15560375]).[supplied by…			-3.91454		-5.92339		-1.96728		2.2889			12.1333	13.5185	14.4323	0.978369	0.693106	0.831621	29.5668	28.5923	0.454649	15.6923	6.74044	2.41898	0.979933	9.38422	5.23881
ENSG00000164687	FABP5	protein_coding	fatty acid binding protein 5	5.45421	This gene encodes the fatty acid binding protein found in epidermal cells, and was first identified as being upregulated in psoriasis tissue. Fatty acid binding proteins are a family of small, highly conserved, cytoplasmic proteins that bind long-chain fatty acids and other hydrophobic ligands. FABPs may play roles in fatty acid uptake, transport, and metabolism. Polymorphisms in this gene are as…			-0.871599		-2.09269		-1.78141		2.14345			76.1389	74.6608	65.9478	40.1576	37.4624	34.5742	6.02501	5.72711	1.31343	6.21	1.54699	2.08533	2.01751	7.46215	8.38209
ENSG00000127946	HIP1	protein_coding	huntingtin interacting protein 1	5.59645	The product of this gene is a membrane-associated protein that functions in clathrin-mediated endocytosis and protein trafficking within the cell. The encoded protein binds to the huntingtin protein in the brain; this interaction is lost in Huntington_s disease. Alternative splicing results in multiple transcript variants. [provided by RefSeq, Jul 2013].			-0.809181		-2.03677		-1.66113		-0.290786			54.3353	57.5765	56.0225	31.7822	30.7566	28.2043	102.448	101.402	23.7428	98.1701	29.227	68.0652	77.7606	38.7806	65.1359
ENSG00000204525	HLA-C	protein_coding	major histocompatibility complex, class I, C	7.62719	HLA-C belongs to the HLA class I heavy chain paralogues. This class I molecule is a heterodimer consisting of a heavy chain and a light chain (beta-2 microglobulin). The heavy chain is anchored in the membrane. Class I molecules play a central role in the immune system by presenting peptides derived from endoplasmic reticulum lumen. They are expressed in nearly all cells. The heavy chain is appro…			0.94698		1.93449		2.11525		-0.741752			83.7098	74.4706	83.7769	144.191	129.247	166.784	55.6441	55.1748	202.47	94.5259	217.738	238.478	120.301	105.035	84.3448
ENSG00000135750	KCNK1	protein_coding	potassium two pore domain channel subfamily K member 1	5.26002	This gene encodes one of the members of the superfamily of potassium channel proteins containing two pore-forming P domains. The product of this gene has not been shown to be a functional channel, however, it may require other non-pore-forming proteins for activity. [provided by RefSeq, Jul 2008]. Publication Note: This RefSeq record includes a subset of the publications that are available for th…			0.885885		1.32862		1.27065		0.931273			66.4686	66.2454	65.5501	119.88	112.508	114.268	14.1669	14.8473	34.8564	14.1305	31.7685	1.29291	1.21051	2.26126	1.9209
ENSG00000206503	HLA-A	protein_coding	major histocompatibility complex, class I, A	8.12672	HLA-A belongs to the HLA class I heavy chain paralogues. This class I molecule is a heterodimer consisting of a heavy chain and a light chain (beta-2 microglobulin). The heavy chain is anchored in the membrane. Class I molecules play a central role in the immune system by presenting peptides derived from the endoplasmic reticulum lumen. They are expressed in nearly all cells. The heavy chain is a…			0.766506		0.667457		0.792604		-0.582765			114.407	113.6	118.64	197.482	172.462	187.893	67.6941	70.5407	104.973	110.925	108.621	396.129	191.75	187.232	159.522
ENSG00000166401	SERPINB8	protein_coding	serpin family B member 8	3.76017	The superfamily of high molecular weight serine proteinase inhibitors (serpins) regulate a diverse set of intracellular and extracellular processes such as complement activation, fibrinolysis, coagulation, cellular differentiation, tumor suppression, apoptosis, and cell migration. Serpins are characterized by well-conserved a tertiary structure that consists of 3 beta sheets and 8 or 9 alpha heli…			0.503452		2.3678		1.79742		1.60581			23.5062	25.1986	24.9541	34.1836	34.0488	30.6461	4.02443	4.2359	20.4087	2.3427	13.0389	21.5623	26.3429	65.1242	61.7306
ENSG00000110090	CPT1A	protein_coding	carnitine palmitoyltransferase 1A	6.43206	The mitochondrial oxidation of long-chain fatty acids is initiated by the sequential action of carnitine palmitoyltransferase I (which is located in the outer membrane and is detergent-labile) and carnitine palmitoyltransferase II (which is located in the inner membrane and is detergent-stable), together with a carnitine-acylcarnitine translocase. CPT I is the key enzyme in the carnitine-dependen…			-1.09604		0.241205		0.320464		-0.855893			55.7239	56.0709	55.542	25.4376	24.5013	24.1347	101.425	101.986	114.925	131.6	115.195	56.6376	61.5629	34.3711	22.5269
ENSG00000080546	SESN1	protein_coding	sestrin 1	4.48585	This gene encodes a member of the sestrin family. Sestrins are induced by the p53 tumor suppressor protein and play a role in the cellular response to DNA damage and oxidative stress. The encoded protein mediates p53 inhibition of cell growth by activating AMP-activated protein kinase, which results in the inhibition of the mammalian target of rapamycin protein. The encoded protein also plays a c…			-0.083788		1.26454		1.09131		0.981912			7.075	6.92566	7.27414	6.44834	6.79244	5.76827	30.474	29.2407	68.551	30.6038	57.6805	11.6361	13.5173	19.786	23.4873
ENSG00000163235	TGFA	protein_coding	transforming growth factor alpha	6.25763	This gene encodes a growth factor that is a ligand for the epidermal growth factor receptor, which activates a signaling pathway for cell proliferation, differentiation and development. This protein may act as either a transmembrane-bound ligand or a soluble ligand. This gene has been associated with many types of cancers, and it may also be involved in some cases of cleft lip/palate. Alternative…			-0.322764									189.24	197.849	192.624	151.988	148.463	138.368	0.0697878	0.0648352	0	0	0.110499	0.0834132	0.144108	0	0.349254
ENSG00000174371	EXO1	protein_coding	exonuclease 1	5.66257	This gene encodes a protein with 5_ to 3_ exonuclease activity as well as an RNase H activity. It is similar to the Saccharomyces cerevisiae protein Exo1 which interacts with Msh2 and which is involved in mismatch repair and recombination. Alternative splicing of this gene results in three transcript variants encoding two different isoforms. [provided by RefSeq, Jul 2008].			-0.588513		-5.72088		-4.93276		-2.4219			63.394	68.1789	65.1856	43.1817	42.73	38.0069	57.4819	54.3967	1.01033	37.6319	1.65749	24.8989	27.6399	1.92207	6.54851
ENSG00000082438	COBLL1	protein_coding	cordon-bleu WH2 repeat protein like 1	4.21781				-1.54347		2.45928		2.03732		1.58385			10.6456	11.1254	11.2343	3.76524	3.58682	3.36187	13.0271	13.9828	71.0768	5.02006	50.3323	3.29482	4.32323	7.9144	11.9619
ENSG00000115129	TP53I3	protein_coding	tumor protein p53 inducible protein 3	4.76723	The protein encoded by this gene is similar to oxidoreductases, which are enzymes involved in cellular responses to oxidative stresses and irradiation. This gene is induced by the tumor suppressor p53 and is thought to be involved in p53-mediated cell death. It contains a p53 consensus binding site in its promoter region and a downstream pentanucleotide microsatellite sequence. P53 has been shown…			0.227284		3.72609		3.06613		1.21003			15.1088	16.0542	15.2608	16.6175	16.9811	17.7825	29.4039	32.2447	390.291	31.5706	234.369	12.6788	12.8544	16.8464	34.7508
ENSG00000153234	NR4A2	protein_coding	nuclear receptor subfamily 4 group A member 2	3.82994	This gene encodes a member of the steroid-thyroid hormone-retinoid receptor superfamily. The encoded protein may act as a transcription factor. Mutations in this gene have been associated with disorders related to dopaminergic dysfunction, including Parkinson disease, schizophernia, and manic depression. Misregulation of this gene may be associated with rheumatoid arthritis. Alternatively spliced…			3.62713						2.62214			1.02488	0.998436	1.11018	12.7484	11.7828	12.1558	0.0232626	0.0648352	1.01033	0.0743713	0.276248	5.12991	10.2893	60.9409	20.9552
ENSG00000186871	ERCC6L	protein_coding	ERCC excision repair 6 like, spindle assembly checkpoint helicase	4.63671				-0.265677		-5.17228		-5.28843		-2.33583			40.7308	45.1832	43.7443	35.4733	34.7593	31.8847	29.3341	28.0953	0.757749	12.3084	0.662994	26.2335	24.7577	2.82657	5.93732
ENSG00000075213	SEMA3A	protein_coding	semaphorin 3A	6.21413	This gene is a member of the semaphorin family and encodes a protein with an Ig-like C2-type (immunoglobulin-like) domain, a PSI domain and a Sema domain. This secreted protein can function as either a chemorepulsive agent, inhibiting axonal outgrowth, or as a chemoattractive agent, stimulating the growth of apical dendrites. In both cases, the protein is vital for normal neuronal pattern develop…					1.29037		1.90212		-1.32587			1.05794	0.618079	0.712501	1.05249	1.3169	0.937786	21.8668	21.2659	50.4156	6.58186	73.0951	1442.05	558.879	378.308	329.259
ENSG00000059728	MXD1	protein_coding	MAX dimerization protein 1	5.25536	This gene encodes a member of the MYC/MAX/MAD network of basic helix-loop-helix leucine zipper transcription factors. The MYC/MAX/MAD transcription factors mediate cellular proliferation, differentiation and apoptosis. The encoded protein antagonizes MYC-mediated transcriptional activation of target genes by competing for the binding partner MAX and recruiting repressor complexes containing histo…			1.15238		0.22651		0.343469		1.07153			34.4162	37.1006	37.4643	80.7599	76.1377	72.4572	12.934	12.9887	14.4983	10.3748	14.9174	11.511	13.3156	23.9693	21.4791
ENSG00000135476	ESPL1	protein_coding	extra spindle pole bodies like 1, separase	5.30666	Stable cohesion between sister chromatids before anaphase and their timely separation during anaphase are critical for chromosome inheritance. In vertebrates, sister chromatid cohesion is released in 2 steps via distinct mechanisms. The first step involves phosphorylation of STAG1 (MIM 604358) or STAG2 (MIM 300826) in the cohesin complex. The second step involves cleavage of the cohesin subunit S…			-0.334001		-4.58197		-4.19509		-2.31682			47.624	46.3559	52.2114	37.8748	34.1875	37.5999	66.0658	65.7213	2.62686	65.8558	3.25972	21.2287	12.5374	2.71351	3.2306
ENSG00000138835	RGS3	protein_coding	regulator of G protein signaling 3	4.73762	This gene encodes a member of the regulator of G-protein signaling (RGS) family. This protein is a GTPase-activating protein that inhibits G-protein-mediated signal transduction. Alternative splicing and the use of alternative promoters results in multiple transcript variants encoding different isoforms. Long isoforms are largely cytosolic and plasma membrane-associated with a function in Wnt sig…			0.0861708		2.20115		1.85086		0.784433			7.60397	9.1444	9.72647	9.51687	7.98805	9.07706	11.4452	12.4051	52.4867	17.2541	39.0614	17.9338	34.73	33.2405	45.1411
ENSG00000137831	UACA	protein_coding	uveal autoantigen with coiled-coil domains and ankyrin repeats	7.18777				-0.176879		1.17755		1.71614		0.369699			58.4514	61.7604	59.1542	51.0383	53.1266	46.0931	42.6171	44.3041	94.0114	7.10246	129.56	624.765	669.41	647.285	811.666
ENSG00000084774	CAD	protein_coding	carbamoyl-phosphate synthetase 2, aspartate transcarbamylase, and dihydroorotase	6.85219	The de novo synthesis of pyrimidine nucleotides is required for mammalian cells to proliferate. This gene encodes a trifunctional protein which is associated with the enzymatic activities of the first 3 enzymes in the 6-step pathway of pyrimidine biosynthesis: carbamoylphosphate synthetase (CPS II), aspartate transcarbamoylase, and dihydroorotase. This protein is regulated by the mitogen-activate…			-1.02441		-0.807387		-1.03271		-1.56531			195.538	198.562	216.733	97.155	91.0049	95.8311	147.462	155.086	82.6451	169.976	67.0729	84.4142	31.6749	15.4896	19.2963
ENSG00000162909	CAPN2	protein_coding	calpain 2	8.25767	The calpains, calcium-activated neutral proteases, are nonlysosomal, intracellular cysteine proteases. The mammalian calpains include ubiquitous, stomach-specific, and muscle-specific proteins. The ubiquitous enzymes consist of heterodimers with distinct large, catalytic subunits associated with a common small, regulatory subunit. This gene encodes the large subunit of the ubiquitous enzyme, calp…			-0.776967		1.82498		1.33819		-0.717276			866.224	873.457	865.672	483.566	488.363	466.734	207.409	204.533	697.634	168.079	472.328	770.196	1138.8	458.809	548.241
ENSG00000188486	H2AFX	protein_coding	H2A histone family member X	5.98321	Histones are basic nuclear proteins that are responsible for the nucleosome structure of the chromosomal fiber in eukaryotes. Two molecules of each of the four core histones (H2A, H2B, H3, and H4) form an octamer, around which approximately 146 bp of DNA is wrapped in repeating units, called nucleosomes. The linker histone, H1, interacts with linker DNA between nucleosomes and functions in the co…			0.384763		-2.75519		-2.46444		-1.57092			39.2762	34.7075	39.2704	49.5707	35.0712	54.9047	93.5621	81.3466	12.3766	158.002	14.3649	23.1472	29.9744	6.78377	8.73135
ENSG00000175592	FOSL1	protein_coding	FOS like 1, AP-1 transcription factor subunit	6.57888	The Fos gene family consists of 4 members: FOS, FOSB, FOSL1, and FOSL2. These genes encode leucine zipper proteins that can dimerize with proteins of the JUN family, thereby forming the transcription factor complex AP-1. As such, the FOS proteins have been implicated as regulators of cell proliferation, differentiation, and transformation. Several transcript variants encoding different isoforms h…			-0.683967		1.91431		0.691812		2.26367			340.492	322.526	363.111	214.278	180.675	208.985	16.8421	15.5388	58.2961	14.4652	23.7021	21.3955	21.0397	74.2823	103.816
ENSG00000150991	UBC	protein_coding	ubiquitin C	9.91973	This gene represents a ubiquitin gene, ubiquitin C. The encoded protein is a polyubiquitin precursor. Conjugation of ubiquitin monomers or polymers can lead to various effects within a cell, depending on the residues to which ubiquitin is conjugated. Ubiquitination has been associated with protein degradation, DNA repair, cell cycle regulation, kinase modification, endocytosis, and regulation of …			0.221022		0.688056		0.523002		1.04795			1098.51	1100.62	1076.67	1163.12	1266.77	1181.4	286.851	332.043	476.624	358.135	403.322	441.84	543.229	878.272	893.042
ENSG00000106992	AK1	protein_coding	adenylate kinase 1	2.17295	Adenylate kinase is an enzyme involved in regulating the adenine nucleotide composition within a cell by catalyzing the reversible transfer of phosphate group among adinine nucleotides. Three isozymes of adenylate kinase have been identified in vertebrates, adenylate isozyme 1 (AK1), 2 (AK2) and 3 (AK3). AK1 is found in the cytosol of skeletal muscle, brain and erythrocytes, whereas AK2 and AK3 a…			2.07787		2.21237		2.06842		1.42606			0.743866	0.982588	1.0439	3.55771	2.96303	4.52968	3.90812	4.04139	17.6303	5.83815	15.1384	2.79434	1.55636	3.9572	6.28657
ENSG00000131979	GCH1	protein_coding	GTP cyclohydrolase 1	4.70501	This gene encodes a member of the GTP cyclohydrolase family. The encoded protein is the first and rate-limiting enzyme in tetrahydrobiopterin (BH4) biosynthesis, catalyzing the conversion of GTP into 7,8-dihydroneopterin triphosphate. BH4 is an essential cofactor required by aromatic amino acid hydroxylases as well as nitric oxide synthases. Mutations in this gene are associated with malignant hy…			1.17217		-3.14395		-2.25698		2.31228			16.2824	16.498	15.6087	35.8735	35.8682	31.5485	85.5598	79.8986	8.94144	101.442	15.6909	0.667306	3.22801	11.6455	5.06418
ENSG00000188643	S100A16	protein_coding	S100 calcium binding protein A16	6.96447				-0.511963		1.81905		1.08054		0.401692			317.73	306.805	315.008	207.77	201.85	213.284	51.5732	51.3711	173.626	56.2991	98.7309	33.8658	99.4056	63.9936	87.1389
ENSG00000136861	CDK5RAP2	protein_coding	CDK5 regulatory subunit associated protein 2	6.18549	This gene encodes a regulator of CDK5 (cyclin-dependent kinase 5) activity. The protein encoded by this gene is localized to the centrosome and Golgi complex, interacts with CDK5R1 and pericentrin (PCNT), plays a role in centriole engagement and microtubule nucleation, and has been linked to primary microcephaly and Alzheimer_s disease. Alternative splicing results in multiple transcript variants…			-0.505852		-1.70606		-1.40471		-1.04106			67.1794	70.1599	70.024	47.021	47.5471	43.669	105.124	99.7598	30.0069	61.3191	35.0835	120.699	106.553	48.8432	47.7605
ENSG00000129353	SLC44A2	protein_coding	solute carrier family 44 member 2	6.49808				0.155755		0.444898		0.32228		-2.28493			138.326	133.061	146.709	154.301	142.035	144.366	77.4877	78.0184	101.185	125.65	88.1783	159.486	60.3235	16.9594	23.0508
ENSG00000189057	FAM111B	protein_coding	family with sequence similarity 111 member B	4.75587	This gene encodes a protein with a trypsin-like cysteine/serine peptidase domain in the C-terminus. Mutations in this gene are associated with an autosomal dominant form of hereditary fibrosing poikiloderma (HFP). Affected individuals display mottled pigmentation, telangiectasia, epidermal atrophy, tendon contractures, and progressive pulmonary fibrosis. Alternative splicing results in multiple t…			-0.75157		-7.41597		-5.43813		-2.60987			37.3917	40.2068	34.9954	22.458	22.2834	18.6319	19.0288	18.2619	0.101033	2.23114	0.386747	63.0187	38.4768	4.63558	9.95374
ENSG00000128512	DOCK4	protein_coding	dedicator of cytokinesis 4	3.85715	This gene is a member of the dedicator of cytokinesis (DOCK) family and encodes a protein with a DHR-1 (CZH-1) domain, a DHR-2 (CZH-2) domain and an SH3 domain. This membrane-associated, cytoplasmic protein functions as a guanine nucleotide exchange factor and is involved in regulation of adherens junctions between cells. Mutations in this gene have been associated with ovarian, prostate, glioma,…			-1.97822		-1.28514		-1.08322		0.986174			8.82722	9.82588	8.76542	1.91227	2.4432	2.22945	59.1568	59.5836	23.2881	28.9676	25.4148	66.3969	30.6661	96.4426	73.4306
ENSG00000152818	UTRN	protein_coding	utrophin	6.24372	This gene shares both structural and functional similarities with the dystrophin gene. It contains an actin-binding N-terminus, a triple coiled-coil repeat central region, and a C-terminus that consists of protein-protein interaction motifs which interact with dystroglycan protein components. The protein encoded by this gene is located at the neuromuscular synapse and myotendinous junctions, wher…			-1.61018		1.1665		1.30285		-2.13308			73.7585	80.2077	75.1606	24.059	24.5533	22.4361	7.74644	8.42858	17.3777	4.09042	18.1218	681.319	383.99	87.8498	126.517
ENSG00000144354	CDCA7	protein_coding	cell division cycle associated 7	6.13391	This gene was identified as a c-Myc responsive gene, and behaves as a direct c-Myc target gene. Overexpression of this gene is found to enhance the transformation of lymphoblastoid cells, and it complements a transformation-defective Myc Box II mutant, suggesting its involvement in c-Myc-mediated cell transformation. Two alternatively spliced transcript variants encoding distinct isoforms have be…			-1.01854		-2.89848		-3.54994		-3.1769			241.112	244.221	238.721	114.617	116.477	107.208	65.0655	63.4521	8.2342	49.4197	4.97246	20.2694	16.8606	0.904503	2.6194
ENSG00000104332	SFRP1	protein_coding	secreted frizzled related protein 1	6.19223	This gene encodes a member of the SFRP family that contains a cysteine-rich domain homologous to the putative Wnt-binding site of Frizzled proteins. Members of this family act as soluble modulators of Wnt signaling; epigenetic silencing of SFRP genes leads to deregulated activation of the Wnt-pathway which is associated with cancer. This gene may also be involved in determining the polarity of ph…			-1.26928		2.05584		3.26668		-2.35384			187.124	189.687	179.683	75.4827	74.0584	69.0246	79.372	83.6158	324.013	84.0767	711.559	2150.94	1416.18	356.035	256.964
ENSG00000092853	CLSPN	protein_coding	claspin	5.59517	The product of this gene is an essential upstream regulator of checkpoint kinase 1 and triggers a checkpoint arrest of the cell cycle in response to replicative stress or DNA damage. The protein is also required for efficient DNA replication during a normal S phase. Multiple transcript variants encoding different isoforms have been found for this gene. [provided by RefSeq, Jun 2010].			-0.388854		-6.07073		-5.03253		-2.82077			45.8552	50.2863	48.9306	35.6215	36.2148	33.0525	48.9445	50.9389	0.707232	18.5928	1.38124	75.1553	53.2046	4.63558	11.2634
ENSG00000127603	MACF1	protein_coding	microtubule-actin crosslinking factor 1	8.51242	This gene encodes a large protein containing numerous spectrin and leucine-rich repeat (LRR) domains. The encoded protein is a member of a family of proteins that form bridges between different cytoskeletal elements. This protein facilitates actin-microtubule interactions at the cell periphery and couples the microtubule network to cellular junctions. Alternative splicing results in multiple tran…			0.629404		0.960715		0.943709		-1.72331			367.9	409.2	397.924	588.178	588.326	544.199	317.209	322.555	595.186	148.891	558.076	4018.98	1068.36	708.565	664.368
ENSG00000168785	TSPAN5	protein_coding	tetraspanin 5	5.89806	The protein encoded by this gene is a member of the transmembrane 4 superfamily, also known as the tetraspanin family. Most of these members are cell-surface proteins that are characterized by the presence of four hydrophobic domains. The proteins mediate signal transduction events that play a role in the regulation of cell development, activation, growth and motility. [provided by RefSeq, Jul 20…			-0.457466		1.22764		1.06105		-1.87525			70.1879	73.2503	70.9684	48.6368	52.7974	46.3762	40.0117	41.8187	91.6371	47.6348	77.4599	149.894	59.9488	22.4995	28.2023
ENSG00000181192	DHTKD1	protein_coding	dehydrogenase E1 and transketolase domain containing 1	5.05521	This gene encodes a component of a mitochondrial 2-oxoglutarate-dehydrogenase-complex-like protein involved in the degradation pathways of several amino acids, including lysine. Mutations in this gene are associated with 2-aminoadipic 2-oxoadipic aciduria and Charcot-Marie-Tooth Disease Type 2Q. [provided by RefSeq, May 2013].			0.256781		-1.31301		-1.04795		-0.687425			49.1117	49.6999	51.0847	57.961	55.2752	56.1964	75.8593	72.5506	28.5419	81.2135	32.542	30.1539	40.7249	19.4468	18.7724
ENSG00000140525	FANCI	protein_coding	Fanconi anemia complementation group I	6.84092	The Fanconi anemia complementation group (FANC) currently includes FANCA, FANCB, FANCC, FANCD1 (also called BRCA2), FANCD2, FANCE, FANCF, FANCG, FANCI, FANCJ (also called BRIP1), FANCL, FANCM and FANCN (also called PALB2). The previously defined group FANCH is the same as FANCA. Fanconi anemia is a genetically heterogeneous recessive disorder characterized by cytogenetic instability, hypersensiti…			-0.455557		-4.17356		-3.8977		-2.02311			211.671	225.773	212.044	149.083	156.07	143.092	134.225	131.01	7.02181	71.4336	8.06643	66.5221	59.113	12.4369	14.5814
ENSG00000170348	TMED10	protein_coding	transmembrane p24 trafficking protein 10	8.46721	This gene is a member of the EMP24/GP25L/p24 family and encodes a protein with a GOLD domain. This type I membrane protein is localized to the plasma membrane and golgi cisternae and is involved in vesicular protein trafficking. The protein is also a member of a heteromeric secretase complex and regulates the complex_s gamma-secretase activity without affecting its epsilon-secretase activity. Mut…			-0.429889		0.962048		1.13667		-0.758555			657.363	669.649	649.138	470.581	477.03	440.901	245.676	245.185	457.074	223.449	489.456	895.233	376.928	351.852	313.979
ENSG00000067057	PFKP	protein_coding	phosphofructokinase, platelet	7.54547	The PFKP gene encodes the platelet isoform of phosphofructokinase (PFK) (ATP:D-fructose-6-phosphate-1-phosphotransferase, EC 2.7.1.11). PFK catalyzes the irreversible conversion of fructose-6-phosphate to fructose-1,6-bisphosphate and is a key regulatory enzyme in glycolysis. The PFKP gene, which maps to chromosome 10p, is also expressed in fibroblasts. See also the muscle (PFKM; MIM 610681) and …			-0.807433		1.01131		0.792993		-1.47675			149.468	139.638	152.939	80.4042	70.9048	87.2671	84.8387	90.7477	169.231	125.613	138.013	255.954	530.663	111.254	132.455
ENSG00000049239	H6PD	protein_coding	hexose-6-phosphate dehydrogenase/glucose 1-dehydrogenase	5.79703	There are 2 forms of glucose-6-phosphate dehydrogenase. G form is X-linked and H form, encoded by this gene, is autosomally linked. This H form shows activity with other hexose-6-phosphates, especially galactose-6-phosphate, whereas the G form is specific for glucose-6-phosphate. Both forms are present in most tissues, but H form is not found in red cells. [provided by RefSeq, Jul 2008].			-0.737613		0.165473		0.360548		-1.2019			40.4333	38.6854	43.0815	24.563	21.7809	22.9846	68.6944	67.8608	73.1985	88.8737	79.5041	216.666	104.392	66.0287	57.2776
ENSG00000095794	CREM	protein_coding	cAMP responsive element modulator	3.98276	This gene encodes a bZIP transcription factor that binds to the cAMP responsive element found in many viral and cellular promoters. It is an important component of cAMP-mediated signal transduction during the spermatogenetic cycle, as well as other complex processes. Alternative promoter and translation initiation site usage allows this gene to exert spatial and temporal specificity to cAMP respo…			1.31843		1.12516		0.784039		1.17392			18.1338	17.75	17.3486	44.1156	42.8166	38.8031	13.2597	12.578	26.9253	11.4532	20.1661	12.22	26.0259	40.0242	34.4015
ENSG00000170144	HNRNPA3	protein_coding	heterogeneous nuclear ribonucleoprotein A3	8.72086				-0.835519		-1.58757		-1.32484		-0.76976			878.225	894.028	803.072	480.646	471.503	415.103	501.192	519.352	162.31	283.317	184.754	95.0077	102.403	56.8706	44.006
ENSG00000187535	IFT140	protein_coding	intraflagellar transport 140	4.38429	This gene encodes one of the subunits of the intraflagellar transport (IFT) complex A. Intraflagellar transport is involved in the genesis, resorption and signaling of primary cilia. The primary cilium is a microtubule-based sensory organelle at the surface of most quiescent mammalian cells, that receives signals from its environment, such as the flow of fluid, light or odors, and transduces thos…			-0.302219		-0.440254		-0.562799		-0.648694			5.88481	5.99061	5.74972	4.92149	4.08933	4.51199	26.9381	27.4037	19.1458	35.5495	16.6854	28.6524	26.0547	18.2031	12.3112
ENSG00000137801	THBS1	protein_coding	thrombospondin 1	8.86477	The protein encoded by this gene is a subunit of a disulfide-linked homotrimeric protein. This protein is an adhesive glycoprotein that mediates cell-to-cell and cell-to-matrix interactions. This protein can bind to fibrinogen, fibronectin, laminin, type V collagen and integrins alpha-V/beta-1. This protein has been shown to play roles in platelet aggregation, angiogenesis, and tumorigenesis. [pr…			-0.89587		3.07479		3.24969		-2.37704			289.645	297.867	303.973	156.776	151.773	144.932	53.2713	57.5953	446.718	38.2268	478.461	15499.5	6655.59	1527.82	2254.17
ENSG00000123416	TUBA1B	protein_coding	tubulin alpha 1b	7.21492				-0.441829		-2.36062		-2.51579		-1.07041			299.448	292.431	299.317	207.355	207.915	205.322	213.969	220.807	40.4638	304.29	34.4757	54.7608	86.1188	21.3689	36.759
ENSG00000198938	MT-CO3	protein_coding	mitochondrially encoded cytochrome c oxidase III	12.3421				0.0704715		0.764788		0.892145		1.77011			3317.13	3194	3484.02	3691.43	3158.1	3093.15	6179.38	6542.59	10332.1	8959.84	10707.5	764.107	117.131	1799.85	887.454
ENSG00000136810	TXN	protein_coding	thioredoxin	8.12248	The protein encoded by this gene acts as a homodimer and is involved in many redox reactions. The encoded protein is active in the reversible S-nitrosylation of cysteines in certain proteins, which is part of the response to intracellular nitric oxide. This protein is found in the cytoplasm. Two transcript variants encoding different isoforms have been found for this gene. [provided by RefSeq, Oc…			-0.691443		0.924562		0.559337		0.916651			734.295	724.23	688.79	410.07	443.415	404.61	73.6726	73.6528	133.667	83.7049	98.4547	44.7929	159.268	149.13	180.564
ENSG00000075643	MOCOS	protein_coding	molybdenum cofactor sulfurase	4.48945	MOCOS sulfurates the molybdenum cofactor of xanthine dehydrogenase (XDH; MIM 607633) and aldehyde oxidase (AOX1; MIM 602841), which is required for their enzymatic activities (Ichida et al., 2001 [PubMed 11302742]).[supplied by OMIM, Feb 2010]. Sequence Note: This RefSeq record was created from transcript and genomic sequence data to make the sequence consistent with the reference genome assembly…			-1.23825		2.50403		1.59797		-0.497865			45.0452	48.0042	47.2736	20.2641	18.3327	17.7118	2.76825	2.50696	14.2962	2.67737	7.23769	5.88063	4.17913	3.73107	2.53209
ENSG00000142089	IFITM3	protein_coding	interferon induced transmembrane protein 3	6.1565	The protein encoded by this gene is an interferon-induced membrane protein that helps confer immunity to influenza A H1N1 virus, West Nile virus, and dengue virus. Two transcript variants, only one of them protein-coding, have been found for this gene. Another variant encoding an N-terminally truncated isoform has been reported, but the full-length nature of this variant has not been determined. …			1.60176		1.13171		0.864143		-1.17652			7.22377	6.5453	7.04216	20.3679	17.3103	21.9937	22.0995	23.4487	47.7382	56.1503	37.6249	64.2282	52.974	21.4819	23.9239
ENSG00000183337	BCOR	protein_coding	BCL6 corepressor	5.50892	The protein encoded by this gene was identified as an interacting corepressor of BCL6, a POZ/zinc finger transcription repressor that is required for germinal center formation and may influence apoptosis. This protein selectively interacts with the POZ domain of BCL6, but not with eight other POZ proteins. Specific class I and II histone deacetylases (HDACs) have been shown to interact with this …					-2.3448		-2.41131		0.743585			0.297547	0.17433	0.215407	0.311299	0.554485	0.442352	136.551	135.678	25.6119	134.612	23.2048	29.57	31.502	44.5468	44.6172
ENSG00000138678	GPAT3	protein_coding	glycerol-3-phosphate acyltransferase 3	5.39137	This gene encodes a member of the lysophosphatidic acid acyltransferase protein family. The encoded protein is an enzyme which catalyzes the conversion of glycerol-3-phosphate to lysophosphatidic acid in the synthesis of triacylglycerol. Multiple alternatively spliced variants, encoding the same protein, have been identified. [provided by RefSeq, Jan 2012].			-1.33727		-2.57372		-2.63068		-1.51295			183.239	185.455	179.004	69.82	71.1474	64.2472	1.93079	1.88022	0.3031	1.00401	0.276248	35.9511	31.9055	7.57521	13.1843
ENSG00000116830	TTF2	protein_coding	transcription termination factor 2	6.00341	This gene encodes a member of the SWI2/SNF2 family of proteins, which play a critical role in altering protein-DNA interactions. The encoded protein has been shown to have dsDNA-dependent ATPase activity and RNA polymerase II termination activity. This protein interacts with cell division cycle 5-like, associates with human splicing complexes, and plays a role in pre-mRNA splicing. [provided by R…			-0.378796		-1.40478		-1.16863		-1.56084			188.611	193.57	190.586	145.54	142.815	128.813	58.9474	56.666	20.8634	38.9334	23.3153	45.2934	26.3429	7.9144	13.4463
ENSG00000012822	CALCOCO1	protein_coding	calcium binding and coiled-coil domain 1	5.72079				3.09966		0.645075		0.572844		0.341151			6.26501	6.10155	6.06455	48.9629	49.2972	51.1536	47.0602	47.6107	70.7737	47.7464	63.8685	85.7905	117.39	118.829	104.514
ENSG00000179163	FUCA1	protein_coding	fucosidase, alpha-L- 1, tissue	5.35233	The protein encoded by this gene is a lysosomal enzyme involved in the degradation of fucose-containing glycoproteins and glycolipids. Mutations in this gene are associated with fucosidosis (FUCA1D), which is an autosomal recessive lysosomal storage disease. A pseudogene of this locus is present on chr 2.[provided by RefSeq, Oct 2009]. Publication Note: This RefSeq record includes a subset of the…			0.403654		2.56672		3.04913		1.01893			15.5716	14.5486	14.7803	18.7817	20.7585	16.7209	17.8657	17.8945	101.286	32.8349	134.256	10.4684	3.05509	11.3063	13.0097
ENSG00000184009	ACTG1	protein_coding	actin gamma 1	11.4773	Actins are highly conserved proteins that are involved in various types of cell motility, and maintenance of the cytoskeleton. In vertebrates, three main groups of actin isoforms, alpha, beta and gamma have been identified. The alpha actins are found in muscle tissues and are a major constituent of the contractile apparatus. The beta and gamma actins co-exist in most cell types as components of t…			-0.441757		0.0896344		0.125015		-1.55253			2541.68	2447.53	2645.95	1807.86	1657.17	1848.43	1672.46	1672.08	1701.15	3083.81	1654.06	2013.97	2817.31	524.725	906.925
ENSG00000124942	AHNAK	protein_coding	AHNAK nucleoprotein	10.2011				-0.29283		2.4654		2.29727		-3.45025			652.255	733.803	728.176	564.934	567.567	501.981	329.933	339.736	1767.88	322.4	1492.79	17683.7	5516.13	650.111	1242.12
ENSG00000142327	RNPEPL1	protein_coding	arginyl aminopeptidase like 1	5.23397				-1.07042		1.1606		0.509178		-1.20991			28.7298	27.4015	32.4105	13.8158	10.3273	15.6416	23.4487	24.4645	51.2238	44.9946	30.9397	11.7196	16.2265	5.42702	5.06418
ENSG00000197785	ATAD3A	protein_coding	ATPase family, AAA domain containing 3A	5.50327	ATAD3A and ATAD3B (MIM 612317) are mitochondrial membrane proteins that contribute to the stabilization of large mitochondrial DNA (mtDNA)-protein complexes called nucleoids (He et al., 2007 [PubMed 17210950]).[supplied by OMIM, Sep 2008].			-0.762568		-0.81176		-1.40939		0.604666			44.7477	40.7457	50.3722	28.1207	19.5283	28.0097	30.3809	29.1975	16.2158	45.7755	10.1659	14.1803	13.9208	17.7509	19.5582
ENSG00000166881	NEMP1	protein_coding	nuclear envelope integral membrane protein 1	5.82669				0.520717		-1.94419		-1.60216		-1.68238			32.6805	35.3732	34.3823	46.8876	47.8243	44.3944	57.226	53.0568	13.69	41.462	16.4644	153.647	50.1495	26.2306	30.2105
ENSG00000102384	CENPI	protein_coding	centromere protein I	4.03957	The product of this gene is involved in the response of gonadal tissues to follicle-stimulating hormone. This gene is also a potential candidate for human X-linked disorders of gonadal development and gametogenesis. [provided by RefSeq, Jul 2008]. Publication Note: This RefSeq record includes a subset of the publications that are available for this gene. Please see the Gene record to access addit…			-0.289787		-4.51591		-3.8535		-3.07898			32.1185	34.549	33.7858	25.6896	26.9445	25.1256	18.959	19.8612	0.808265	9.40797	1.21549	29.57	28.3892	0.678377	5.23881
ENSG00000247077	PGAM5	protein_coding	PGAM family member 5, mitochondrial serine/threonine protein phosphatase	6.52218				-0.503023		-0.462697		-0.850949		0.939572			147.335	138.941	147.074	106.316	88.0938	94.9995	61.7622	63.4737	43.4443	89.8033	31.4922	16.9329	14.9872	24.6477	28.9008
ENSG00000168502	MTCL1	protein_coding	microtubule crosslinking factor 1	4.90721				-0.951145		0.280969		0.629965		-1.92418			36.8462	36.5776	37.9614	19.9232	17.0677	17.5348	39.8023	39.7872	46.2227	30.8269	55.8573	149.727	185.38	29.5094	47.3239
ENSG00000145247	OCIAD2	protein_coding	OCIA domain containing 2	5.88068				0.361346		1.15664		1.29514		0.892558			103.1	101.317	99.3194	121.199	127.497	120.444	49.3865	51.4575	107.499	69.5372	112.267	6.83989	9.07879	14.359	11.3508
ENSG00000104738	MCM4	protein_coding	minichromosome maintenance complex component 4	8.26032	The protein encoded by this gene is one of the highly conserved mini-chromosome maintenance proteins (MCM) that are essential for the initiation of eukaryotic genome replication. The hexameric protein complex formed by MCM proteins is a key component of the pre-replication complex (pre_RC) and may be involved in the formation of replication forks and in the recruitment of other DNA replication re…			-0.452026		-3.26724		-3.09475		-1.11204			310.672	316.33	305.663	223.587	212.714	208.967	230.114	225.821	22.6314	193.737	24.1993	142.345	120.244	47.0341	59.3732
ENSG00000150593	PDCD4	protein_coding	programmed cell death 4	6.17337	This gene is a tumor suppressor and encodes a protein that binds to the eukaryotic translation initiation factor 4A1 and inhibits its function by preventing RNA binding. Alternative splicing results in multiple transcript variants. [provided by RefSeq, Dec 2010].			2.25046		-0.591522		-0.0648879		-0.655991			10.8274	12.0763	10.1904	50.8307	51.6884	46.6416	71.4161	68.9198	44.5051	45.4037	60.8297	71.9022	114.22	55.1747	47.062
ENSG00000167670	CHAF1A	protein_coding	chromatin assembly factor 1 subunit A	5.74423	Chromatin assembly factor I (CAF1) is a nuclear complex consisting of p50, p60 (CHAF1B; MIM 601245), and p150 (CHAF1A) subunits that assembles histone octamers onto replicating DNA in vitro (Kaufman et al., 1995 [PubMed 7600578]).[supplied by OMIM, Mar 2008]. Publication Note: This RefSeq record includes a subset of the publications that are available for this gene. Please see the Gene record to …			-0.657492		-3.68413		-3.25223		-1.22051			42.0698	41.3955	45.219	27.2758	23.5656	26.3111	58.3426	61.2477	4.44546	64.2196	5.6907	30.9463	44.0393	14.472	13.4463
ENSG00000119397	CNTRL	protein_coding	centriolin	4.97397	This gene encodes a centrosomal protein required for the centrosome to function as a microtubule organizing center. The gene product is also associated with centrosome maturation. One version of stem cell myeloproliferative disorder is the result of a reciprocal translocation between chromosomes 8 and 9, with the breakpoint associated with fibroblast growth factor receptor 1 and centrosomal prote…			0.307421		-2.7821		-2.24794		-1.38476			19.3571	18.0511	17.5474	22.71	22.5606	19.1627	43.9198	41.2136	5.91044	6.76779	8.12168	42.7076	48.7949	11.9847	18.5105
ENSG00000106459	NRF1	protein_coding	nuclear respiratory factor 1	4.1598	This gene encodes a protein that homodimerizes and functions as a transcription factor which activates the expression of some key metabolic genes regulating cellular growth and nuclear genes required for respiration, heme biosynthesis, and mitochondrial DNA transcription and replication. The protein has also been associated with the regulation of neurite outgrowth. Alternative splicing results in…			-0.975494		-1.03181		-1.18736		-0.195739			18.9934	20.2857	19.8175	9.53169	9.30495	9.59019	22.7973	24.0755	10.9621	24.7285	9.33717	10.5518	12.6527	7.57521	10.0411
ENSG00000129173	E2F8	protein_coding	E2F transcription factor 8	4.61876	This gene encodes a member of a family of transcription factors which regulate the expression of genes required for progression through the cell cycle. The encoded protein regulates progression from G1 to S phase by ensuring the nucleus divides at the proper time. Multiple alternatively spliced variants, encoding the same protein, have been identified. [provided by RefSeq, Jan 2012].			0.145105		-4.652		-5.02842		-2.46888			44.2849	44.3749	45.1361	47.5102	46.8367	45.6507	11.7941	12.2755	0.454649	7.99491	0.331497	4.54602	2.56512	0.113063	0.960448
ENSG00000166963	MAP1A	protein_coding	microtubule associated protein 1A	5.70044	This gene encodes a protein that belongs to the microtubule-associated protein family. The proteins of this family are thought to be involved in microtubule assembly, which is an essential step in neurogenesis. The product of this gene is a precursor polypeptide that presumably undergoes proteolytic processing to generate the final MAP1A heavy chain and LC2 light chain. Expression of this gene is…					2.77861		2.09251		0.88877			0.181834	0.0792409	0.115989	0.681894	0.658451	0.707763	83.4196	87.7004	561.391	100.662	331.055	504.942	220.081	458.809	731.6
ENSG00000166848	TERF2IP	protein_coding	TERF2 interacting protein	5.82392	The gene encodes a protein that is part of a complex involved in telomere length regulation. Pseudogenes are present on chromosomes 5 and 22. [provided by RefSeq, Apr 2010]. Publication Note: This RefSeq record includes a subset of the publications that are available for this gene. Please see the Gene record to access additional publications.			0.963649		0.748517		0.789076		0.592911			22.1342	22.9323	21.1762	43.8339	41.2225	37.3345	57.9704	57.0334	92.3443	81.2135	90.112	84.164	141.053	143.703	150.179
ENSG00000164045	CDC25A	protein_coding	cell division cycle 25A	5.49596	CDC25A is a member of the CDC25 family of phosphatases. CDC25A is required for progression from G1 to the S phase of the cell cycle. It activates the cyclin-dependent kinase CDC2 by removing two phosphate groups. CDC25A is specifically degraded in response to DNA damage, which prevents cells with chromosomal abnormalities from progressing through cell division. CDC25A is an oncogene, although its…			-0.133031		-3.89767		-3.88206		-0.842868			53.1782	55.7539	52.7251	46.3391	48.0149	45.1553	51.6662	50.8308	3.28358	67.1945	3.14922	11.7196	11.6727	4.18333	7.15971
ENSG00000093009	CDC45	protein_coding	cell division cycle 45	5.12503	The protein encoded by this gene was identified by its strong similarity with Saccharomyces cerevisiae Cdc45, an essential protein required to the initiation of DNA replication. Cdc45 is a member of the highly conserved multiprotein complex including Cdc6/Cdc18, the minichromosome maintenance proteins (MCMs) and DNA polymerase, which is important for early steps of DNA replication in eukaryotes. …			-0.755778		-6.10153		-5.35181		-2.81161			42.202	43.424	41.8553	24.0886	24.3973	22.9669	47.0602	47.7403	0.656716	54.0679	1.04974	21.6457	19.8004	1.69594	3.40523
ENSG00000136122	BORA	protein_coding	bora, aurora kinase A activator	4.15484	BORA is an activator of the protein kinase Aurora A (AURKA; MIM 603072), which is required for centrosome maturation, spindle assembly, and asymmetric protein localization during mitosis (Hutterer et al., 2006 [PubMed 16890155]).[supplied by OMIM, Mar 2008].			0.275088		-3.44436		-2.97793		-2.14207			20.4481	22.5995	21.491	24.6519	25.333	23.9224	8.90957	8.42858	0.757749	3.16078	0.994492	6.38111	10.5199	0.904503	2.35746
ENSG00000136026	CKAP4	protein_coding	cytoskeleton associated protein 4	6.76601				-0.947018		1.49628		1.96272		-1.57076			159.683	157.753	158.391	80.9675	75.2194	77.3231	126.269	126.666	341.088	154.915	447.135	1222.8	551.27	273.725	254.606
ENSG00000130816	DNMT1	protein_coding	DNA methyltransferase 1	7.85472	DNA (cytosine-5-)-methyltransferase 1 has a role in the establishment and regulation of tissue-specific patterns of methylated cytosine residues. Aberrant methylation patterns are associated with certain human tumors and developmental abnormalities. Two transcript variants encoding different isoforms have been found for this gene. [provided by RefSeq, Aug 2008].			-0.693473		-2.34724		-2.29142		-1.15849			278.388	283.841	292.092	168.131	161.217	170.164	230.207	240.344	44.202	246.355	43.5919	263.294	179.818	87.7368	86.7023
ENSG00000095752	IL11	protein_coding	interleukin 11	4.30655	The protein encoded by this gene is a member of the gp130 family of cytokines. These cytokines drive the assembly of multisubunit receptor complexes, all of which contain at least one molecule of the transmembrane signaling receptor IL6ST (gp130). This cytokine is shown to stimulate the T-cell-dependent development of immunoglobulin-producing B cells. It is also found to support the proliferation…			3.62381		3.94885		2.18536		3.33438			22.0019	19.8895	19.7843	249.514	224.445	245.116	3.39634	3.47949	50.8197	2.45425	14.1991	20.5197	51.2736	487.527	132.717
ENSG00000151914	DST	protein_coding	dystonin	8.59298	This gene encodes a member of the plakin protein family of adhesion junction plaque proteins. Multiple alternatively spliced transcript variants encoding distinct isoforms have been found for this gene, but the full-length nature of some variants has not been defined. It has been reported that some isoforms are expressed in neural and muscle tissue, anchoring neural intermediate filaments to the …			-0.250448		1.59444		1.62073		-1.67707			206.167	229.91	215.043	172.43	182.824	162.874	312.137	307.881	894.952	43.5072	864.711	5303	1493.01	956.173	936.612
ENSG00000024422	EHD2	protein_coding	EH domain containing 2	5.57196	This gene encodes a member of the EH domain-containing protein family. These proteins are characterized by a C-terminal EF-hand domain, a nucleotide-binding consensus site at the N terminus and a bipartite nuclear localization signal. The encoded protein interacts with the actin cytoskeleton through an N-terminal domain and also binds to an EH domain-binding protein through the C-terminal EH doma…			2.10534		2.61614		2.04365		-0.643595			4.06647	3.4866	3.69506	16.0097	13.325	16.4201	37.918	36.6535	218.484	86.4566	139.395	208.033	197.024	114.42	112.111
ENSG00000100714	MTHFD1	protein_coding	methylenetetrahydrofolate dehydrogenase, cyclohydrolase and formyltetrahydrofolate synthetase 1	6.98845	This gene encodes a protein that possesses three distinct enzymatic activities, 5,10-methylenetetrahydrofolate dehydrogenase, 5,10-methenyltetrahydrofolate cyclohydrolase and 10-formyltetrahydrofolate synthetase. Each of these activities catalyzes one of three sequential reactions in the interconversion of 1-carbon derivatives of tetrahydrofolate, which are substrates for methionine, thymidylate,…			-1.10875		-0.875176		-1.20222		-1.79414			285.479	289.958	283.393	127.544	131.188	118.267	98.0751	91.7634	49.4557	107.838	37.4039	61.267	38.7938	12.8892	12.4858
ENSG00000169991	IFFO2	protein_coding	intermediate filament family orphan 2	4.89577				-1.26662		1.65741		1.2474		-0.342778			36.7635	34.7551	36.8181	15.061	14.33	13.2352	6.39721	6.52674	19.4994	7.69743	13.9229	14.5556	19.8869	9.94953	13.6209
ENSG00000197063	MAFG	protein_coding	MAF bZIP transcription factor G	5.73433	Globin gene expression is regulated through nuclear factor erythroid-2 (NFE2) elements located in enhancer-like locus control regions positioned many kb upstream of alpha- and beta-gene clusters (summarized by Blank et al., 1997 [PubMed 9166829]). NFE2 DNA-binding activity consists of a heterodimer containing a ubiquitous small Maf protein (MafF, MIM 604877; MafG; or MafK, MIM 600197) and the tis…			0.422472		0.889893		0.872987		1.40768			43.7393	43.741	42.9986	56.9974	52.2949	56.1079	48.2001	53.3162	89.97	78.7964	84.366	17.4751	27.8128	55.6269	48.459
ENSG00000111602	TIMELESS	protein_coding	timeless circadian clock	6.55049	The protein encoded by this gene is highly conserved and is involved in cell survival after damage or stress, increase in DNA polymerase epsilon activity, maintenance of telomere length, and epithelial cell morphogenesis. The encoded protein also plays a role in the circadian rhythm autoregulatory loop, interacting with the PERIOD genes (PER1, PER2, and PER3) and others to downregulate activation…			-0.505064		-4.23401		-3.67156		-1.87482			86.801	90.4614	87.3725	57.3977	60.9934	58.0189	158.604	159.711	8.08265	155.213	11.3262	17.8921	21.645	5.20089	4.19105
ENSG00000234745	HLA-B	protein_coding	major histocompatibility complex, class I, B	6.80365	HLA-B belongs to the HLA class I heavy chain paralogues. This class I molecule is a heterodimer consisting of a heavy chain and a light chain (beta-2 microglobulin). The heavy chain is anchored in the membrane. Class I molecules play a central role in the immune system by presenting peptides derived from the endoplasmic reticulum lumen. They are expressed in nearly all cells. The heavy chain is a…			1.27656		1.61475		2.70745		-0.629685			61.2119	59.6843	59.9164	134.185	139.782	140.19	4.3501	4.40879	12.8312	7.02809	25.9673	263.294	134.395	135.902	90.806
ENSG00000114796	KLHL24	protein_coding	kelch like family member 24	5.3231				3.60164		-0.690455		-0.468001		0.43096			4.23177	4.84954	4.82181	53.7807	56.9907	49.1364	49.3167	49.1019	29.1481	21.1586	32.2657	59.6405	79.7204	96.2165	66.7948
ENSG00000116704	SLC35D1	protein_coding	solute carrier family 35 member D1	5.0501	Glycosylation of cellular glycoconjugates occurs in the endoplasmic reticulum (ER) and Golgi compartment, and requires transport of nucleotide sugars from the cytosol into the lumen of the ER and Golgi by specific transporters. The protein encoded by this gene resides in the ER, and transports both UDP-glucuronic acid (UDP-GlcA) and UDP-N-acetylgalactosamine (UDP-GalNAc) from the cytoplasm to the…			-0.571835		1.20388		0.885593		-1.06513			20.7787	22.0765	23.0652	13.8899	14.5379	13.536	23.0067	23.2758	50.9712	18.7416	38.7852	249.072	96.6387	75.4129	71.0732
ENSG00000150760	DOCK1	protein_coding	dedicator of cytokinesis 1	6.23243	This gene encodes a member of the dedicator of cytokinesis protein family. Dedicator of cytokinesis proteins act as guanine nucleotide exchange factors for small Rho family G proteins. The encoded protein regulates the small GTPase Rac, thereby influencing several biological processes, including phagocytosis and cell migration. Overexpression of this gene has also been associated with certain can…			-2.15845		-0.4585		-0.241475		-0.799134			26.5478	28.7803	28.0527	5.51445	6.44589	5.71518	79.1393	77.8671	54.6084	46.668	60.222	199.358	237.922	107.184	111.499
ENSG00000275714	HIST1H3A	protein_coding	histone cluster 1 H3 family member a	4.0352	Histones are basic nuclear proteins that are responsible for the nucleosome structure of the chromosomal fiber in eukaryotes. This structure consists of approximately 146 bp of DNA wrapped around a nucleosome, an octamer composed of pairs of each of the four core histones (H2A, H2B, H3, and H4). The chromatin fiber is further compacted through the interaction of a linker histone, H1, with the DNA…									-3.05569			0.0165304	0.221875	0.0662792	0.533656	0.259915	0.265411	0.511777	0.345788	0.101033	0.446228	0.0552495	9.17546	23.0861	1.01757	2.27015
ENSG00000197771	MCMBP	protein_coding	minichromosome maintenance complex binding protein	7.3411	This gene encodes a protein which is a component of the hexameric minichromosome maintenance (MCM) complex which regulates initiation and elongation of DNA. Multiple transcript variants encoding different isoforms have been found for this gene. [provided by RefSeq, Jan 2012].			-0.648329		-1.22502		-1.26303		-0.831582			150.84	156.247	146.129	88.2163	96.4804	88.8773	101.797	100.559	41.3731	88.5018	38.2327	71.1515	109.032	43.19	44.5299
ENSG00000104228	TRIM35	protein_coding	tripartite motif containing 35	4.78013	The protein encoded by this gene is a member of the tripartite motif (TRIM) family. The TRIM motif includes three zinc-binding domains, a RING, a B-box type 1 and a B-box type 2, and a coiled-coil region. The function of this protein has not been identified. [provided by RefSeq, Jul 2008].			0.0714043		1.65176		1.06062		0.504619			17.9354	17.433	19.1713	18.3667	17.5876	18.2426	23.2626	23.5136	70.2686	36.7394	44.2549	21.7291	25.7953	24.3085	34.4015
ENSG00000135451	TROAP	protein_coding	trophinin associated protein	4.74429				0.604714		-6.61234		-4.09641		-4.17613			26.7461	24.3111	28.2681	40.4986	34.1701	39.387	35.1498	37.8638	0.353616	32.9837	1.93373	10.6352	15.3331	0.226126	0.960448
ENSG00000154380	ENAH	protein_coding	ENAH, actin regulator	7.46466				-0.641996		0.64901		0.689783		0.868983			305.399	310.26	301.985	187.625	192.701	176.286	224.973	228.328	339.775	125.204	331.608	193.56	242.995	307.644	386.013
ENSG00000166016	ABTB2	protein_coding	ankyrin repeat and BTB domain containing 2	4.29323				0.167653		1.33374		0.908741		2.57254			57.5753	54.3434	58.4582	60.8071	56.107	63.9464	13.6319	14.8905	34.4018	19.4481	24.3098	2.08533	1.52754	8.59278	10.2157
ENSG00000137309	HMGA1	protein_coding	high mobility group AT-hook 1	9.48281	This gene encodes a non-histone protein involved in many cellular processes, including regulation of inducible gene transcription, integration of retroviruses into chromosomes, and the metastatic progression of cancer cells. The encoded protein preferentially binds to the minor groove of A+T-rich regions in double-stranded DNA. It has little secondary structure in solution but assumes distinct co…			-0.380993		-0.993155		-2.08742		0.687767			1921.92	1812.32	2170.44	1536.45	1230.99	1518.52	216.831	217.587	104.317	390.003	46.3544	119.489	259.048	242.972	282.459
ENSG00000168672	FAM84B	protein_coding	family with sequence similarity 84 member B	6.55616				0.276662		2.23876		2.35355		1.54903			204.662	208.419	207.537	245.793	244.147	221.919	5.65281	4.71136	23.3387	3.23515	23.9783	0.750719	1.78694	2.71351	3.75448
ENSG00000117298	ECE1	protein_coding	endothelin converting enzyme 1	6.99033	The protein encoded by this gene is involved in proteolytic processing of endothelin precursors to biologically active peptides. Mutations in this gene are associated with Hirschsprung disease, cardiac defects and autonomic dysfunction. Alternatively spliced transcript variants encoding different isoforms have been noted for this gene.[provided by RefSeq, Sep 2009].			-0.722549		1.42132		1.63917		-2.43252			144.128	140.542	155.508	85.1478	79.7939	87.2318	117.197	117.935	301.028	160.53	332.16	1203.24	361.97	137.937	119.969
ENSG00000130204	TOMM40	protein_coding	translocase of outer mitochondrial membrane 40	6.82065	TOMM40 is the channel-forming subunit of the translocase of the mitochondrial outer membrane (TOM) complex that is essential for protein import into mitochondria (Humphries et al., 2005 [PubMed 15644312]).[supplied by OMIM, May 2008].			-0.789411		-0.453292		-0.702249		0.859456			357.039	333.081	375.206	201.159	175.391	205.977	69.1132	71.7942	49.2032	105.607	39.2824	18.0173	27.8128	38.1022	33.9649
ENSG00000172667	ZMAT3	protein_coding	zinc finger matrin-type 3	5.90904	This gene encodes a protein containing three zinc finger domains and a nuclear localization signal. The mRNA and the protein of this gene are upregulated by wildtype p53 and overexpression of this gene inhibits tumor cell growth, suggesting that this gene may have a role in the p53-dependent growth regulatory pathway. Alternative splicing of this gene results in two transcript variants encoding t…			-0.168826		2.3599		2.14776		0.0392663			27.1098	29.1765	28.3012	23.9256	25.4023	21.923	86.7229	84.8693	421.005	56.1131	344.812	105.601	171.978	118.038	128.875
ENSG00000198805	PNP	protein_coding	purine nucleoside phosphorylase	5.74254	This gene encodes an enzyme which reversibly catalyzes the phosphorolysis of purine nucleosides. The enzyme is trimeric, containing three identical subunits. Mutations which result in nucleoside phosphorylase deficiency result in defective T-cell (cell-mediated) immunity but can also affect B-cell immunity and antibody responses. Neurologic disorders may also be apparent in patients with immune d…			0.810401		0.356793		-0.444243		2.29981			65.9066	64.1376	64.2245	112.142	107.865	102.502	18.424	19.5154	23.2376	29.5254	12.6521	6.67306	6.13899	25.5522	29.5993
ENSG00000135821	GLUL	protein_coding	glutamate-ammonia ligase	7.43945	The protein encoded by this gene belongs to the glutamine synthetase family. It catalyzes the synthesis of glutamine from glutamate and ammonia in an ATP-dependent reaction. This protein plays a role in ammonia and glutamate detoxification, acid-base homeostasis, cell signaling, and cell proliferation. Glutamine is an abundant amino acid, and is important to the biosynthesis of several amino acid…			1.68321		-0.680447		-0.5141		-1.06104			111.993	110.351	111.598	341.718	345.947	327.146	106.705	104.363	62.9437	150.118	67.0177	147.6	174.313	62.976	71.3351
ENSG00000198712	MT-CO2	protein_coding	mitochondrially encoded cytochrome c oxidase II	12.471				0.113689		0.93251		0.93488		0.373458			5186.2	5012.65	5371.78	5846.14	5117.67	4987.07	6154.35	7322.6	12293.9	9380.19	11683.3	1419.53	285.881	1369.08	600.629
ENSG00000180198	RCC1	protein_coding	regulator of chromosome condensation 1	7.04025				-1.14897		-1.57006		-1.53136		-0.486001			146.178	138.513	143.992	62.4526	60.3696	60.0714	101.146	106.243	33.3915	120.221	32.542	45.1266	77.04	38.3283	37.1082
ENSG00000164331	ANKRA2	protein_coding	ankyrin repeat family A member 2	4.10986				1.54168		1.75429		1.05532		0.672965			5.73604	5.46762	5.58402	15.6984	15.6469	14.9161	12.0268	12.578	39.706	8.73863	23.2048	17.3917	32.4243	31.5445	37.1082
ENSG00000110171	TRIM3	protein_coding	tripartite motif containing 3	3.76467	The protein encoded by this gene is a member of the tripartite motif (TRIM) family, also called the _RING-B-box-coiled-coil_ (RBCC) subgroup of RING finger proteins. The TRIM motif includes three zinc-binding domains, a RING, a B-box type 1 and a B-box type 2, and a coiled-coil region. This protein localizes to cytoplasmic filaments. It is similar to a rat protein which is a specific partner for …			0.719496		1.54298		1.04422		0.417641			4.33096	4.27901	4.20873	6.55211	5.71813	7.66153	20.285	21.3956	58.0941	26.1787	39.0062	16.5992	11.3845	15.2635	17.55
ENSG00000075234	TTC38	protein_coding	tetratricopeptide repeat domain 38	5.11184				-0.175953		-0.767335		-1.00534		-0.328143			18.4975	18.4314	20.1654	15.9207	14.8151	17.0217	32.3583	32.9363	18.3375	46.2961	14.7516	40.9976	46.2586	27.022	33.5284
ENSG00000102531	FNDC3A	protein_coding	fibronectin type III domain containing 3A	6.89696				0.170784		1.1292		1.04491		0.481375			67.8076	73.7733	70.0902	79.5147	76.7095	69.4492	113.754	112.23	236.266	38.859	211.44	265.629	276.572	404.991	254.257
ENSG00000049323	LTBP1	protein_coding	latent transforming growth factor beta binding protein 1	6.55531	The protein encoded by this gene belongs to the family of latent TGF-beta binding proteins (LTBPs). The secretion and activation of TGF-betas is regulated by their association with latency-associated proteins and with latent TGF-beta binding proteins. The product of this gene targets latent complexes of transforming growth factor beta to the extracellular matrix, where the latent cytokine is subs…			-3.93451		0.707934		0.690695		-1.57765			27.5231	29.2874	27.9035	1.77885	1.92337	1.53938	300.739	313.111	479.301	351.776	449.344	2508.44	1337.12	616.871	519.515
ENSG00000030582	GRN	protein_coding	granulin precursor	7.03734	Granulins are a family of secreted, glycosylated peptides that are cleaved from a single precursor protein with 7.5 repeats of a highly conserved 12-cysteine granulin/epithelin motif. The 88 kDa precursor protein, progranulin, is also called proepithelin and PC cell-derived growth factor. Cleavage of the signal peptide produces mature granulin which can be further cleaved into a variety of active…			1.57528		2.2648		2.18993		-0.826544			60.3524	53.4401	63.3629	173.082	139.436	185.982	80.7444	84.6748	380.087	159.415	342.381	170.08	62.7157	60.8278	55.6187
ENSG00000261236	BOP1	protein_coding	block of proliferation 1	6.46008				-0.837046		-0.261603		-0.757114		0.401926			209.589	185.535	220.643	106.672	84.0911	134.068	58.4124	57.5304	46.2227	83.1099	31.1055	15.0978	16.9183	17.2986	19.5582
ENSG00000198589	LRBA	protein_coding	LPS responsive beige-like anchor protein	7.58491	The protein encoded by this gene is a member of the WDL-BEACH-WD (WBW) gene family. Its expression is induced in B cells and macrophages by bacterial lipopolysaccharides (LPS). The encoded protein associates with protein kinase A and may be involved in leading intracellular vesicles to activated receptor complexes, which aids in the secretion and/or membrane deposition of immune effector molecule…			-1.75429		-0.15872		0.222756		-0.702588			86.9993	93.6469	87.1571	25.4673	26.0261	23.657	73.8122	68.6389	60.9735	34.8801	75.3604	120.49	82.5738	55.0616	54.5709
ENSG00000168077	SCARA3	protein_coding	scavenger receptor class A member 3	4.6355	This gene encodes a macrophage scavenger receptor-like protein. This protein has been shown to deplete reactive oxygen species, and thus play an important role in protecting cells from oxidative stress. The expression of this gene is induced by oxidative stress. Alternatively spliced transcript variants encoding distinct isoforms have been described. [provided by RefSeq, Jul 2008].					-2.32113		-2.27835		-2.62742			0.247955	0.253571	0.281687	1.76403	1.49018	1.85788	24.1233	25.5235	4.74856	22.9064	4.64096	385.202	208.236	30.527	54.309
ENSG00000173530	TNFRSF10D	protein_coding	TNF receptor superfamily member 10d	6.48716	The protein encoded by this gene is a member of the TNF-receptor superfamily. This receptor contains an extracellular TRAIL-binding domain, a transmembrane domain, and a truncated cytoplamic death domain. This receptor does not induce apoptosis, and has been shown to play an inhibitory role in TRAIL-induced cell apoptosis. [provided by RefSeq, Jul 2008]. Sequence Note: This RefSeq record was crea…			2.03323						0.779647			48.2356	47.18	46.4617	184.526	189.062	176.021	0	0	0	0	0.276248	337.323	148.719	400.242	337.903
ENSG00000148925	BTBD10	protein_coding	BTB domain containing 10	5.47994				-0.189917		1.48815		1.11657		0.597774			47.343	45.6428	42.9821	37.8006	39.4724	35.5651	32.0093	33.5846	87.9999	24.5053	64.5315	46.6697	89.0586	74.2823	103.205
ENSG00000147130	ZMYM3	protein_coding	zinc finger MYM-type containing 3	5.67728	This gene is located on the X chromosome and is subject to X inactivation. It is highly conserved in vertebrates and most abundantly expressed in the brain. The encoded protein is a component of histone deacetylase-containing multiprotein complexes that function through modifying chromatin structure to keep genes silent. A chromosomal translocation (X;13) involving this gene is associated with X-…			0.619802		-0.960982		-0.709464		-0.609617			32.0854	33.3287	36.553	50.223	49.5571	48.4641	71.3696	73.2422	35.5132	92.4807	40.1112	44.5844	35.5082	21.3689	24.6224
ENSG00000160949	TONSL	protein_coding	tonsoku like, DNA repair protein	5.68887	The protein encoded by this gene is thought to be a negative regulator of NF-kappa-B mediated transcription. The encoded protein may bind NF-kappa-B complexes and trap them in the cytoplasm, preventing them from entering the nucleus and interacting with the DNA. Phosphorylation of this protein targets it for degradation by the ubiquitination pathway, which frees the NF-kappa-B complexes to enter …			-0.523171		-1.92864		-2.02931		-0.661076			71.5104	69.0505	79.0379	47.2286	40.1482	56.7626	36.941	34.7301	8.99195	34.3595	7.95593	12.8456	8.4159	4.97477	6.81045
ENSG00000101384	JAG1	protein_coding	jagged 1	6.49834	The jagged 1 protein encoded by JAG1 is the human homolog of the Drosophilia jagged protein. Human jagged 1 is the ligand for the receptor notch 1, the latter a human homolog of the Drosophilia jagged receptor notch. Mutations that alter the jagged 1 protein cause Alagille syndrome. Jagged 1 signalling through notch 1 has also been shown to play a role in hematopoiesis. [provided by RefSeq, Jul 2…			-0.305959		4.24642		3.36518		-0.961841			92.256	97.3396	92.8737	71.2875	73.4173	71.4487	6.00175	6.61319	114.673	4.83413	59.0618	108.396	54.761	27.5873	46.4508
ENSG00000138764	CCNG2	protein_coding	cyclin G2	5.28183	The eukaryotic cell cycle is governed by cyclin-dependent protein kinases (CDKs) whose activities are regulated by cyclins and CDK inhibitors. The 8 species of cyclins reported in mammals, cyclins A through H, share a conserved amino acid sequence of about 90 residues called the cyclin box. The amino acid sequence of cyclin G is well conserved among mammals. The nucleotide sequence of cyclin G1 a…			2.78799		-0.341498		0.194744		-0.00452438			7.02541	7.21092	6.56164	46.4281	47.1486	42.4835	45.6645	45.6656	34.4523	35.2892	47.4041	43.6668	67.8171	50.7652	45.4903
ENSG00000144824	PHLDB2	protein_coding	pleckstrin homology like domain family B member 2	7.55131				0.324722		1.71367		2.29635		-0.00397982			431.128	456.111	447.368	543.455	546.272	492.939	29.8692	30.2132	94.2134	11.1557	133.87	81.3279	75.109	62.6368	73.7799
ENSG00000145012	LPP	protein_coding	LIM domain containing preferred translocation partner in lipoma	7.04686	This gene encodes a member of a subfamily of LIM domain proteins that are characterized by an N-terminal proline-rich region and three C-terminal LIM domains. The encoded protein localizes to the cell periphery in focal adhesions and may be involved in cell-cell adhesion and cell motility. This protein also shuttles through the nucleus and may function as a transcriptional co-activator. This gene…			-3.2648		1.94866		1.73736		-2.23203			126.424	141.16	137.33	13.712	14.0701	12.1027	34.638	34.3843	127.352	16.5848	104.366	905.367	667.392	146.529	147.298
ENSG00000182944	EWSR1	protein_coding	EWS RNA binding protein 1	8.45071	This gene encodes a multifunctional protein that is involved in various cellular processes, including gene expression, cell signaling, and RNA processing and transport. The protein includes an N-terminal transcriptional activation domain and a C-terminal RNA-binding domain. Chromosomal translocations between this gene and various genes encoding transcription factors result in the production of ch…			-0.382149		-0.994906		-0.945304		-0.666149			360.66	360.261	365.613	277.294	252.984	258.652	311.16	332.064	154.278	358.767	151.494	211.578	185.092	113.289	105.387
ENSG00000166575	TMEM135	protein_coding	transmembrane protein 135	5.14018				-0.956481		0.273493		0.482114		-1.00032			8.99252	9.11271	8.71571	4.40266	4.5745	4.10502	18.5403	17.2462	20.6613	10.3748	22.6523	63.4775	26.2853	19.5599	20.1694
ENSG00000076513	ANKRD13A	protein_coding	ankyrin repeat domain 13A	5.69871				0.849508		1.56864		1.85559		-1.54554			51.8888	53.1548	51.035	93.2119	88.3191	84.7192	35.964	36.6319	102.953	35.8098	119.173	227.927	491.119	69.7598	142.845
ENSG00000165891	E2F7	protein_coding	E2F transcription factor 7	5.31978	E2F transcription factors, such as E2F7, play an essential role in the regulation of cell cycle progression (Di Stefano et al., 2003 [PubMed 14633988]).[supplied by OMIM, May 2008]. Publication Note: This RefSeq record includes a subset of the publications that are available for this gene. Please see the Gene record to access additional publications.			-0.69382		2.48917		1.43954		1.29123			27.5561	29.0814	28.9309	16.736	17.2237	16.1016	24.2629	25.6964	134.172	15.8411	61.4927	23.5642	31.2137	46.1296	70.462
ENSG00000160957	RECQL4	protein_coding	RecQ like helicase 4	5.84269	The protein encoded by this gene is a DNA helicase that belongs to the RecQ helicase family. DNA helicases unwind double-stranded DNA into single-stranded DNAs and may modulate chromosome segregation. This gene is predominantly expressed in thymus and testis. Mutations in this gene are associated with Rothmund-Thomson, RAPADILINO and Baller-Gerold syndromes. [provided by RefSeq, Jan 2010]. Public…			-0.297692		-2.48939		-2.35186		-0.671472			57.4596	54.1533	62.6835	45.2422	34.8806	53.613	52.2245	51.6737	8.8404	50.6469	9.22667	7.79914	6.31192	3.27882	4.45299
ENSG00000196782	MAML3	protein_coding	mastermind like transcriptional coactivator 3	3.86516				-2.54224		-2.65676		-2.37491		1.35017			11.4721	12.5518	12.3942	2.01603	2.14863	1.75171	83.629	86.9872	12.9322	71.508	14.9174	7.5906	14.2379	24.3085	23.8366
ENSG00000165480	SKA3	protein_coding	spindle and kinetochore associated complex subunit 3	5.49625	This gene encodes a component of the spindle and kinetochore-associated protein complex that regulates microtubule attachment to the kinetochores during mitosis. The encoded protein localizes to the outer kinetechore and may be required for normal chromosome segregation and cell division. Alternative splicing results in multiple transcript variants. [provided by RefSeq, Oct 2009].			-0.222428		-5.62505		-5.74085		-2.26069			84.5859	85.5327	83.3958	69.064	71.9618	64.6718	27.2405	25.2857	0.505166	13.1637	0.441996	18.8931	40.9554	2.93963	7.7709
ENSG00000116273	PHF13	protein_coding	PHD finger protein 13	4.80679				0.841867		-0.967279		-1.01462		-0.24751			16.4642	14.8181	14.5649	27.9132	25.2637	24.6301	40.1512	38.4041	19.1963	65.2236	17.6246	26.0249	40.6096	22.6126	26.0194
ENSG00000132561	MATN2	protein_coding	matrilin 2	3.81799	This gene encodes a member of the von Willebrand factor A domain containing protein family. This family of proteins is thought to be involved in the formation of filamentous networks in the extracellular matrices of various tissues. This protein contains five von Willebrand factor A domains. The specific function of this gene has not yet been determined. Two transcript variants encoding different…			-1.89572		0.984272		2.53419		-3.41221			24.8617	25.2145	24.7221	6.99682	6.44589	5.59133	17.1445	16.2088	31.5224	14.1677	87.5705	149.518	45.3363	7.0099	9.25523
ENSG00000123384	LRP1	protein_coding	LDL receptor related protein 1	7.47418	The protein encoded by this gene is an endocytic receptor involved in several cellular processes, including intracellular signaling, lipid homeostasis, and clearance of apoptotic cells. In addition, the encoded protein is necessary for the A2M-mediated clearance of secreted amyloid precursor protein and beta-amyloid, the main component of amyloid plaques found in Alzheimer patients. Expression of…			-0.399601		1.88909		1.50648		-2.99101			9.6372	10.1587	11.3006	8.2272	6.23796	7.82078	170.654	179.377	619.788	199.464	451.057	3291.78	497.604	250.321	176.373
ENSG00000146247	PHIP	protein_coding	pleckstrin homology domain interacting protein	6.88639	PHIP binds the pleckstrin homology (PH) domain of insulin receptor substrate-1 (IRS1; MIM 147545), modulates insulin signaling, and plays a role in pancreatic beta cell growth and survival (Farhang-Fallah et al., 2000 [PubMed 11018022]; Podcheko et al., 2007 [PubMed 17636024]).[supplied by OMIM, Jun 2009]. Sequence Note: This RefSeq record was created from transcript and genomic sequence data to …			-0.159662		-1.32153		-0.867513		-0.563383			56.4512	63.9474	60.0324	50.0895	55.2579	47.5794	86.3973	86.1012	32.9873	12.9406	42.8736	255.536	166.675	142.12	108.967
ENSG00000142731	PLK4	protein_coding	polo like kinase 4	5.35122	This gene encodes a member of the polo family of serine/threonine protein kinases. The protein localizes to centrioles, complex microtubule-based structures found in centrosomes, and regulates centriole duplication during the cell cycle. Three alternatively spliced transcript variants that encode different protein isoforms have been found for this gene. [provided by RefSeq, Jun 2010].			-0.168186		-5.99863		-4.84964		-2.88529			34.0856	35.2939	35.9896	29.7365	31.6403	27.4081	46.3158	48.6912	0.707232	10.9698	1.49174	28.3188	37.9292	2.48738	5.23881
ENSG00000116667	C1orf21	protein_coding	chromosome 1 open reading frame 21	4.61135				-1.79285		-1.55061		-1.11763		-0.981098			5.78563	6.29173	6.56164	1.68991	1.71544	1.68094	78.93	82.0381	26.2686	52.0971	33.647	40.0801	94.0159	31.5445	26.8926
ENSG00000134333	LDHA	protein_coding	lactate dehydrogenase A	10.3671	The protein encoded by this gene catalyzes the conversion of L-lactate and NAD to pyruvate and NADH in the final step of anaerobic glycolysis. The protein is found predominantly in muscle tissue and belongs to the lactate dehydrogenase family. Mutations in this gene have been linked to exertional myoglobinuria. Multiple transcript variants encoding different isoforms have been found for this gene…			-0.208634		-0.63893		-1.05126		-1.01373			2780.41	2806.78	2647.57	2336.85	2316.97	2094.43	610.224	640.01	383.775	619.178	273.596	718.355	1748.32	603.19	445.91
ENSG00000114019	AMOTL2	protein_coding	angiomotin like 2	6.35715	Angiomotin is a protein that binds angiostatin, a circulating inhibitor of the formation of new blood vessels (angiogenesis). Angiomotin mediates angiostatin inhibition of endothelial cell migration and tube formation in vitro. The protein encoded by this gene is related to angiomotin and is a member of the motin protein family. Alternative splicing results in multiple transcript variants of this…			0.883426		2.65104		2.53664		-0.141292			99.9261	99.3364	106.13	178.449	168.685	185.363	31.358	33.4766	194.792	33.4299	170.721	177.962	236.222	126.743	199.861
ENSG00000121152	NCAPH	protein_coding	non-SMC condensin I complex subunit H	5.97143	This gene encodes a member of the barr gene family and a regulatory subunit of the condensin complex. This complex is required for the conversion of interphase chromatin into condensed chromosomes. The protein encoded by this gene is associated with mitotic chromosomes, except during the early phase of chromosome condensation. During interphase, the protein has a distinct punctate nucleolar local…			0.0127248		-5.75465		-5.98485		-3.06241			144.211	147.562	148.432	144.517	142.936	132.953	68.5083	63.1495	1.16188	61.4307	0.939242	29.4032	31.1849	1.35675	4.88956
ENSG00000135862	LAMC1	protein_coding	laminin subunit gamma 1	8.3012	Laminins, a family of extracellular matrix glycoproteins, are the major noncollagenous constituent of basement membranes. They have been implicated in a wide variety of biological processes including cell adhesion, differentiation, migration, signaling, neurite outgrowth and metastasis. Laminins, composed of 3 non identical chains: laminin alpha, beta and gamma (formerly A, B1, and B2, respective…			-0.445019		1.61481		1.34276		-2.07161			366.726	389.675	377.808	273.35	267.192	248.283	227.136	231.894	672.022	221.18	528.02	4679.4	1763.39	673.968	686.022
ENSG00000161011	SQSTM1	protein_coding	sequestosome 1	7.48841	This gene encodes a multifunctional protein that binds ubiquitin and regulates activation of the nuclear factor kappa-B (NF-kB) signaling pathway. The protein functions as a scaffolding/adaptor protein in concert with TNF receptor-associated factor 6 to mediate activation of NF-kB in response to upstream signals. Alternatively spliced transcript variants encoding either the same or different isof…			0.25685		2.65528		2.37738		1.39416			207.853	203.95	221.87	242.324	217.497	255.573	55.0625	56.774	336.845	100.029	263.596	178.379	201.347	476.786	391.95
ENSG00000155366	RHOC	protein_coding	ras homolog family member C	5.85441	This gene encodes a member of the Rho family of small GTPases, which cycle between inactive GDP-bound and active GTP-bound states and function as molecular switches in signal transduction cascades. Rho proteins promote reorganization of the actin cytoskeleton and regulate cell shape, attachment, and motility. The protein encoded by this gene is prenylated at its C-terminus, and localizes to the c…			0.985347		2.37427		1.90253		-0.450591			102.687	97.3396	107.538	202.508	170.158	202.916	28.613	31.4235	148.923	51.7252	101.88	70.5676	151.284	61.2801	78.6695
ENSG00000151150	ANK3	protein_coding	ankyrin 3	4.16681	Ankyrins are a family of proteins that are believed to link the integral membrane proteins to the underlying spectrin-actin cytoskeleton and play key roles in activities such as cell motility, activation, proliferation, contact, and the maintenance of specialized membrane domains. Multiple isoforms of ankyrin with different affinities for various target proteins are expressed in a tissue-specific…			-3.68998		0.833887		1.48818		1.78663			16.0179	18.2254	16.1224	1.52685	1.1263	1.02626	20.1919	20.5311	34.7049	11.4904	51.8241	3.128	0.979933	5.42702	7.07239
ENSG00000063046	EIF4B	protein_coding	eukaryotic translation initiation factor 4B	9.15521				-0.0536629		-0.911562		-0.496382		0.442773			264.254	272.953	259.831	255.503	246.209	225.582	287.898	291.607	147.256	303.77	186.301	215.373	459.3	417.202	372.479
ENSG00000058056	USP13	protein_coding	ubiquitin specific peptidase 13 (isopeptidase T-3)	5.17476				-1.02525		-0.258502		-0.341792		-1.41316			74.833	76.4516	72.99	36.1255	35.2964	32.8933	63.2742	61.6583	49.9104	42.1313	44.6969	39.4128	36.344	14.1329	10.7396
ENSG00000172890	NADSYN1	protein_coding	NAD synthetase 1	6.0701	Nicotinamide adenine dinucleotide (NAD) is a coenzyme in metabolic redox reactions, a precursor for several cell signaling molecules, and a substrate for protein posttranslational modifications. NAD synthetase (EC 6.3.5.1) catalyzes the final step in the biosynthesis of NAD from nicotinic acid adenine dinucleotide (NaAD).[supplied by OMIM, Apr 2004]. Publication Note: This RefSeq record includes …			-0.0487009		2.06746		1.88273		-0.0132426			67.3943	64.6447	67.6711	63.1345	58.4808	61.0268	41.0817	43.7422	170.039	47.9695	141.936	50.2148	49.7172	42.9639	43.4821
ENSG00000070214	SLC44A1	protein_coding	solute carrier family 44 member 1	6.9365				-1.57821		0.283702		0.28307		-0.478115			151.071	157.135	146.394	49.5559	49.8517	44.7483	59.0637	57.8978	68.0458	38.9706	64.5315	130.75	86.9835	75.1868	62.1672
ENSG00000137331	IER3	protein_coding	immediate early response 3	7.00048	This gene functions in the protection of cells from Fas- or tumor necrosis factor type alpha-induced apoptosis. Partially degraded and unspliced transcripts are found after virus infection in vitro, but these transcripts are not found in vivo and do not generate a valid protein. [provided by RefSeq, Jul 2008]. Publication Note: This RefSeq record includes a subset of the publications that are ava…			0.995447		1.08176		1.51649		1.3306			75.8909	67.5608	80.2641	147.452	119.093	154.752	2.6752	2.80953	5.55682	4.20198	7.12719	117.905	154.772	473.281	120.056
ENSG00000141232	TOB1	protein_coding	transducer of ERBB2, 1	6.02901	This gene encodes a member of the transducer of erbB-2			2.01314		1.54071		1.33367		0.656367			20.2497	20.6502	21.2259	83.028	79.7072	74.7044	23.8209	24.1187	66.6819	28.7073	54.8075	24.7737	23.1437	37.4238	28.5515
ENSG00000138119	MYOF	protein_coding	myoferlin	8.62951	Mutations in dysferlin, a protein associated with the plasma membrane, can cause muscle weakness that affects both proximal and distal muscles. The protein encoded by this gene is a type II membrane protein that is structurally similar to dysferlin. It is a member of the ferlin family and associates with both plasma and nuclear membranes. The protein contains C2 domains that play a role in calciu…			-1.06308		2.98751		2.82547		-2.5612			469.446	492.086	475.371	212.425	230.146	208.171	98.5869	101.51	758.658	89.5802	643.326	1817.99	1650.96	223.299	291.103
ENSG00000166908	PIP4K2C	protein_coding	phosphatidylinositol-5-phosphate 4-kinase type 2 gamma	5.66375				0.908186		1.15731		1.11623		0.65219			67.9894	71.5704	68.7978	130.286	122.368	117.559	37.5923	37.3235	79.8667	58.6046	73.6476	33.4904	27.3228	30.527	53.2612
ENSG00000148411	NACC2	protein_coding	NACC family member 2	5.22111				-0.506226		2.04888		1.77729		0.282372			15.4724	15.2935	16.0561	10.3618	8.85443	11.9081	22.9369	21.655	88.1514	29.4138	69.2829	40.9142	49.5443	44.6598	51.0784
ENSG00000135924	DNAJB2	protein_coding	DnaJ heat shock protein family (Hsp40) member B2	5.31769	This gene is almost exclusively expressed in the brain, mainly in the neuronal layers. It encodes a protein that shows sequence similarity to bacterial DnaJ protein and the yeast homologs. In bacteria, this protein is implicated in protein folding and protein complex dissociation. Alternatively spliced transcript variants encoding different isoforms have been described for this gene. [provided by…			1.38319		0.761771		0.872865		0.561378			35.094	36.0388	35.7245	94.9759	79.2047	89.5143	27.7523	27.5982	44.8587	40.7927	45.9676	30.7795	53.5505	57.2098	50.3799
ENSG00000012174	MBTPS2	protein_coding	membrane bound transcription factor peptidase, site 2	4.93194	This gene encodes a intramembrane zinc metalloprotease, which is essential in development. This protease functions in the signal protein activation involved in sterol control of transcription and the ER stress response. Mutations in this gene have been associated with ichthyosis follicularis with atrichia and photophobia (IFAP syndrome); IFAP syndrome has been quantitatively linked to a reduction…			-0.609728		0.665029		0.845594		-1.86729			72.1881	75.9604	71.9626	46.7394	47.4085	42.4304	72.5328	69.9356	107.954	36.1444	116.079	107.937	27.6399	18.0901	15.0179
ENSG00000072110	ACTN1	protein_coding	actinin alpha 1	8.06201	Alpha actinins belong to the spectrin gene superfamily which represents a diverse group of cytoskeletal proteins, including the alpha and beta spectrins and dystrophins. Alpha actinin is an actin-binding protein with multiple roles in different cell types. In nonmuscle cells, the cytoskeletal isoform is found along microfilament bundles and adherens-type junctions, where it is involved in binding…			-0.719648		1.52675		1.19423		-1.61918			874.175	852.347	909.698	498.242	499.868	515.251	172.562	176.309	480.514	263.497	362.05	930.141	948.662	238.223	295.818
ENSG00000198919	DZIP3	protein_coding	DAZ interacting zinc finger protein 3	5.24479				0.66105		-0.633051		-0.335768		-1.64939			21.7374	21.5852	23.38	32.894	34.586	32.3094	57.5051	59.1729	35.9678	16.7707	41.9344	125.704	96.7252	26.5698	35.6239
ENSG00000164171	ITGA2	protein_coding	integrin subunit alpha 2	7.46111	This gene encodes the alpha subunit of a transmembrane receptor for collagens and related proteins. The encoded protein forms a heterodimer with a beta subunit and mediates the adhesion of platelets and other cell types to the extracellular matrix. Loss of the encoded protein is associated with bleeding disorder platelet-type 9. Antibodies against this protein are found in several immune disorder…			-0.339028		2.84403		2.0743		0.732865			728.791	786.308	755.682	593.633	582.538	524.098	91.957	91.9363	631.154	30.3435	351.221	1042.08	328.249	999.815	1025.93
ENSG00000136982	DSCC1	protein_coding	DNA replication and sister chromatid cohesion 1	5.45845	CHTF18 (MIM 613201), CHTF8 (MIM 613202), and DSCC1 are components of an alternative replication factor C (RFC) (see MIM 600404) complex that loads PCNA (MIM 176740) onto DNA during S phase of the cell cycle (Merkle et al., 2003 [PubMed 12766176]; Bermudez et al., 2003 [PubMed 12930902]).[supplied by OMIM, Dec 2009].			-0.779795		-2.43372		-2.51807		-1.04948			47.6736	48.1468	46.9919	25.6007	28.0361	25.0902	21.7273	22.2601	3.88978	11.007	3.48072	5.42186	6.42721	2.26126	2.70672
ENSG00000140830	TXNL4B	protein_coding	thioredoxin like 4B	3.96561				0.352009		-0.834224		-0.51935		1.10852			17.7701	17.2428	16.8846	21.3759	20.464	20.8259	18.0052	15.3876	8.94144	19.8199	10.5527	4.29578	6.946	9.15809	11.8746
ENSG00000148841	ITPRIP	protein_coding	inositol 1,4,5-trisphosphate receptor interacting protein	4.0122	This gene encodes a membrane-associated protein that binds the inositol 1,4,5-trisphosphate receptor (ITPR). The encoded protein enhances the sensitivity of ITPR to intracellular calcium signaling. Alternative splicing results in multiple transcript variants. [provided by RefSeq, Dec 2012].			0.832034		1.32454		0.620985		-0.975258			28.8455	27.9879	32.0791	53.6917	46.9753	49.101	13.5621	14.8473	34.0482	17.4773	19.8346	45.2517	25.1324	21.595	9.95374
ENSG00000146376	ARHGAP18	protein_coding	Rho GTPase activating protein 18	7.05984	ARHGAP18 belongs to a family of Rho (see MIM 165390) GTPase-activating proteins that modulate cell signaling (Potkin et al., 2009 [PubMed 19065146]).[supplied by OMIM, Apr 2010]. Publication Note: This RefSeq record includes a subset of the publications that are available for this gene. Please see the Gene record to access additional publications.			-0.750144		1.66485		1.78084		0.26102			28.0851	30.5395	28.6326	17.0029	16.7385	15.3761	42.2681	41.7971	127.403	12.7175	130.997	32.698	46.0569	32.449	49.5067
ENSG00000140941	MAP1LC3B	protein_coding	microtubule associated protein 1 light chain 3 beta	6.29058	The product of this gene is a subunit of neuronal microtubule-associated MAP1A and MAP1B proteins, which are involved in microtubule assembly and important for neurogenesis. Studies on the rat homolog implicate a role for this gene in autophagy, a process that involves the bulk degradation of cytoplasmic component. [provided by RefSeq, Jul 2008]. Publication Note: This RefSeq record includes a su…			1.86743		1.44466		1.42786		0.822448			58.5671	58.5273	60.9106	217.317	204.934	192.759	69.1364	61.3773	169.736	88.539	159.174	42.0403	49.2849	80.1616	60.3336
ENSG00000136108	CKAP2	protein_coding	cytoskeleton associated protein 2	6.93112	This gene encodes a cytoskeleton-associated protein that stabalizes microtubules and plays a role in the regulation of cell division. The encoded protein is itself regulated through phosphorylation at multiple serine and threonine residues. There is a pseudogene of this gene on chromosome 14. Alternative splicing results in multiple transcript variations. [provided by RefSeq, Nov 2013].			0.749997		-1.93393		-2.00845		-1.66311			125.482	128.592	125.235	211.965	205.159	187.026	131.852	122.625	31.8254	37.6319	28.6745	109.271	164.168	30.0747	44.7918
ENSG00000149554	CHEK1	protein_coding	checkpoint kinase 1	5.84608	The protein encoded by this gene belongs to the Ser/Thr protein kinase family. It is required for checkpoint mediated cell cycle arrest in response to DNA damage or the presence of unreplicated DNA. This protein acts to integrate signals from ATM and ATR, two cell cycle proteins involved in DNA damage responses, that also associate with chromatin in meiotic prophase I. Phosphorylation of CDC25A p…			-0.330249		-2.64554		-2.59167		-0.916084			74.8495	76.0237	72.0952	58.2574	58.0823	51.6136	67.3917	65.5916	10.1538	33.244	10.0002	62.1846	87.1276	27.1351	41.5612
ENSG00000175505	CLCF1	protein_coding	cardiotrophin like cytokine factor 1	3.28318	This gene is a member of the glycoprotein (gp)130 cytokine family and encodes cardiotrophin-like cytokine factor 1 (CLCF1). CLCF1 forms a heterodimer complex with cytokine receptor-like factor 1 (CRLF1). This dimer competes with ciliary neurotrophic factor (CNTF) for binding to the ciliary neurotrophic factor receptor (CNTFR) complex, and activates the Jak-STAT signaling cascade. CLCF1 can be act…			0.701871		2.0492		1.35086		0.940067			23.6219	21.3317	23.4628	37.3263	32.0388	35.8836	2.90782	2.63663	10.9621	2.67737	6.40895	9.55082	5.99488	14.2459	11.9619
ENSG00000138760	SCARB2	protein_coding	scavenger receptor class B member 2	7.6674	The protein encoded by this gene is a type III glycoprotein that is located primarily in limiting membranes of lysosomes and endosomes. Earlier studies in mice and rat suggested that this protein may participate in membrane transportation and the reorganization of endosomal/lysosomal compartment. The protein deficiency in mice was reported to impair cell membrane transport processes and cause pel…			-0.30558		1.14178		1.58637		-1.20752			110.787	113.394	106.163	85.3998	87.3141	80.2957	290.643	289.381	611.756	205.228	789.903	1222.34	569.86	358.635	327.513
ENSG00000168394	TAP1	protein_coding	transporter 1, ATP binding cassette subfamily B member	5.30109	The membrane-associated protein encoded by this gene is a member of the superfamily of ATP-binding cassette (ABC) transporters. ABC proteins transport various molecules across extra- and intra-cellular membranes. ABC genes are divided into seven distinct subfamilies (ABC1, MDR/TAP, MRP, ALD, OABP, GCN20, White). This protein is a member of the MDR/TAP subfamily. Members of the MDR/TAP subfamily a…			0.551303		3.54194		2.86168		-0.462442			16.8444	16.7198	17.6137	23.2437	22.5953	25.0371	8.79326	9.07693	99.5682	14.428	58.9513	55.2613	29.4556	28.3788	25.8448
ENSG00000143924	EML4	protein_coding	echinoderm microtubule associated protein like 4	7.10962				-0.717688		-1.60559		-1.44556		-1.13366			190.711	200.274	191.365	119.02	113.427	102.962	354.964	345.874	110.076	169.232	116.687	185.594	193.796	68.6291	82.2493
ENSG00000143320	CRABP2	protein_coding	cellular retinoic acid binding protein 2	6.55168	This gene encodes a member of the retinoic acid (RA, a form of vitamin A) binding protein family and lipocalin/cytosolic fatty-acid binding protein family. The protein is a cytosol-to-nuclear shuttling protein, which facilitates RA binding to its cognate receptor complex and transfer to the nucleus. It is involved in the retinoid signaling pathway, and is associated with increased circulating low…			1.85642		-3.10971		-3.21469		0.352412			21.1258	20.1747	22.2698	73.0368	73.6945	71.0417	107.403	114.283	12.2755	274.542	10.8289	8.50815	32.3378	16.2811	28.3769
ENSG00000128641	MYO1B	protein_coding	myosin IB	7.26724				-0.447739		-1.0003		-0.792258		-0.131268			175.073	182.001	171.779	126.58	122.559	117.878	262.216	252.187	122.907	109.995	134.698	499.645	552.192	525.855	309.439
ENSG00000172037	LAMB2	protein_coding	laminin subunit beta 2	6.68567	Laminins, a family of extracellular matrix glycoproteins, are the major noncollagenous constituent of basement membranes. They have been implicated in a wide variety of biological processes including cell adhesion, differentiation, migration, signaling, neurite outgrowth and metastasis. Laminins, composed of 3 non identical chains: laminin alpha, beta and gamma (formerly A, B1, and B2, respective…			0.772777		1.87904		1.64265		-1.55456			45.7395	46.0707	49.8751	77.1133	69.3106	82.2951	72.556	75.2088	259.857	81.8084	209.285	671.018	301.589	131.831	161.355
ENSG00000152601	MBNL1	protein_coding	muscleblind like splicing regulator 1	7.811				-0.664066		0.969015		0.652241		0.419837			170.792	181.557	178.97	112.068	106.548	98.9098	73.1143	75.3817	138.971	22.9435	105.858	246.695	410.736	370.959	389.942
ENSG00000184220	CMSS1	protein_coding	cms1 ribosomal small subunit homolog (yeast)	5.6918				-1.6198		-2.54272		-2.01032		0.0728729			145.401	143.664	140.28	44.6344	44.6187	42.9435	31.9395	30.9264	5.15269	24.5425	7.07194	12.6788	29.3115	19.4468	18.5978
ENSG00000160213	CSTB	protein_coding	cystatin B	7.02	The cystatin superfamily encompasses proteins that contain multiple cystatin-like sequences. Some of the members are active cysteine protease inhibitors, while others have lost or perhaps never acquired this inhibitory activity. There are three inhibitory families in the superfamily, including the type 1 cystatins (stefins), type 2 cystatins and kininogens. This gene encodes a stefin that functio…			-0.917278		1.19082		1.14061		0.682598			285.81	268.579	277.61	136.142	137.443	142.862	41.105	41.3865	90.0206	69.6859	82.4876	24.0647	44.5293	52.9134	42.1724
ENSG00000120875	DUSP4	protein_coding	dual specificity phosphatase 4	7.03513	The protein encoded by this gene is a member of the dual specificity protein phosphatase subfamily. These phosphatases inactivate their target kinases by dephosphorylating both the phosphoserine/threonine and phosphotyrosine residues. They negatively regulate members of the mitogen-activated protein (MAP) kinase superfamily (MAPK/ERK, SAPK/JNK, p38), which are associated with cellular proliferati…			-0.398122		1.83549		2.25008		3.7638			257.361	258.341	261.09	196.267	180.069	181.541	144.275	135.981	478.038	212.702	604.54	3.04458	2.16162	33.3535	28.5515
ENSG00000188766	SPRED3	protein_coding	sprouty related EVH1 domain containing 3	2.21978	This gene encodes a protein with a C-terminal Sprouty-like cysteine-rich domain (SRY) and an N-terminal Ena/Vasodilator-stimulated phosphoprotein (VASP) homology-1 (EVH-1) domain. The encoded protein is a member of a family of proteins that negatively regulates mitogen-activated protein (MAP) kinase signaling, particularly during organogenesis. Alternative splicing results in multiple transcript …			2.8094		1.5836		1.13857		1.51528			0.859579	0.729017	1.01076	5.58856	5.82209	5.83904	15.6557	14.307	42.8886	27.4802	29.89	8.00767	6.97482	17.6378	19.8202
ENSG00000128016	ZFP36	protein_coding	ZFP36 ring finger protein	5.9968				1.11518		0.982888		1.10053		-1.04304			13.2904	12.8687	15.2276	30.6407	23.5483	30.54	2.95435	3.39304	6.01147	7.28839	6.18795	27.2344	17.3218	7.46215	11.5254
ENSG00000162063	CCNF	protein_coding	cyclin F	5.30515	This gene encodes a member of the cyclin family. Cyclins are important regulators of cell cycle transitions through their ability to bind and activate cyclin-dependent protein kinases. This member also belongs to the F-box protein family which is characterized by an approximately 40 amino acid motif, the F-box. The F-box proteins constitute one of the four subunits of the ubiquitin protein ligase…			0.110771		-2.97545		-3.24658		-1.65307			53.2608	55.4053	59.6844	62.3043	53.6638	56.0725	39.5929	40.2411	4.84959	60.4267	3.81222	19.7272	20.8668	3.9572	7.24702
ENSG00000145390	USP53	protein_coding	ubiquitin specific peptidase 53	6.27173				1.05566		3.51931		3.61781		0.641946			36.1354	41.0785	35.9399	75.7495	76.5363	70.4224	16.3769	15.863	176.657	4.64821	179.45	133.586	114.998	198.651	140.487
ENSG00000178038	ALS2CL	protein_coding	ALS2 C-terminal like	4.78027				0.14378		0.836854		1.12542		0.73795			32.4822	30.9198	33.9184	34.317	31.1031	36.1844	1.34923	1.59927	2.52583	1.11557	2.92823	5.33845	5.70667	4.8617	11.1761
ENSG00000107796	ACTA2	protein_coding	actin, alpha 2, smooth muscle, aorta	4.54288	The protein encoded by this gene belongs to the actin family of proteins, which are highly conserved proteins that play a role in cell motility, structure and integrity. Alpha, beta and gamma actin isoforms have been identified, with alpha actins being a major constituent of the contractile apparatus, while beta and gamma actins are involved in the regulation of cell motility. This actin is an al…					1.86355		1.78218		-1.51724			0.330607	0.316964	0.182268	0.133414	0.173277	0.141553	10.4914	10.7843	37.0287	18.9275	33.205	387.705	342.89	65.1242	158.736
ENSG00000196586	MYO6	protein_coding	myosin VI	7.18522	This gene encodes a reverse-direction motor protein that moves toward the minus end of actin filaments and plays a role in intracellular vesicle and organelle transport. The protein consists of a motor domain containing an ATP- and an actin-binding site and a globular tail which interacts with other proteins. This protein maintains the structural integrity of inner ear hair cells and mutations in…			0.345334		1.3157		1.11251		-0.781849			108.869	115.058	109.576	135	140.475	125.646	43.3847	43.9367	103.913	21.828	85.6368	101.222	53.9828	42.5116	37.1082
ENSG00000151503	NCAPD3	protein_coding	non-SMC condensin II complex subunit D3	6.63207	Condensin complexes I and II play essential roles in mitotic chromosome assembly and segregation. Both condensins contain 2 invariant structural maintenance of chromosome (SMC) subunits, SMC2 (MIM 605576) and SMC4 (MIM 605575), but they contain different sets of non-SMC subunits. NCAPD3 is 1 of 3 non-SMC subunits that define condensin II (Ono et al., 2003 [PubMed 14532007]).[supplied by OMIM, Mar…			-0.572973		-2.24564		-2.53178		-1.27952			142.591	152.285	147.04	93.0933	96.9482	91.0537	98.9125	99.0898	19.9541	77.3461	15.5251	67.523	37.0069	18.3162	19.6455
ENSG00000142949	PTPRF	protein_coding	protein tyrosine phosphatase, receptor type F	8.27187	The protein encoded by this gene is a member of the protein tyrosine phosphatase (PTP) family. PTPs are known to be signaling molecules that regulate a variety of cellular processes including cell growth, differentiation, mitotic cycle, and oncogenic transformation. This PTP possesses an extracellular region, a single transmembrane region, and two tandem intracytoplasmic catalytic domains, and th…			-1.18758		0.292258		-0.0968891		-1.88664			527.666	526.936	594.74	243.184	205.679	235.88	115.894	120.032	138.112	163.394	100.057	367.769	154.08	61.2801	63.7388
ENSG00000164823	OSGIN2	protein_coding	oxidative stress induced growth inhibitor family member 2	5.76987				0.622621		0.920039		1.13623		3.00261			69.8077	68.2423	66.1798	102.136	103.359	92.2569	28.4501	29.2839	52.2342	12.9778	57.57	10.3849	20.2616	150.034	61.6433
ENSG00000126524	SBDS	protein_coding	SBDS, ribosome maturation factor	6.3758	This gene encodes a member of a highly conserved protein family that exists from archaea to vertebrates and plants. The encoded protein may function in RNA metabolism. Mutations within this gene are associated with Shwachman-Bodian-Diamond syndrome. An alternative transcript has been described, but its biological nature has not been determined. This gene has a closely linked pseudogene that is di…			0.595426		1.45158		1.26175		0.600732			120.969	120.002	113.835	170.725	181.507	155.425	43.8035	40.4788	110.126	33.3555	91.6037	57.3883	133.098	114.759	133.939
ENSG00000148339	SLC25A25	protein_coding	solute carrier family 25 member 25	4.94496	The protein encoded by this gene belongs to the family of calcium-binding mitochondrial carriers, with a characteristic mitochondrial carrier domain at the C-terminus. These proteins are found in the inner membranes of mitochondria, and function as transport proteins. They shuttle metabolites, nucleotides and cofactors through the mitochondrial membrane and thereby connect and/or regulate cytopla…			1.08575		-1.04505		-1.31748		0.247828			19.4397	18.9861	18.2268	39.8463	35.3831	38.52	23.0998	24.8535	11.1136	31.4219	8.72943	17.2665	17.2353	15.1504	20.606
ENSG00000120889	TNFRSF10B	protein_coding	TNF receptor superfamily member 10b	7.44058	The protein encoded by this gene is a member of the TNF-receptor superfamily, and contains an intracellular death domain. This receptor can be activated by tumor necrosis factor-related apoptosis inducing ligand (TNFSF10/TRAIL/APO-2L), and transduces an apoptosis signal. Studies with FADD-deficient mice suggested that FADD, a death domain containing adaptor protein, is required for the apoptosis …			0.467706		2.57969		2.25528		-0.0945695			95.9422	95.8657	92.9566	127.232	124.534	120.904	121.989	126.191	709.253	135.281	537.412	247.862	119.292	160.549	143.281
ENSG00000124191	TOX2	protein_coding	TOX high mobility group box family member 2	3.08423				-1.23947		-2.83538		-3.07179		-0.753255			36.3668	33.0435	41.0268	16.0393	12.2507	15.907	33.4051	35.2487	4.59701	80.9532	3.70172	6.21429	7.86829	3.9572	3.31791
ENSG00000117305	HMGCL	protein_coding	3-hydroxymethyl-3-methylglutaryl-CoA lyase	4.79296	The protein encoded by this gene belongs to the HMG-CoA lyase family. It is a mitochondrial enzyme that catalyzes the final step of leucine degradation and plays a key role in ketone body formation. Mutations in this gene are associated with HMG-CoA lyase deficiency. Alternatively spliced transcript variants encoding different isoforms have been found for this gene. [provided by RefSeq, Oct 2009].			1.58074		1.38453		1.38002		-0.213108			11.6043	12.6469	11.4994	33.1163	34.8459	33.2295	13.911	14.804	35.8668	23.0179	33.9232	14.4722	27.7263	13.4545	17.9866
ENSG00000167779	IGFBP6	protein_coding	insulin like growth factor binding protein 6	5.35899				0.419913		2.29179		2.22187		-1.89248			29.4241	25.8325	28.6989	36.1404	30.8606	39.0862	13.818	14.3934	66.0757	30.6038	59.7247	420.027	278.243	56.5314	109.142
ENSG00000041353	RAB27B	protein_coding	RAB27B, member RAS oncogene family	3.98228	Members of the Rab protein family, including RAB27B, are prenylated, membrane-bound proteins involved in vesicular fusion and trafficking (Chen et al., 1997 [PubMed 9066979]).[supplied by OMIM, Nov 2010]. Sequence Note: This RefSeq record was created from transcript and genomic sequence data to make the sequence consistent with the reference genome assembly. The genomic coordinates used for the t…			-0.515985		3.08754		2.35157		3.77994			43.3922	47.7823	44.871	31.6043	32.3854	26.1695	17.633	17.5487	142.962	4.68539	81.4378	5.54698	4.32323	73.717	44.8791
ENSG00000170836	PPM1D	protein_coding	protein phosphatase, Mg2+/Mn2+ dependent 1D	5.68553	The protein encoded by this gene is a member of the PP2C family of Ser/Thr protein phosphatases. PP2C family members are known to be negative regulators of cell stress response pathways. The expression of this gene is induced in a p53-dependent manner in response to various environmental stresses. While being induced by tumor suppressor protein TP53/p53, this phosphatase negatively regulates the …			0.320119		0.664183		0.39755		0.755671			16.5469	16.3236	15.9733	19.1671	20.2734	18.278	35.6615	34.1898	52.8909	26.0671	41.7134	21.5206	37.7274	40.7026	45.8396
ENSG00000187678	SPRY4	protein_coding	sprouty RTK signaling antagonist 4	6.42875	This gene encodes a member of a family of cysteine- and proline-rich proteins. The encoded protein is an inhibitor of the receptor-transduced mitogen-activated protein kinase (MAPK) signaling pathway. Activity of this protein impairs the formation of active GTP-RAS. Nucleotide variation in this gene has been associated with hypogonadotropic hypogonadism 17 with or without anosmia. Alternative spl…			0.0461208		-0.990841		-1.28823		1.3972			79.4284	78.607	81.424	81.0861	76.0164	76.8276	59.4127	58.4381	28.3398	78.2758	21.8788	38.8289	41.3013	82.4228	101.72
ENSG00000151012	SLC7A11	protein_coding	solute carrier family 7 member 11	7.19164	This gene encodes a member of a heteromeric, sodium-independent, anionic amino acid transport system that is highly specific for cysteine and glutamate. In this system, designated Xc(-), the anionic form of cysteine is transported in exchange for glutamate. This protein has been identified as the predominant mediator of Kaposi sarcoma-associated herpesvirus fusion and entry permissiveness into ce…			-1.15208		2.08811		2.37779		-0.964557			281.76	303.192	278.174	123.882	129.438	114.41	8.42106	7.65055	32.6337	1.41305	37.8459	448.43	346.983	131.379	226.666
ENSG00000204054	LINC00963	processed_transcript	long intergenic non-protein coding RNA 963	5.17174				0.327794		2.14669		1.44042		1.1744			10.3315	10.0319	10.3396	12.6892	11.9041	11.8727	28.0547	29.1975	121.24	34.9545	70.4984	20.895	33.433	49.4085	56.8411
ENSG00000123178	SPRYD7	protein_coding	SPRY domain containing 7	4.5956				-0.452196		1.80835		1.52631		0.246419			19.8199	21.1415	19.6186	14.4087	14.3126	13.1998	10.6775	9.7685	34.1997	10.412	26.6855	16.8495	34.73	21.0297	31.7821
ENSG00000173894	CBX2	protein_coding	chromobox 2	5.0299	This gene encodes a component of the polycomb multiprotein complex, which is required to maintain the transcriptionally repressive state of many genes throughout development via chromatin remodeling and modification of histones. Disruption of this gene in mice results in male-to-female gonadal sex reversal. Mutations in this gene are also associated with gonadal dysgenesis in humans. Alternativel…			-0.325522		-3.47261		-2.92253		-1.39991			17.2081	16.6406	18.5582	14.1271	11.6095	13.8014	130.247	130.276	11.2147	180.09	15.5804	3.21141	2.82451	1.13063	0.873135
ENSG00000013364	MVP	protein_coding	major vault protein	6.39843	This gene encodes the major component of the vault complex. Vaults are multi-subunit ribonucleoprotein structures that may be involved in nucleo-cytoplasmic transport. The encoded protein may play a role in multiple cellular processes by regulating the MAP kinase, JAK/STAT and phosphoinositide 3-kinase/Akt signaling pathways. The encoded protein also plays a role in multidrug resistance, and expr…			0.806699		2.0997		1.79221		-1.10721			61.0962	54.803	62.0373	100.505	85.7372	107.739	50.7357	52.4733	211.513	94.2284	162.157	309.088	319.256	106.957	147.734
ENSG00000186185	KIF18B	protein_coding	kinesin family member 18B	5.16046				-0.124458		-7.64555		-4.92032		-2.9932			41.3424	39.0658	43.0318	37.43	32.472	37.1575	53.0154	54.159	0.252583	52.8036	1.60224	8.2162	7.81064	0.113063	1.57164
ENSG00000091651	ORC6	protein_coding	origin recognition complex subunit 6	5.31058	The origin recognition complex (ORC) is a highly conserved six subunit protein complex essential for the initiation of the DNA replication in eukaryotic cells. Studies in yeast demonstrated that ORC binds specifically to origins of replication and serves as a platform for the assembly of additional initiation factors such as Cdc6 and Mcm proteins. The protein encoded by this gene is a subunit of …			0.394247		-3.33545		-3.38937		-0.969717			45.2601	47.6079	44.3076	58.7911	55.4832	56.3202	40.221	37.7557	3.68771	36.5163	3.37022	25.3576	21.3568	8.36665	12.4858
ENSG00000151014	NOCT	protein_coding	nocturnin	4.03638	The protein encoded by this gene is highly similar to Nocturnin, a gene identified as a circadian clock regulated gene in Xenopus laevis. This protein and Nocturnin protein share similarity with the C-terminal domain of a yeast transcription factor, carbon catabolite repression 4 (CCR4). The mRNA abundance of a similar gene in mouse has been shown to exhibit circadian rhythmicity, which suggests …			1.18448		0.836979		0.183859		0.268413			5.68645	6.10155	6.23024	13.6675	12.7012	12.4035	5.9087	5.57583	9.80022	8.92456	5.9117	14.9727	14.8431	13.7937	17.55
ENSG00000163811	WDR43	protein_coding	WD repeat domain 43	7.63759				-0.72109		0.933295		0.220016		0.692773			322.673	330.799	312.954	188.885	191.02	175.101	111.242	111.236	203.077	50.2006	117.516	129.04	160.94	193.224	214.442
ENSG00000167325	RRM1	protein_coding	ribonucleotide reductase catalytic subunit M1	7.50945	This gene encodes one of two non-identical subunits that constitute ribonucleoside-diphosphate reductase, an enzyme essential for the production of deoxyribonucleotides prior to DNA synthesis in S phase of dividing cells. It is one of several genes located in the imprinted gene domain of 11p15.5, an important tumor-suppressor gene region. Alterations in this region have been associated with the B…			-0.243309		-2.07927		-2.27502		-0.871981			140.74	144.789	139.385	115.877	115.489	108.412	163.583	153.141	35.8163	122.564	29.669	215.123	211.55	81.2922	122.501
ENSG00000169570	DTWD2	protein_coding	DTW domain containing 2	3.34965				-3.145		0.795129		0.815108		1.13482			8.66191	10.0319	7.75467	0.948722	0.849055	1.02626	7.49055	9.16338	13.8415	4.57383	13.3151	4.79626	3.37212	7.68827	8.03284
ENSG00000095739	BAMBI	protein_coding	BMP and activin membrane bound inhibitor	6.04936	This gene encodes a transmembrane glycoprotein related to the type I receptors of the transforming growth factor-beta (TGF-beta) family, whose members play important roles in signal transduction in many developmental and pathological processes. The encoded protein however is a pseudoreceptor, lacking an intracellular serine/threonine kinase domain required for signaling. Similar proteins in frog,…			0.813619		-2.58871		-1.90239		0.257459			4.72768	5.21405	5.2692	8.58297	9.06236	7.67923	17.9355	18.9535	2.92996	12.0853	4.47521	23.7728	18.2152	16.5072	27.5037
ENSG00000076248	UNG	protein_coding	uracil DNA glycosylase	6.36246	This gene encodes one of several uracil-DNA glycosylases. One important function of uracil-DNA glycosylases is to prevent mutagenesis by eliminating uracil from DNA molecules by cleaving the N-glycosylic bond and initiating the base-excision repair (BER) pathway. Uracil bases occur from cytosine deamination or misincorporation of dUMP residues. Alternative promoter usage and splicing of this gene…			-0.577111		-0.90457		-1.21644		-0.06118			116.523	118.259	116.9	79.2034	71.9271	71.9972	69.7412	65.6348	34.5533	88.2044	26.4093	16.3907	23.4031	17.2986	15.8037
ENSG00000108846	ABCC3	protein_coding	ATP binding cassette subfamily C member 3	7.13885	The protein encoded by this gene is a member of the superfamily of ATP-binding cassette (ABC) transporters. ABC proteins transport various molecules across extra- and intra-cellular membranes. ABC genes are divided into seven distinct subfamilies (ABC1, MDR/TAP, MRP, ALD, OABP, GCN20, White). This protein is a member of the MRP subfamily which is involved in multi-drug resistance. The specific fu…			-0.203354		2.21355		2.29318		-0.802417			170.213	170.463	179.998	148.771	139.245	139.889	19.9826	23.7297	97.0424	24.9144	97.2944	39.3293	32.8566	21.4819	14.756
ENSG00000139178	C1RL	protein_coding	complement C1r subcomponent like	4.48981				0.88222		-0.343925		0.278519		-1.59032			10.9596	10.7451	11.2012	20.9312	18.4366	18.0656	9.60745	9.18499	7.07232	10.7838	10.3317	51.4243	24.1813	12.3239	9.86642
ENSG00000076604	TRAF4	protein_coding	TNF receptor associated factor 4	6.0608	This gene encodes a member of the TNF receptor associated factor (TRAF) family. TRAF proteins are associated with, and mediate signal transduction from members of the TNF receptor superfamily. The encoded protein has been shown to interact with neurotrophin receptor, p75 (NTR/NTSR1), and negatively regulate NTR induced cell death and NF-kappa B activation. This protein has been found to bind to p…			0.516489		0.951372		0.300693		-0.175548			36.0031	35.6109	37.0998	51.8832	44.4281	50.7466	51.3173	52.1275	95.6279	81.0647	57.791	15.5566	16.0824	10.6279	13.7955
ENSG00000105612	DNASE2	protein_coding	deoxyribonuclease 2, lysosomal	4.51753	This gene encodes a member of the DNase family. The protein, located in the lysosome, hydrolyzes DNA under acidic conditions and mediates the breakdown of DNA during erythropoiesis and apoptosis. Two codominant alleles have been characterized, DNASE2*L (low activity) and DNASE2*H (high activity), that differ at one nucleotide in the promoter region. The DNASE2*H allele is represented in this reco…			0.690595		1.51703		1.58505		-1.80644			28.9447	27.7819	28.1687	45.3608	42.4354	41.8819	16.4001	18.1971	47.3846	27.9636	47.1279	61.6007	24.7577	9.72341	12.1366
ENSG00000105810	CDK6	protein_coding	cyclin dependent kinase 6	7.36512	The protein encoded by this gene is a member of the cyclin-dependent protein kinase (CDK) family. CDK family members are highly similar to the gene products of Saccharomyces cerevisiae cdc28, and Schizosaccharomyces pombe cdc2, and are known to be important regulators of cell cycle progression. This kinase is a catalytic subunit of the protein kinase complex that is important for cell cycle G1 ph…			-0.861583		1.32155		1.59191		-1.07906			122.986	133.822	132.376	70.8132	70.6102	61.4515	119.523	113.462	278.296	41.6107	318.458	339.283	565.681	147.999	222.999
ENSG00000083857	FAT1	protein_coding	FAT atypical cadherin 1	10.2835	This gene is an ortholog of the Drosophila fat gene, which encodes a tumor suppressor essential for controlling cell proliferation during Drosophila development. The gene product is a member of the cadherin superfamily, a group of integral membrane proteins characterized by the presence of cadherin-type repeats. In addition to containing 34 tandem cadherin-type repeats, the gene product has five …			-1.26508		3.33218		2.96474		-2.18972			147.765	162.349	157.181	62.8083	64.3722	56.9218	42.4077	42.9857	411.155	21.7908	302.381	8569.75	1807.86	1037.92	994.413
ENSG00000116127	ALMS1	protein_coding	ALMS1, centrosome and basal body associated protein	5.79138	This gene encodes a protein containing a large tandem-repeat domain as well as additional low complexity regions. The encoded protein functions in microtubule organization, particularly in the formation and maintanance of cilia. Mutations in this gene cause Alstrom syndrome. There is a pseudogene for this gene located adjacent in the same region of chromosome 2. Alternative splice variants have b…			-1.70194		-1.49561		-1.23659		-0.571103			66.138	70.049	68.4167	20.7385	21.2957	17.5348	68.4385	64.5326	22.5304	20.7496	25.5805	119.114	71.1028	50.9913	61.8179
ENSG00000151690	MFSD6	protein_coding	major facilitator superfamily domain containing 6	5.43				-0.811699		1.03284		1.13129		-1.22107			35.6891	36.5618	34.5977	19.6267	19.7535	18.2426	29.5202	27.7927	56.0229	28.7073	56.907	38.2033	16.6589	13.2284	7.59627
ENSG00000120738	EGR1	protein_coding	early growth response 1	7.69564	The protein encoded by this gene belongs to the EGR family of C2H2-type zinc-finger proteins. It is a nuclear protein and functions as a transcriptional regulator. The products of target genes it activates are required for differentitation and mitogenesis. Studies suggest this is a cancer suppressor gene. [provided by RefSeq, Dec 2014]. Publication Note: This RefSeq record includes a subset of th…			1.55764		-1.21441		-0.825679		0.230306			8.89334	8.11427	9.82589	26.4011	21.9541	26.3111	12.399	12.859	5.20321	10.9698	6.4642	32.5729	27.4669	46.695	14.8433
ENSG00000005884	ITGA3	protein_coding	integrin subunit alpha 3	7.92872	The protein encoded by this gene belongs to the family of integrins. Integrins are heterodimeric integral membrane proteins composed of an alpha chain and a beta chain, and function as cell surface adhesion molecules. This gene encodes alpha 3 subunit, which undergoes post-translational cleavage in the extracellular domain to yield disulfide-linked light and heavy chains that join with beta 1 sub…			-0.968252		2.51449		2.81483		-1.17436			652.487	640.346	697.605	338.13	291.78	332.065	234.394	252.555	1330.05	283.392	1553.95	625.891	238.7	132.849	207.457
ENSG00000135002	RFK	protein_coding	riboflavin kinase	5.85696	Riboflavin kinase (RFK; EC 2.7.1.26) is an essential enzyme that catalyzes the phosphorylation of riboflavin (vitamin B2) to form flavin mononucleotide (FMN), an obligatory step in vitamin B2 utilization and flavin cofactor synthesis (Karthikeyan et al., 2003 [PubMed 12623014]).[supplied by OMIM, Nov 2009]. Sequence Note: This RefSeq uses a downstream start codon compared to that used by the vast…			-0.182414		1.5826		1.44834		1.1081			57.6579	57.6715	51.9297	47.1544	48.3442	44.0405	16.4467	15.8846	46.2732	9.96575	40.0007	14.8893	35.2488	44.886	48.197
ENSG00000119408	NEK6	protein_coding	NIMA related kinase 6	5.30866	The protein encoded by this gene is a kinase required for progression through the metaphase portion of mitosis. Inhibition of the encoded protein can lead to apoptosis. This protein also can enhance tumorigenesis by suppressing tumor cell senescence. Several transcript variants encoding a few different isoforms have been found for this gene. [provided by RefSeq, Oct 2011].			-1.42148		1.47793		1.18827		-0.96203			43.8385	44.9772	45.5504	16.0097	16.0627	15.3938	18.4705	19.148	50.1125	21.9395	38.8957	72.0273	117.563	44.999	39.2038
ENSG00000124098	FAM210B	protein_coding	family with sequence similarity 210 member B	5.14852				0.690471		1.33177		0.90534		1.37217			9.42231	9.88927	9.04711	15.9356	15.127	12.3328	92.7479	89.6671	219.444	90.6214	154.92	43.4166	47.9879	110.236	95.8702
ENSG00000164649	CDCA7L	protein_coding	cell division cycle associated 7 like	5.76757				-0.572117		-2.52585		-2.52424		-1.52152			137.549	138.133	131.829	86.5116	90.7276	82.2066	11.3056	11.8432	1.91963	11.825	1.82323	35.6592	54.5016	10.5148	16.6769
ENSG00000099901	RANBP1	protein_coding	RAN binding protein 1	7.49016	This gene encodes a protein that forms a complex with Ras-related nuclear protein (Ran) and metabolizes guanoside triphosphate (GTP). This complex participates in the regulation of the cell cycle by controlling transport of proteins and nucleic acids into the nucleus. There are multiple pseudogenes for this gene on chromosomes 9, 12, 17, and X. Alternative splicing results in multiple transcript …			-0.717411		-1.20166		-1.25708		0.229028			150.096	144.092	151.696	89.1057	82.1851	85.25	143.414	134.728	57.791	199.166	52.7633	38.5369	82.1991	57.549	64.4374
ENSG00000086065	CHMP5	protein_coding	charged multivesicular body protein 5	6.48759	CHMP5 belongs to the chromatin-modifying protein/charged multivesicular body protein (CHMP) family. These proteins are components of ESCRT-III (endosomal sorting complex required for transport III), a complex involved in degradation of surface receptor proteins and formation of endocytic multivesicular bodies (MVBs). Some CHMPs have both nuclear and cytoplasmic/vesicular distributions, and one su…			1.20136		1.06709		0.929035		1.36408			61.7905	59.5099	56.5859	130.301	133.995	122.903	87.6534	96.4964	184.487	68.7191	159.063	58.848	126.555	219.342	191.653
ENSG00000158402	CDC25C	protein_coding	cell division cycle 25C	3.93205	This gene is highly conserved during evolution and it plays a key role in the regulation of cell division. The encoded protein is a tyrosine phosphatase and belongs to the Cdc25 phosphatase family. It directs dephosphorylation of cyclin B-bound CDC2 and triggers entry into mitosis. It is also thought to suppress p53-induced growth arrest. Multiple alternatively spliced transcript variants of this…			1.32139		-6.50692		-5.31912		-2.56787			13.059	11.379	11.4663	28.5209	29.1105	27.2843	14.4926	14.9553	0.15155	14.8743	0.331497	8.42474	13.402	0.678377	2.44478
ENSG00000112081	SRSF3	protein_coding	serine and arginine rich splicing factor 3	8.48354	The protein encoded by this gene is a member of the serine/arginine (SR)-rich family of pre-mRNA splicing factors, which constitute part of the spliceosome. Each of these factors contains an RNA recognition motif (RRM) for binding RNA and an RS domain for binding other proteins. The RS domain is rich in serine and arginine residues and facilitates interaction between different SR splicing factors…			-1.16348		-1.62646		-1.64693		-1.08613			486.687	485.002	464.103	212.277	206.892	187.876	393.929	401.935	123.21	308.976	115.251	281.603	350.268	124.369	134.463
ENSG00000126903	SLC10A3	protein_coding	solute carrier family 10 member 3	4.49875	This gene maps to a GC-rich region of the X chromosome and was identified by its proximity to a CpG island. It is thought to be a housekeeping gene. Alternative splicing results in multiple transcript variants encoding distinct isoforms.[provided by RefSeq, Dec 2008].			0.415959		1.52157		1.90623		1.54691			45.8718	43.7885	51.7309	63.9646	50.4408	63.8756	9.86334	10.1143	27.4305	17.626	33.9785	9.4674	6.48485	18.2031	22.7015
ENSG00000185480	PARPBP	protein_coding	PARP1 binding protein	4.20133				-0.429856		-2.62352		-2.18999		-1.54238			9.20741	9.2078	9.09682	6.68552	6.04735	6.58219	20.7735	20.9418	3.23306	7.66024	4.14372	12.3452	19.5987	3.16576	6.28657
ENSG00000089280	FUS	protein_coding	FUS RNA binding protein	8.16103	This gene encodes a multifunctional protein component of the heterogeneous nuclear ribonucleoprotein (hnRNP) complex. The hnRNP complex is involved in pre-mRNA splicing and the export of fully processed mRNA to the cytoplasm. This protein belongs to the FET family of RNA-binding proteins which have been implicated in cellular processes that include regulation of gene expression, maintenance of ge…			-0.517654		-1.68398		-1.87257		-1.30915			567.058	544.116	525.031	380.615	367.329	334.506	525.688	559.268	161.4	627.396	134.367	79.1592	45.6534	26.1175	18.2485
ENSG00000089693	MLF2	protein_coding	myeloid leukemia factor 2	7.39668				0.399972		1.23108		0.652574		0.693726			290.207	279.578	300.394	371.78	337.369	376.282	162.815	167.08	370.186	258.886	235.197	42.8744	81.0174	84.3449	88.7105
ENSG00000094804	CDC6	protein_coding	cell division cycle 6	6.79174	The protein encoded by this gene is highly similar to Saccharomyces cerevisiae Cdc6, a protein essential for the initiation of DNA replication. This protein functions as a regulator at the early steps of DNA replication. It localizes in cell nucleus during cell cyle G1, but translocates to the cytoplasm at the start of S phase. The subcellular translocation of this protein during cell cyle is reg…			-0.226971		-3.62797		-3.76828		-1.70702			121.548	127.308	123.379	105.679	101.349	94.1324	70.7648	70.4326	5.45579	65.3352	4.69621	55.303	39.7738	9.38422	16.153
ENSG00000156802	ATAD2	protein_coding	ATPase family, AAA domain containing 2	7.81511	A large family of ATPases has been described, whose key feature is that they share a conserved region of about 220 amino acids that contains an ATP-binding site. The proteins that belong to this family either contain one or two AAA (ATPases Associated with diverse cellular Activities) domains. AAA family proteins often perform chaperone-like functions that assist in the assembly, operation, or di…			-0.0716082		-3.47253		-3.32062		-1.55113			266.321	279.927	268.414	240.175	260.227	233.208	98.8427	95.9993	8.38575	32.1284	8.83993	141.135	108.715	28.718	46.1015
ENSG00000149136	SSRP1	protein_coding	structure specific recognition protein 1	8.35134	The protein encoded by this gene is a subunit of a heterodimer that, along with SUPT16H, forms chromatin transcriptional elongation factor FACT. FACT interacts specifically with histones H2A/H2B to effect nucleosome disassembly and transcription elongation. FACT and cisplatin-damaged DNA may be crucial to the anticancer mechanism of cisplatin. This encoded protein contains a high mobility group b…			-0.675978		-1.92218		-1.83466		-0.518752			570.876	570.376	546.836	327.976	346.224	325.376	315.301	334.766	81.9884	406.811	82.6533	102.181	166.877	92.7115	69.6762
ENSG00000196756	SNHG17	processed_transcript	small nucleolar RNA host gene 17	4.74587				-0.435833		-0.701982		-1.13335		-0.846883			42.1028	42.5048	39.055	29.4993	28.9025	28.1159	17.1911	17.03	10.0528	21.3446	7.07194	7.67402	3.05509	2.37432	2.88135
ENSG00000096060	FKBP5	protein_coding	FK506 binding protein 5	5.64976	The protein encoded by this gene is a member of the immunophilin protein family, which play a role in immunoregulation and basic cellular processes involving protein folding and trafficking. This encoded protein is a cis-trans prolyl isomerase that binds to the immunosuppressants FK506 and rapamycin. It is thought to mediate calcineurin inhibition. It also interacts functionally with mature heter…			-0.59643		-1.01702		-1.18102		-1.70813			35.4411	37.7028	34.3823	22.3839	24.6053	20.3659	50.5961	50.7876	23.9449	40.7183	20.2766	13.3044	11.8168	2.48738	4.19105
ENSG00000164808	SPIDR	protein_coding	scaffolding protein involved in DNA repair	5.5393				-2.23519		-1.15248		-0.860741		-1.18528			35.408	36.8787	34.5646	7.50083	7.00037	6.97146	39.1509	40.4788	17.1251	32.3887	19.8898	59.9324	67.2695	27.5873	21.1299
ENSG00000198056	PRIM1	protein_coding	primase (DNA) subunit 1	4.62912	The replication of DNA in eukaryotic cells is carried out by a complex chromosomal replication apparatus, in which DNA polymerase alpha and primase are two key enzymatic components. Primase, which is a heterodimer of a small subunit and a large subunit, synthesizes small RNA primers for the Okazaki fragments made during discontinuous DNA replication. The protein encoded by this gene is the small,…			-1.06053		-4.79535		-3.82699		-2.11152			26.7957	27.243	27.1579	11.8294	13.4463	11.5719	29.9157	28.9813	1.01033	19.5597	1.87848	7.88255	7.95475	1.24369	1.9209
ENSG00000164308	ERAP2	protein_coding	endoplasmic reticulum aminopeptidase 2	5.22885	Aminopeptidases hydrolyze N-terminal amino acids of proteins or peptide substrates. Major histocompatibility complex (MHC) class I molecules rely on aminopeptidases such as ERAP1 (MIM 606832) and LRAP to trim precursors to antigenic peptides in the endoplasmic reticulum (ER) following cleavage in the cytoplasm by tripeptidyl peptidase II (TPP2; MIM 190470) (Tanioka et al., 2003 [PubMed 12799365])…			0.596649		1.01561		0.856188		-1.43637			58.0712	65.0885	60.1981	89.1947	92.2351	81.145	25.3097	24.5725	48.1928	11.1929	40.9399	188.305	69.4023	46.4688	37.9814
ENSG00000131153	GINS2	protein_coding	GINS complex subunit 2	5.27298	The yeast heterotetrameric GINS complex is made up of Sld5 (GINS4; MIM 610611), Psf1 (GINS1; MIM 610608), Psf2, and Psf3 (GINS3; MIM 610610). The formation of this complex is essential for the initiation of DNA replication in yeast and Xenopus egg extracts (Ueno et al., 2005 [PubMed 16287864]). See GINS1 for additional information about the GINS complex.[supplied by OMIM, Mar 2008].			-1.06251		-5.47871		-4.36985		-2.41737			71.1632	68.8287	64.6222	30.1219	31.8656	30.6992	38.2902	37.4315	0.808265	54.5885	1.65749	9.80106	11.2404	1.01757	2.35746
ENSG00000113758	DBN1	protein_coding	drebrin 1	7.28808	The protein encoded by this gene is a cytoplasmic actin-binding protein thought to play a role in the process of neuronal growth. It is a member of the drebrin family of proteins that are developmentally regulated in the brain. A decrease in the amount of this protein in the brain has been implicated as a possible contributing factor in the pathogenesis of memory disturbance in Alzheimer_s diseas…			0.824889		-0.451462		-0.498032		-0.241554			67.3612	62.8381	69.2286	110.571	95.3368	127.486	315.673	326.251	224.395	515.467	206.136	404.763	355.716	271.125	291.802
ENSG00000111665	CDCA3	protein_coding	cell division cycle associated 3	4.56181				0.0033734		-3.24102		-3.1515		-1.66876			60.3689	60.8095	59.933	57.7238	57.4239	56.6033	25.7052	26.3015	2.62686	22.6832	2.65198	12.5954	14.7855	2.82657	4.62761
ENSG00000205542	TMSB4X	protein_coding	thymosin beta 4, X-linked	9.03248	This gene encodes an actin sequestering protein which plays a role in regulation of actin polymerization. The protein is also involved in cell proliferation, migration, and differentiation. This gene escapes X inactivation and has a homolog on chromosome Y. [provided by RefSeq, Jul 2008]. Publication Note: This RefSeq record includes a subset of the publications that are available for this gene. …			-0.32578		1.48519		1.41592		1.35495			746.247	732.471	722.112	607.538	556.564	500.017	442.501	467.808	1218.16	554.624	1101.57	368.895	656.497	1364.89	898.019
ENSG00000106554	CHCHD3	protein_coding	coiled-coil-helix-coiled-coil-helix domain containing 3	6.766				-1.45168		-0.461776		-0.520946		0.767232			143.434	143.489	142.036	52.0611	50.3542	46.0754	104.496	102.504	71.8346	96.4596	65.4155	37.5777	64.6179	72.9255	77.5344
ENSG00000224877	NDUFAF8	protein_coding	NADH:ubiquinone oxidoreductase complex assembly factor 8	5.07069				-0.394566		0.859366		0.563441		1.47314			11.8523	10.9352	11.1846	8.55332	7.27762	8.59932	24.2164	23.4487	41.3226	39.6399	31.9342	8.00767	10.2028	24.0824	19.9075
ENSG00000010803	SCMH1	protein_coding	sex comb on midleg homolog 1 (Drosophila)	4.56408				-1.31594		-1.02051		-0.996532		-0.658995			19.9356	19.9687	19.6352	7.66389	7.3296	7.62614	39.1044	37.2586	17.9839	47.3745	17.3484	18.6429	29.715	13.3414	13.1843
ENSG00000166508	MCM7	protein_coding	minichromosome maintenance complex component 7	8.38229	The protein encoded by this gene is one of the highly conserved mini-chromosome maintenance proteins (MCM) that are essential for the initiation of eukaryotic genome replication. The hexameric protein complex formed by the MCM proteins is a key component of the pre-replication complex (pre_RC) and may be involved in the formation of replication forks and in the recruitment of other DNA replicatio…			-0.486474		-3.2951		-2.91996		-1.6233			432.005	416.887	418.669	282.941	288.696	284.061	503.682	524.409	50.0619	656.029	61.6032	123.118	121.858	33.0144	36.4097
ENSG00000135829	DHX9	protein_coding	DExH-box helicase 9	8.55535	This gene encodes a member of the DEAH-containing family of RNA helicases. The encoded protein is an enzyme that catalyzes the ATP-dependent unwinding of double-stranded RNA and DNA-RNA complexes. This protein localizes to both the nucleus and the cytoplasm and functions as a transcriptional regulator. This protein may also be involved in the expression and nuclear export of retroviral RNAs. Alte…			-1.01559		-1.07935		-1.20536		-0.490666			655.264	687.558	641.218	318.237	322.641	288.396	414.749	422.704	189.437	260.3	164.699	370.73	243.369	188.476	195.931
ENSG00000132589	FLOT2	protein_coding	flotillin 2	5.98181	Caveolae are small domains on the inner cell membrane involved in vesicular trafficking and signal transduction. This gene encodes a caveolae-associated, integral membrane protein, which is thought to function in neuronal signaling. [provided by RefSeq, Jul 2008]. Publication Note: This RefSeq record includes a subset of the publications that are available for this gene. Please see the Gene recor…			0.847802		-0.389047		-0.529584		-0.633193			38.7968	36.8153	41.0434	65.9362	62.137	70.3162	92.9806	96.0426	69.0057	168.451	59.3933	46.0858	67.356	34.5972	28.8135
ENSG00000138796	HADH	protein_coding	hydroxyacyl-CoA dehydrogenase	5.64785	This gene is a member of the 3-hydroxyacyl-CoA dehydrogenase gene family. The encoded protein functions in the mitochondrial matrix to catalyze the oxidation of straight-chain 3-hydroxyacyl-CoAs as part of the beta-oxidation pathway. Its enzymatic activity is highest with medium-chain-length fatty acids. Mutations in this gene cause one form of familial hyperinsulinemic hypoglycemia. The human ge…			-0.987468		-1.78781		-1.52043		-2.15302			61.7079	62.7747	59.8335	30.2405	28.9025	28.8236	45.4784	45.4063	12.5786	55.1463	14.3649	12.3452	11.788	2.37432	2.35746
ENSG00000102265	TIMP1	protein_coding	TIMP metallopeptidase inhibitor 1	6.64053	This gene belongs to the TIMP gene family. The proteins encoded by this gene family are natural inhibitors of the matrix metalloproteinases (MMPs), a group of peptidases involved in degradation of the extracellular matrix. In addition to its inhibitory role against most of the known MMPs, the encoded protein is able to promote cell proliferation in a wide range of cell types, and may also have an…			0.985609		2.40109		1.82633		0.947643			42.4665	39.6046	45.1527	79.915	76.0511	82.1713	34.8008	36.178	179.283	53.3614	114.201	518.372	159.614	645.137	517.332
ENSG00000146729	NIPSNAP2	protein_coding	nipsnap homolog 2	6.34411	This gene encodes a member of the NipSnap family of proteins that may be involved in vesicular transport. The encoded protein is localized to mitochondria and plays a role in oxidative phosphorylation. A pseudogene of this gene is located on the long arm of chromosome 2. Alternatively spliced transcript variants encoding multiple isoforms have been observed for this gene. [provided by RefSeq, Feb…			-0.559881		-0.244933		-0.0565137		-0.465637			188.578	189.449	189.509	123.378	126.682	114.392	84.164	79.5744	66.0252	53.882	71.3824	40.0801	57.499	29.1702	32.1314
ENSG00000130766	SESN2	protein_coding	sestrin 2	4.84078	This gene encodes a member of the sestrin family of PA26-related proteins. The encoded protein may function in the regulation of cell growth and survival. This protein may be involved in cellular response to different stress conditions. [provided by RefSeq, Jul 2008]. Publication Note: This RefSeq record includes a subset of the publications that are available for this gene. Please see the Gene r…			1.69749		2.50605		2.0007		1.09358			7.02541	7.4328	7.47298	24.0442	20.0828	23.1615	14.3298	12.6429	73.148	23.7616	48.8958	11.511	25.5359	35.5017	32.6552
ENSG00000225648	SBDSP1	transcribed_unprocessed_pseudogene	SBDS, ribosome maturation factor pseudogene 1	5.02739				-0.214578		1.40937		0.720164		1.57254			46.2685	45.1198	45.1361	39.6981	36.5267	35.1581	20.6572	19.6667	51.1733	12.9406	30.111	14.4722	30.522	56.5314	58.9366
ENSG00000245532	NEAT1	lincRNA	nuclear paraspeckle assembly transcript 1 (non-protein coding)	8.02642				2.23255		2.10071		2.63609		-0.00417269			32.1185	33.1386	30.273	150.343	147.268	127.822	170.305	202.783	764.973	53.8448	1051.9	1145.47	471.521	1155.95	266.568
ENSG00000196526	AFAP1	protein_coding	actin filament associated protein 1	5.53181	The protein encoded by this gene is a Src binding partner. It may represent a potential modulator of actin filament integrity in response to cellular signals, and may function as an adaptor protein by linking Src family members and/or other signaling proteins to actin filaments. Multiple transcript variants encoding different isoforms have been found for this gene. [provided by RefSeq, Aug 2008].			-0.91929		0.903276		1.09186		-0.595822			79.2466	77.7195	81.7057	41.136	39.6977	38.5908	103.332	105.552	186.76	119.217	201.937	113.275	131.945	67.8377	73.4306
ENSG00000105011	ASF1B	protein_coding	anti-silencing function 1B histone chaperone	5.39835	This gene encodes a member of the H3/H4 family of histone chaperone proteins and is similar to the anti-silencing function-1 gene in yeast. The encoded protein is the substrate of the tousled-like kinase family of cell cycle-regulated kinases, and may play a key role in modulating the nucleosome structure of chromatin by ensuring a constant supply of histones at sites of nucleosome assembly. [pro…			0.491824		-5.11236		-5.05936		-2.1986			88.983	85.7704	87.1903	118.234	113.808	116.374	35.8709	37.4531	1.01033	50.9815	0.994492	4.71285	7.92593	0.678377	1.65896
ENSG00000204371	EHMT2	protein_coding	euchromatic histone lysine methyltransferase 2	6.04517	This gene is located in a gene cluster within the human major histocompatibility complex class III region on chromosome 6. This gene was thought to be two different genes, NG36 and G9a, adjacent to each other but recent publications show that there is only a single gene at this locus. The encoded protein is a histone methyltransferase, which may be involved in repression of transcription. Alterna…			-0.583004		-1.04302		-0.883968		-0.259355			50.7317	48.1626	51.8469	31.2782	28.9199	34.8573	97.4005	96.8638	45.0608	128.923	47.7356	35.6592	39.6585	30.9792	23.8366
ENSG00000179630	LACC1	protein_coding	laccase domain containing 1	4.09237				0.882573		4.11068		4.17487		1.02318			19.3736	19.6359	19.2541	34.9396	34.586	32.1678	8.23496	8.77436	140.638	1.5618	139.505	16.1822	26.7464	50.9913	24.4478
ENSG00000214357	NEURL1B	protein_coding	neuralized E3 ubiquitin protein ligase 1B	3.80904				2.39389		-2.58571		-2.51817		-3.52888			0.760397	0.776561	0.712501	4.22478	3.2576	3.73345	24.984	23.9242	3.88978	31.2731	3.86747	17.9756	20.521	1.69594	1.22239
ENSG00000099956	SMARCB1	protein_coding	SWI/SNF related, matrix associated, actin dependent regulator of chromatin, subfamily b, member 1	6.49638	The protein encoded by this gene is part of a complex that relieves repressive chromatin structures, allowing the transcriptional machinery to access its targets more effectively. The encoded nuclear protein may also bind to and enhance the DNA joining activity of HIV-1 integrase. This gene has been found to be a tumor suppressor, and mutations in it have been associated with malignant rhabdoid t…			-0.663278		-1.28634		-1.37299		1.14264			93.1156	90.1286	95.1769	57.2791	53.3865	55.6302	102.495	101.683	40.0091	165.513	35.7465	16.3907	20.4057	36.1801	34.4888
ENSG00000213347	MXD3	protein_coding	MAX dimerization protein 3	2.98948	This gene encodes a member of the Myc superfamily of basic helix-loop-helix leucine zipper transcriptional regulators. The encoded protein forms a heterodimer with the cofactor MAX which binds specific E-box DNA motifs in the promoters of target genes and regulates their transcription. Disruption of the MAX-MXD3 complex is associated with uncontrolled cell proliferation and tumorigenesis. Transcr…			1.03542		-1.59217		-1.54275		-1.56281			0.89264	1.23616	0.944478	2.01603	1.40354	2.53025	14.0971	13.9612	4.44546	15.8411	4.36471	4.62943	3.71798	1.24369	1.22239
ENSG00000213626	LBH	protein_coding	limb bud and heart development	5.2285						1.98998		2.82829		-3.80462			0.165304	0.17433	0.0994188	0.311299	0.259915	0.460046	21.6342	23.0813	84.9689	41.5364	144.146	597.072	1792.59	54.4963	92.2904
ENSG00000120802	TMPO	protein_coding	thymopoietin	8.00495	The protein encoded by this gene resides in the nucleus and may play a role in the assembly of the nuclear lamina, and thus help maintain the structural organization of the nuclear envelope. It may function as a receptor for the attachment of lamin filaments to the inner nuclear membrane. Mutations in this gene are associated with dilated cardiomyopathy. Alternatively spliced transcript variants …			-0.738165		-4.21311		-3.66815		-1.79532			169.023	169.338	159.252	98.504	95.77	88.2049	215.551	219.705	11.2147	111.78	15.5251	224.757	215.96	60.8278	50.0306
ENSG00000140044	JDP2	protein_coding	Jun dimerization protein 2	3.86922				1.17808		0.600518		-0.352724		-1.70171			8.23212	7.81316	8.63286	19.1375	16.5133	17.1986	4.3501	4.9707	6.76922	5.24318	3.31497	44.918	90.6438	15.9419	19.9948
ENSG00000179833	SERTAD2	protein_coding	SERTA domain containing 2	6.33303				0.0402622		1.72553		1.68605		0.660631			114.473	117.784	116.8	114.662	119.422	105.74	24.8212	23.7729	76.7852	23.6873	70.8852	15.2646	22.1061	24.9869	26.2814
ENSG00000117394	SLC2A1	protein_coding	solute carrier family 2 member 1	8.89936	This gene encodes a major glucose transporter in the mammalian blood-brain barrier. The encoded protein is found primarily in the cell membrane and on the cell surface, where it can also function as a receptor for human T-cell leukemia virus (HTLV) I and II. Mutations in this gene have been found in a family with paroxysmal exertion-induced dyskinesia. [provided by RefSeq, Apr 2013]. Publication …			-0.764571		0.172539		-0.109746		-2.43887			251.906	244.648	267.635	145.57	133.77	145.958	76.5572	76.203	82.2915	104.864	64.2	751.47	621.566	103.226	118.659
ENSG00000113916	BCL6	protein_coding	B-cell CLL/lymphoma 6	4.32318	The protein encoded by this gene is a zinc finger transcription factor and contains an N-terminal POZ domain. This protein acts as a sequence-specific repressor of transcription, and has been shown to modulate the transcription of START-dependent IL-4 responses of B cells. This protein can interact with a variety of POZ-containing proteins that function as transcription corepressors. This gene is…			2.08933		2.5948		2.02699		0.561792			16.3816	16.91	16.7024	68.8268	65.2733	67.1844	4.67578	6.28901	31.7749	5.6894	20.3318	35.4506	46.4315	58.0012	46.9747
ENSG00000166130	IKBIP	protein_coding	IKBKB interacting protein	5.75869				-0.745093		2.19586		2.43353		-0.714455			9.45537	9.69909	8.41746	6.06293	5.23295	4.29966	36.8014	36.8696	161.35	16.3617	180.5	580.056	408.084	282.77	245.962
ENSG00000117868	ESYT2	protein_coding	extended synaptotagmin 2	7.52028				0.03445		1.4559		1.20805		-0.860641			261.362	270.069	264.934	253.027	267.296	251.256	93.5854	93.1466	244.854	71.5824	195.639	325.061	230.861	129.231	139.702
ENSG00000145386	CCNA2	protein_coding	cyclin A2	6.52559	The protein encoded by this gene belongs to the highly conserved cyclin family, whose members are characterized by a dramatic periodicity in protein abundance through the cell cycle. Cyclins function as regulators of CDK kinases. Different cyclins exhibit distinct expression and degradation patterns which contribute to the temporal coordination of each mitotic event. In contrast to cyclin A1, whi…			-0.0520899		-2.29196		-2.8405		-2.74192			205.522	206.328	202.45	185.09	194.191	181.329	86.0251	78.1264	16.0138	49.6057	10.3869	50.8821	107.043	5.99233	14.3194
ENSG00000071127	WDR1	protein_coding	WD repeat domain 1	8.41825	This gene encodes a protein containing 9 WD repeats. WD repeats are approximately 30- to 40-amino acid domains containing several conserved residues, mostly including a trp-asp at the C-terminal end. WD domains are involved in protein-protein interactions. The encoded protein may help induce the disassembly of actin filaments. Two transcript variants encoding different isoforms have been found fo…			-0.181037		0.997868		0.704303		-0.807837			402.2	398.17	403.408	331.741	329.659	342.451	152.044	154.351	292.491	211.995	226.413	485.715	765.875	271.577	347.944
ENSG00000164292	RHOBTB3	protein_coding	Rho related BTB domain containing 3	7.2153	RHOBTB3 is a member of the evolutionarily conserved RHOBTB subfamily of Rho GTPases. For background information on RHOBTBs, see RHOBTB1 (MIM 607351).[supplied by OMIM, Apr 2004].			-0.130758		-1.08587		-0.798815		-0.937364			81.5939	84.7402	82.4513	75.5864	73.6772	65.9458	266.357	251.669	116.643	147.181	135.03	422.697	709.414	250.547	260.805
ENSG00000060749	QSER1	protein_coding	glutamine and serine rich 1	6.82725				-0.450874		-0.867677		-0.74535		-1.10436			209.06	231.352	229.972	165.196	158.652	140.792	115.708	109.204	58.9023	43.8047	60.8297	111.857	103.124	48.1648	39.2038
ENSG00000123485	HJURP	protein_coding	Holliday junction recognition protein	6.05314				0.159797		-5.50533		-4.66507		-2.71126			126.887	125.026	130.355	138.751	132.487	132.794	42.873	43.8286	0.909299	36.4047	1.54699	50.2565	50.6395	3.9572	9.42986
ENSG00000186470	BTN3A2	protein_coding	butyrophilin subfamily 3 member A2	3.98468	This gene encodes a member of the immunoglobulin superfamily, which resides in the juxta-telomeric region of the major histocompatability class 1 locus and is clustered with the other family members on chromosome 6. The encoded protein may be involved in the adaptive immune response. Alternatively spliced transcript variants encoding different isoforms have been found for this gene. [provided by …			0.0171864		-0.744386		-0.926625		-1.64094			3.07465	3.23303	2.88314	2.90546	3.04967	2.84875	29.0084	28.8949	16.5189	27.2943	13.8124	36.4933	33.2024	11.0802	8.46941
ENSG00000063854	HAGH	protein_coding	hydroxyacylglutathione hydrolase	4.3849	The enzyme encoded by this gene is classified as a thiolesterase and is responsible for the hydrolysis of S-lactoyl-glutathione to reduced glutathione and D-lactate. Three transcript variants encoding different isoforms have been found for this gene. [provided by RefSeq, Oct 2013].			0.735974		0.967515		0.697517		1.54743			9.75292	8.95422	9.52763	14.7348	14.33	15.3938	23.3789	24.7454	45.0103	37.4831	35.415	5.92234	9.51111	22.7256	16.4149
ENSG00000034713	GABARAPL2	protein_coding	GABA type A receptor associated protein like 2	5.69568				1.04483		0.820147		0.617896		1.05429			49.7729	49.3037	47.0582	97.2588	97.6067	90.5406	71.5557	70.0869	119.522	98.2073	98.5652	15.64	31.9343	43.5292	41.7358
ENSG00000198113	TOR4A	protein_coding	torsin family 4 member A	5.4573				0.499858		2.34377		2.60347		1.04931			28.3992	25.8959	29.2623	40.2614	29.457	41.8819	0.62809	0.453846	2.62686	1.0412	2.98347	27.8183	20.0886	42.7378	44.2679
ENSG00000150687	PRSS23	protein_coding	protease, serine 23	7.23447	This gene encodes a conserved member of the trypsin family of serine proteases. Mouse studies found a decrease of mRNA levels of this gene after ovulation was induced. Alternative splicing results in multiple transcript variants. [provided by RefSeq, Jun 2014].			-0.688672		2.23716		3.38006		-0.695823			295.414	300.656	287.619	184.2	174.178	160.892	174.097	171.921	779.774	171.128	1633.73	423.531	182.786	82.9881	249.542
ENSG00000068697	LAPTM4A	protein_coding	lysosomal protein transmembrane 4 alpha	6.9347	This gene encodes a protein that has four predicted transmembrane domains. The function of this gene has not yet been determined; however, studies in the mouse homolog suggest a role in the transport of small molecules across endosomal and lysosomal membranes. [provided by RefSeq, Jul 2008].			0.392926		0.745074		0.63462		-1.87992			237.591	239.339	226.277	292.028	296.944	284.662	185.775	186.877	298.553	214.636	262.38	755.641	337.385	153.652	108.88
ENSG00000179981	TSHZ1	protein_coding	teashirt zinc finger homeobox 1	3.99747	This gene encodes a colon cancer antigen that was defined by serological analysis of recombinant cDNA expression libraries. The encoded protein is a member of the teashirt C2H2-type zinc-finger protein family and may be involved in transcriptional regulation of developmental processes. Mutations in this gene may be associated with congenital aural atresia syndrome. [provided by RefSeq, Jan 2012].			-2.31233		-0.84558		-0.910411		0.0116463			6.72786	7.4328	7.93693	1.39344	1.55949	1.25628	23.3789	24.4645	12.7302	22.4601	11.5472	12.7622	20.0022	14.1329	14.494
ENSG00000115415	STAT1	protein_coding	signal transducer and activator of transcription 1	6.7629	The protein encoded by this gene is a member of the STAT protein family. In response to cytokines and growth factors, STAT family members are phosphorylated by the receptor associated kinases, and then form homo- or heterodimers that translocate to the cell nucleus where they act as transcription activators. This protein can be activated by various ligands including interferon-alpha, interferon-g…			-0.0884341		0.467656		0.63946		0.518606			87.5448	82.9969	80.6618	73.0812	77.4026	73.0411	88.8631	85.496	115.228	59.4598	123.151	166.743	160.651	234.492	174.802
ENSG00000274012	RN7SL2	misc_RNA	RNA, 7SL, cytoplasmic 2	11.3672				-0.00892849		-1.09221		-1.3019		5.45807			6.99235	69.9856	5.3189	48.6813	13.7408	16.0308	7.14161	7.28315	3.23306	3.27234	2.65198	39.0374	205.152	4960.97	4172.97
ENSG00000181649	PHLDA2	protein_coding	pleckstrin homology like domain family A member 2	4.90354	This gene is located in a cluster of imprinted genes on chromosome 11p15.5, which is considered to be an important tumor suppressor gene region. Alterations in this region may be associated with the Beckwith-Wiedemann syndrome, Wilms tumor, rhabdomyosarcoma, adrenocortical carcinoma, and lung, ovarian, and breast cancer. This gene has been shown to be imprinted, with preferential expression from …			1.35192		3.50515		3.08972		-0.239947			5.58726	4.99218	6.84333	14.972	8.68116	18.2426	1.81448	2.16117	21.6716	4.09042	15.4146	6.75647	7.753	4.74864	5.93732
ENSG00000142867	BCL10	protein_coding	B-cell CLL/lymphoma 10	5.17033	This gene was identified by its translocation in a case of mucosa-associated lymphoid tissue (MALT) lymphoma. The protein encoded by this gene contains a caspase recruitment domain (CARD), and has been shown to induce apoptosis and to activate NF-kappaB. This protein is reported to interact with other CARD domain containing proteins including CARD9, 10, 11 and 14, which are thought to function as…			0.497015		1.36646		1.00221		0.233818			55.5586	57.7191	57.3315	77.7655	77.1774	72.9526	12.0268	12.47	30.2089	11.8994	22.2656	48.6299	101.02	79.0309	72.6448
ENSG00000167900	TK1	protein_coding	thymidine kinase 1	6.60773				0.838348		-5.35424		-7.04874		-4.2282			47.657	45.1356	49.5106	80.9823	71.7192	87.6387	65.2748	64.7055	1.5155	90.0636	0.441996	25.7747	68.3071	1.46982	2.79403
ENSG00000115365	LANCL1	protein_coding	LanC like 1	6.15473	This gene encodes a loosely associated peripheral membrane protein related to the LanC family of bacterial membrane-associated proteins involved in the biosynthesis of antimicrobial peptides. This protein may play a role as a peptide-modifying enzyme component in eukaryotic cells. Previously considered a member of the G-protein-coupled receptor superfamily, this protein is now in the LanC family.…			0.535763		-0.663946		-0.38019		-1.2185			42.5822	46.0707	38.7899	60.8071	60.8547	53.3653	150.207	148.537	90.1216	79.8748	104.09	70.651	93.0072	28.2657	32.8299
ENSG00000182718	ANXA2	protein_coding	annexin A2	9.96398	This gene encodes a member of the annexin family. Members of this calcium-dependent phospholipid-binding protein family play a role in the regulation of cellular growth and in signal transduction pathways. This protein functions as an autocrine factor which heightens osteoclast formation and bone resorption. This gene has three pseudogenes located on chromosomes 4, 9 and 10, respectively. Multipl…			-0.289293		2.3712		2.5434		-0.356741			929.817	939.179	901.082	691.248	758.102	694.952	328.282	350.391	1678.41	393.238	1794.28	925.845	1501.86	560	1084.26
ENSG00000198804	MT-CO1	protein_coding	mitochondrially encoded cytochrome c oxidase I	13.4351				0.314973		1.20471		1.2455		0.296078			7156.29	7042.73	7513.29	9048.64	8435.12	8088.81	9985.58	10521.8	22593.1	12419.6	22050.3	3561.24	593.407	3051.68	1505.9
ENSG00000054118	THRAP3	protein_coding	thyroid hormone receptor associated protein 3	7.97503				-0.702362		-0.393541		-0.382287		-0.513652			202.365	211.779	200.113	124.831	122.974	109.739	213.411	224.978	159.531	161.943	152.544	323.727	329.344	191.642	207.631
ENSG00000144381	HSPD1	protein_coding	heat shock protein family D (Hsp60) member 1	10.1504	This gene encodes a member of the chaperonin family. The encoded mitochondrial protein may function as a signaling molecule in the innate immune system. This protein is essential for the folding and assembly of newly imported proteins in the mitochondria. This gene is adjacent to a related family member and the region between the 2 genes functions as a bidirectional promoter. Several pseudogenes …			-0.531217		-0.462201		-0.879595		0.8159			1897.59	1939.56	1798.3	1210.26	1318.74	1161.86	594.615	596.506	413.276	364.382	293.596	163.615	201.347	296.564	261.94
ENSG00000186205	MARC1	protein_coding	mitochondrial amidoxime reducing component 1	4.30929				-1.24539		-1.39937		-0.758405		-2.25063			37.4743	35.1988	35.9399	15.0165	14.174	14.1553	21.4481	21.2227	7.72904	27.852	11.4367	9.25887	6.19664	0.79144	2.00821
ENSG00000115963	RND3	protein_coding	Rho family GTPase 3	6.98244	This gene encodes a protein which is a member of the small GTPase protein superfamily. The encoded protein binds only GTP but has no GTPase activity, and appears to act as a negative regulator of cytoskeletal organization leading to loss of adhesion. Multiple alternatively spliced variants, encoding the same protein, have been identified. [provided by RefSeq, Dec 2011].			0.700782		2.28694		2.51373		0.93544			46.5826	50.8727	46.412	74.9787	78.0264	68.4407	67.9268	69.1576	319.821	24.2079	355.089	712.975	1000.6	1562.75	1278.44
ENSG00000171608	PIK3CD	protein_coding	phosphatidylinositol-4,5-bisphosphate 3-kinase catalytic subunit delta	2.94721	Phosphoinositide 3-kinases (PI3Ks) phosphorylate inositol lipids and are involved in the immune response. The protein encoded by this gene is a class I PI3K found primarily in leukocytes. Like other class I PI3Ks (p110-alpha p110-beta, and p110-gamma), the encoded protein binds p85 adapter proteins and GTP-bound RAS. However, unlike the other class I PI3Ks, this protein phosphorylates itself, not…			-0.70202		2.0234		1.91175		-0.424628			19.2413	18.4948	19.3701	11.7108	10.0154	11.4658	4.55947	4.40879	17.4282	7.88336	15.3041	20.3111	32.5972	19.5599	14.5814
ENSG00000171320	ESCO2	protein_coding	establishment of sister chromatid cohesion N-acetyltransferase 2	5.11355	This gene encodes a protein that may have acetyltransferase activity and may be required for the establishment of sister chromatid cohesion during the S phase of mitosis. Mutations in this gene have been associated with Roberts syndrome. [provided by RefSeq, Jul 2008]. Publication Note: This RefSeq record includes a subset of the publications that are available for this gene. Please see the Gene …			0.185079		-4.40335		-4.39084		-2.54226			24.746	26.5616	24.0428	28.1652	28.2787	24.7009	27.8686	25.9773	1.2124	9.3336	1.16024	25.6496	20.8668	2.48738	4.45299
ENSG00000173230	GOLGB1	protein_coding	golgin B1	7.6187				0.361856		1.09414		1.13629		-0.655915			105.646	115.755	110.985	139.18	141.082	124.265	119.198	114.002	237.933	16.6964	232.435	1077.78	628.483	545.528	407.841
ENSG00000163584	RPL22L1	protein_coding	ribosomal protein L22 like 1	7.27535				-0.689714		-2.05482		0.777959		-1.0913			130.639	128.101	120.81	69.8941	80.6083	72.1033	71.137	76.3759	16.9736	56.6709	114.753	35.9094	72.9762	23.2909	20.7806
ENSG00000254726	MEX3A	protein_coding	mex-3 RNA binding family member A	4.80888				1.3681		-2.67274		-2.04176		-0.464161			4.69462	4.65937	4.67268	12.4075	11.0724	10.8111	219.064	224.373	33.2399	215.677	48.8406	33.8241	29.081	22.6126	17.2881
ENSG00000137074	APTX	protein_coding	aprataxin	5.14747	This gene encodes a member of the histidine triad (HIT) superfamily. The encoded protein may play a role in single-stranded DNA repair through its nucleotide-binding activity and its diadenosine polyphosphate hydrolase activity. Mutations in this gene have been associated with ataxia-ocular apraxia. Alternatively spliced transcript variants have been identified for this gene.[provided by RefSeq, …			-0.273725		1.00201		0.958091		0.352775			40.6151	38.5428	37.3483	30.9372	30.566	29.6906	26.1472	27.7495	51.628	33.1324	47.5146	18.8514	26.7752	23.8563	26.7179
ENSG00000076716	GPC4	protein_coding	glypican 4	4.13122	Cell surface heparan sulfate proteoglycans are composed of a membrane-associated protein core substituted with a variable number of heparan sulfate chains. Members of the glypican-related integral membrane proteoglycan family (GRIPS) contain a core protein anchored to the cytoplasmic membrane via a glycosyl phosphatidylinositol linkage. These proteins may play a role in the control of cell divisi…			-0.366032		2.17336		1.96087		-1.93072			9.12476	8.16182	8.25176	5.91469	6.63649	6.19292	1.95406	2.22601	9.04247	3.23515	7.40344	24.3567	6.13899	5.31395	1.83358
ENSG00000101182	PSMA7	protein_coding	proteasome subunit alpha 7	7.73362	The 26S proteasome is a multicatalytic proteinase complex with a highly ordered structure composed of 2 complexes, a 20S core and a 19S regulator. The 20S core is composed of 4 rings of 28 non-identical subunits; 2 rings are composed of 7 alpha subunits and 2 rings are composed of 7 beta subunits. Proteasomes are distributed throughout eukaryotic cells at a high concentration and cleave peptides …			-0.212973		-0.330325		-0.816028		0.771447			333.93	329.722	320.692	256.718	268.371	277.514	162.164	164.703	124.271	228.803	84.2003	70.4425	140.592	156.592	154.108
ENSG00000108389	MTMR4	protein_coding	myotubularin related protein 4	6.32047				-0.389397		-1.01842		-0.979032		-0.998639			65.0139	66.705	67.4391	49.7782	48.8986	45.2614	162.606	164.941	77.2904	167.93	75.3604	58.0139	76.7806	31.4315	27.1545
ENSG00000162636	FAM102B	protein_coding	family with sequence similarity 102 member B	5.25706				-0.950697		-0.683667		-0.621198		0.536096			52.2525	55.2468	53.0234	26.7717	27.8109	24.0639	36.6851	35.4865	21.4695	12.6059	21.2711	31.4885	45.8551	55.4008	41.8232
ENSG00000183508	FAM46C	protein_coding	family with sequence similarity 46 member C	3.23593				5.42175		1.77489		3.10386		-1.85212			0.545502	0.713168	1.02733	32.5827	31.1031	29.266	1.76796	1.98828	6.16302	1.52461	14.6964	48.5048	61.0152	6.44458	19.9075
ENSG00000183963	SMTN	protein_coding	smoothelin	6.05464	This gene encodes a structural protein that is found exclusively in contractile smooth muscle cells. It associates with stress fibers and constitutes part of the cytoskeleton. This gene is localized to chromosome 22q12.3, distal to the TUPLE1 locus and outside the DiGeorge syndrome deletion. Alternative splicing of this gene results in multiple transcript variants encoding distinct isoforms. [pro…			1.44054		1.20351		0.607983		0.670488			42.5988	40.3336	45.9315	115.21	92.0099	123.098	22.3321	21.9575	48.7485	21.0099	30.6082	95.2579	89.0586	119.055	137.431
ENSG00000171877	FRMD5	protein_coding	FERM domain containing 5	5.08557				-2.2172		1.96574		1.79257		-0.244187			8.64538	8.85914	8.10263	1.68991	1.78475	1.73402	22.0297	22.6491	83.4534	17.9607	70.2222	12.9708	7.14775	6.55765	8.38209
ENSG00000182481	KPNA2	protein_coding	karyopherin subunit alpha 2	8.25559	The import of proteins into the nucleus is a process that involves at least 2 steps. The first is an energy-independent docking of the protein to the nuclear envelope and the second is an energy-dependent translocation through the nuclear pore complex. Imported proteins require a nuclear localization sequence (NLS) which generally consists of a short region of basic amino acids or 2 such regions …			0.267737		-2.34569		-2.10208		-0.242091			611.458	619.395	598.982	694.509	720.692	669.455	306.066	309.048	57.8415	345.417	64.9735	125.704	113.701	74.7345	102.419
ENSG00000136628	EPRS	protein_coding	glutamyl-prolyl-tRNA synthetase	8.43476	Aminoacyl-tRNA synthetases are a class of enzymes that charge tRNAs with their cognate amino acids. The protein encoded by this gene is a multifunctional aminoacyl-tRNA synthetase that catalyzes the aminoacylation of glutamic acid and proline tRNA species. Alternative splicing has been observed for this gene, but the full-length nature and biological validity of the variant have not been determin…			-0.464858		0.39621		0.326743		-0.520854			295.199	302.748	283.542	195.644	214.36	194.281	194.08	185.472	238.741	76.6768	215.86	587.271	554.93	343.259	352.397
ENSG00000183742	MACC1	protein_coding	MACC1, MET transcriptional regulator	5.64027	MACC1 is a key regulator of the hepatocyte growth factor (HGF; MIM 142409)-HGF receptor (HGFR, or MET; MIM 164860) pathway, which is involved in cellular growth, epithelial-mesenchymal transition, angiogenesis, cell motility, invasiveness, and metastasis. Expression of MACC1 in colon cancer (MIM 114500) specimens is an independent prognostic indicator for metastasis formation and metastasis-free …			-0.56791									76.5356	81.0793	77.6626	51.6905	53.4038	45.2437	0.0465252	0.0216117	0.0505166	0	0.165749	0.12512	0.0288216	0.113063	0.785821
ENSG00000128915	ICE2	protein_coding	interactor of little elongation complex ELL subunit 2	6.02958				-0.308362		-0.56504		-0.400527		-0.0732308			59.0134	59.7318	57.0332	45.5683	47.1139	41.7226	68.7177	66.7154	43.7474	20.2662	46.5201	41.8317	57.2108	41.0418	40.6881
ENSG00000272398	CD24	protein_coding	CD24 molecule	8.05503	This gene encodes a sialoglycoprotein that is expressed on mature granulocytes and B cells and modulates growth and differentiation signals to these cells. The precursor protein is cleaved to a short 32 amino acid mature peptide which is anchored via a glycosyl phosphatidylinositol (GPI) link to the cell surface. This gene was missing from previous genome assemblies, but is properly located on ch…			1.73631		-6.9521		-3.57952					154.146	158.767	149.509	505.254	501.688	452.154	233.347	225.54	1.76808	225.717	17.4036	0.12512	0.144108	1.80901	5.41344
ENSG00000161513	FDXR	protein_coding	ferredoxin reductase	5.66521	This gene encodes a mitochondrial flavoprotein that initiates electron transport for cytochromes P450 receiving electrons from NADPH. Multiple alternatively spliced transcript variants have been found for this gene. [provided by RefSeq, Apr 2012].			0.864284		2.85296		1.98787		0.666309			5.37237	5.07142	5.79943	8.93874	7.6415	11.3065	31.6371	31.5099	218.08	40.6439	113.593	5.92234	10.0299	10.854	11.0888
ENSG00000176845	METRNL	protein_coding	meteorin like, glial cell differentiation regulator	4.43392				0.7483		2.12205		1.9958		-1.17383			4.57891	4.13638	4.45728	7.36742	5.16364	8.3516	10.8404	9.7685	42.8381	20.5265	37.2382	27.4847	45.8551	13.4545	14.6687
ENSG00000147155	EBP	protein_coding	emopamil binding protein (sterol isomerase)	6.12913	The protein encoded by this gene is an integral membrane protein of the endoplasmic reticulum. It is a high affinity binding protein for the antiischemic phenylalkylamine Ca2+ antagonist [3H]emopamil and the photoaffinity label [3H]azidopamil. It is similar to sigma receptors and may be a member of a superfamily of high affinity drug-binding proteins in the endoplasmic reticulum of different tiss…			0.514236		-1.99752		-1.74947		-1.41877			42.2351	41.7917	41.8387	58.1833	56.7827	55.1524	27.9151	27.8143	6.66819	44.1765	7.51394	53.5096	16.7453	8.59278	14.756
ENSG00000164951	PDP1	protein_coding	pyruvate dehyrogenase phosphatase catalytic subunit 1	9.24306	Pyruvate dehydrogenase (E1) is one of the three components (E1, E2, and E3) of the large pyruvate dehydrogenase complex. Pyruvate dehydrogenase kinases catalyze phosphorylation of serine residues of E1 to inactivate the E1 component and inhibit the complex. Pyruvate dehydrogenase phosphatases catalyze the dephosphorylation and activation of the E1 component to reverse the effects of pyruvate dehy…			0.0352454		1.38756		1.59181		-0.405747			68.1878	69.9539	64.4234	69.3901	68.7042	58.5851	36.6153	34.9894	89.5154	20.3034	97.8469	141.177	155.982	104.131	91.2426
ENSG00000005238	FAM214B	protein_coding	family with sequence similarity 214 member B	4.05732				2.86038		1.99073		1.47301		1.78008			6.77745	6.18079	7.43984	48.7702	44.0296	47.2962	17.1911	18.9319	68.7026	29.7485	45.5256	12.3869	25.3053	51.2175	60.5956
ENSG00000049130	KITLG	protein_coding	KIT ligand	8.93931	This gene encodes the ligand of the tyrosine-kinase receptor encoded by the KIT locus. This ligand is a pleiotropic factor that acts in utero in germ cell and neural cell development, and hematopoiesis, all believed to reflect a role in cell migration. In adults, it functions pleiotropically, while mostly noted for its continued requirement in hematopoiesis. Two transcript variants encoding diffe…			-0.86691		4.13374		3.5283		0.111845			15.6212	18.0828	17.6137	9.27969	9.07969	8.28082	21.3085	23.5352	376.702	5.4291	234.921	163.031	120.186	116.794	152.013
ENSG00000161996	WDR90	protein_coding	WD repeat domain 90	5.27633				-0.464403		-1.26724		-1.58211		0.128445			34.6476	31.8707	37.2986	24.5482	18.1594	28.2751	65.5772	69.7195	26.8748	32.054	20.4976	8.13279	4.87084	7.80134	4.71493
ENSG00000099250	NRP1	protein_coding	neuropilin 1	5.75145	This gene encodes one of two neuropilins, which contain specific protein domains which allow them to participate in several different types of signaling pathways that control cell migration. Neuropilins contain a large N-terminal extracellular domain, made up of complement-binding, coagulation factor V/VIII, and meprin domains. These proteins also contains a short membrane-spanning domain and a s…			-1.05639		1.42228		1.76451		-1.87296			109.993	113.315	110.786	48.9778	53.5771	49.4372	109.381	112.014	283.651	85.0064	341.166	872.544	248.384	140.537	131.931
ENSG00000170581	STAT2	protein_coding	signal transducer and activator of transcription 2	5.45143	The protein encoded by this gene is a member of the STAT protein family. In response to cytokines and growth factors, STAT family members are phosphorylated by the receptor associated kinases, and then form homo- or heterodimers that translocate to the cell nucleus where they act as transcription activators. In response to interferon (IFN), this protein forms a complex with STAT1 and IFN regulato…			1.19962		1.22865		1.27306		-0.532809			14.6294	14.2475	14.1837	31.2633	31.7789	30.54	56.877	57.7898	128.464	60.3895	125.693	208.033	195.324	137.711	105.737
ENSG00000122884	P4HA1	protein_coding	prolyl 4-hydroxylase subunit alpha 1	7.66698	This gene encodes a component of prolyl 4-hydroxylase, a key enzyme in collagen synthesis composed of two identical alpha subunits and two beta subunits. The encoded protein is one of several different types of alpha subunits and provides the major part of the catalytic site of the active enzyme. In collagen and related proteins, prolyl 4-hydroxylase catalyzes the formation of 4-hydroxyproline th…			-0.355022		1.41616		1.70443		-1.50825			56.5669	57.7983	54.2164	42.8704	42.782	39.1393	35.7779	38.2312	94.466	23.8732	109.449	2061.27	1747.83	681.091	489.916
ENSG00000012171	SEMA3B	protein_coding	semaphorin 3B	4.95213	The protein encoded by this gene belongs to the class-3 semaphorin/collapsin family, whose members function in growth cone guidance during neuronal development. This family member inhibits axonal extension and has been shown to act as a tumor suppressor by inducing apoptosis. Alternative splicing of this gene results in multiple transcript variants. [provided by RefSeq, Feb 2014].			2.48732		1.4942		1.12219		-2.48151			5.98399	5.29329	6.11426	32.9829	25.3157	33.8488	7.14161	6.52674	18.388	8.5527	13.4809	65.2709	24.3542	6.44458	7.7709
ENSG00000175063	UBE2C	protein_coding	ubiquitin conjugating enzyme E2 C	6.13793	The modification of proteins with ubiquitin is an important cellular mechanism for targeting abnormal or short-lived proteins for degradation. Ubiquitination involves at least three classes of enzymes: ubiquitin-activating enzymes, ubiquitin-conjugating enzymes, and ubiquitin-protein ligases. This gene encodes a member of the E2 ubiquitin-conjugating enzyme family. The encoded protein is required…			0.345004		-5.76333		-4.89701		-3.49308			165.634	163.3	166.957	209.119	188.716	198.085	71.2998	66.8883	1.2124	93.1872	2.09948	22.5216	55.6256	2.26126	3.66717
ENSG00000151689	INPP1	protein_coding	inositol polyphosphate-1-phosphatase	4.64765	This gene encodes the enzyme inositol polyphosphate-1-phosphatase, one of the enzymes involved in phosphatidylinositol signaling pathways. This enzyme removes the phosphate group at position 1 of the inositol ring from the polyphosphates inositol 1,4-bisphosphate and inositol 1,3,4-trisphophosphate. [provided by RefSeq, Jul 2008].			0.296552		1.20145		0.812947		0.15365			16.4477	17.3221	16.9343	20.1603	19.9788	18.8088	11.8639	11.1733	25.3088	15.1717	18.3428	13.6381	25.3053	19.1076	18.3358
ENSG00000167513	CDT1	protein_coding	chromatin licensing and DNA replication factor 1	5.52486	The protein encoded by this gene is involved in the formation of the pre-replication complex that is necessary for DNA replication. The encoded protein can bind geminin, which prevents replication and may function to prevent this protein from initiating replication at inappropriate origins. Phosphorylation of this protein by cyclin A-dependent kinases results in degradation of the protein. [provi…			0.0775832		-3.84963		-3.7666		-1.52996			29.8208	27.5917	33.5538	32.4937	22.1447	35.9367	30.0553	26.4528	1.86911	50.7956	1.87848	6.38111	7.37832	1.58288	2.53209
ENSG00000178999	AURKB	protein_coding	aurora kinase B	5.33736	This gene encodes a member of the aurora kinase subfamily of serine/threonine kinases. The genes encoding the other two members of this subfamily are located on chromosomes 19 and 20. These kinases participate in the regulation of segregation of chromosomes during mitosis and meiosis through association with microtubules. A pseudogene of this gene is located on chromosome 8. Multiple transcript v…			-0.0916229		-5.33064		-5.31814		-3.17381			50.7648	48.749	49.8751	44.4565	42.4528	45.6507	33.1259	35.1623	0.808265	43.8791	0.773494	21.9377	34.5859	1.69594	3.66717
ENSG00000101639	CEP192	protein_coding	centrosomal protein 192	5.95568				0.0902921		-1.37254		-1.34974		-0.926243			43.6402	45.8171	45.6664	45.8203	48.968	41.4395	55.0858	53.3162	20.0046	18.5185	19.2821	132.919	122.578	56.0792	61.4687
ENSG00000242498	ARPIN	protein_coding	actin related protein 2/3 complex inhibitor	4.62838				-0.931923		-1.20248		-0.574823		-1.35874			33.5401	36.5935	33.355	17.8034	17.6915	15.8716	34.5915	34.0169	14.2457	32.7234	20.8843	14.7224	19.224	4.74864	6.72314
ENSG00000108424	KPNB1	protein_coding	karyopherin subunit beta 1	9.09343	Nucleocytoplasmic transport, a signal- and energy-dependent process, takes place through nuclear pore complexes embedded in the nuclear envelope. The import of proteins containing a nuclear localization signal (NLS) requires the NLS import receptor, a heterodimer of importin alpha and beta subunits also known as karyopherins. Importin alpha binds the NLS-containing cargo in the cytoplasm and impo…			-0.215814		-0.84167		-0.899186		-0.387163			646.04	670.426	660.29	554.009	554.901	502.706	624.159	625.508	333.308	461.214	303.872	623.431	737.255	432.805	472.89
ENSG00000145901	TNIP1	protein_coding	TNFAIP3 interacting protein 1	7.00955	This gene encodes an A20-binding protein which plays a role in autoimmunity and tissue homeostasis through the regulation of nuclear factor kappa-B activation. Mutations in this gene have been associated with psoriatic arthritis, rheumatoid arthritis, and systemic lupus erythematosus. Multiple transcript variants encoding different isoforms have been found for this gene. [provided by RefSeq, Nov …			0.234604		1.10481		0.610843		1.52045			237.128	225.139	241.886	260.839	254.37	268.012	41.6866	42.6183	86.6865	71.2105	58.3988	61.3504	196.707	447.39	184.843
ENSG00000105401	CDC37	protein_coding	cell division cycle 37	7.61186	The protein encoded by this gene is highly similar to Cdc 37, a cell division cycle control protein of Sacchromyces cerevisiae. This protein is a molecular chaperone with specific function in cell signal transduction. It has been shown to form complex with Hsp90 and a variety of protein kinases including CDK4, CDK6, SRC, RAF-1, MOK, as well as eIF2 alpha kinases. It is thought to play a critical …			0.376933		0.476268		0.404081		0.528026			335.765	318.596	336.831	413.079	372.753	430.532	155.208	165.416	213.231	234.641	192.434	136.297	267.061	244.103	257.749
ENSG00000140350	ANP32A	protein_coding	acidic nuclear phosphoprotein 32 family member A	7.69479				-0.985713		-1.5968		-1.41101		-0.783145			180.346	183.11	173.453	85.9186	89.6879	81.0388	234.999	246.72	76.1285	191.655	82.1561	54.594	103.239	46.1296	33.0045
ENSG00000144028	SNRNP200	protein_coding	small nuclear ribonucleoprotein U5 subunit 200	8.9834	Pre-mRNA splicing is catalyzed by the spliceosome, a complex of specialized RNA and protein subunits that removes introns from a transcribed pre-mRNA segment. The spliceosome consists of small nuclear RNA proteins (snRNPs) U1, U2, U4, U5 and U6, together with approximately 80 conserved proteins. U5 snRNP contains nine specific proteins. This gene encodes one of the U5 snRNP-specific proteins. Thi…			0.0346701		-0.869163		-1.0049		-1.38018			858.951	903.394	895.912	845.37	886.483	843.795	621.507	643.706	331.086	746.39	285.916	256.746	146.875	70.5512	66.0963
ENSG00000164307	ERAP1	protein_coding	endoplasmic reticulum aminopeptidase 1	5.41085	The protein encoded by this gene is an aminopeptidase involved in trimming HLA class I-binding precursors so that they can be presented on MHC class I molecules. The encoded protein acts as a monomer or as a heterodimer with ERAP2. This protein may also be involved in blood pressure regulation by inactivation of angiotensin II. Three transcript variants encoding two different isoforms have been f…			-0.445872		0.943442		1.5003		-2.08667			40.9292	42.1562	38.7402	28.7285	29.6823	26.2757	23.3091	24.4213	43.8989	16.7707	61.2717	282.854	107.245	48.7301	32.6552
ENSG00000095321	CRAT	protein_coding	carnitine O-acetyltransferase	5.06901	This gene encodes carnitine acetyltransferase (CRAT), which is a key enzyme in the metabolic pathway in mitochondria, peroxisomes and endoplasmic reticulum. CRAT catalyzes the reversible transfer of acyl groups from an acyl-CoA thioester to carnitine and regulates the ratio of acylCoA/CoA in the subcellular compartments. Two transcript variants encoding different isoforms have been found for this…			1.43226		1.2037		0.828409		-0.112322			10.348	10.9828	11.4	28.6395	24.8132	30.0268	25.8215	24.8967	55.8208	49.6057	40.8294	17.2248	29.2251	19.8991	17.2881
ENSG00000197956	S100A6	protein_coding	S100 calcium binding protein A6	9.9753	The protein encoded by this gene is a member of the S100 family of proteins containing 2 EF-hand calcium-binding motifs. S100 proteins are localized in the cytoplasm and/or nucleus of a wide range of cells, and involved in the regulation of a number of cellular processes such as cell cycle progression and differentiation. S100 genes include at least 13 members which are located as a cluster on ch…			0.115025		2.26477		2.22622		-1.11748			542.378	508.315	494.476	514.444	522.273	544.977	129.782	141.211	622.617	213.743	575.148	1779.75	3569.64	1032.26	1094.13
ENSG00000149218	ENDOD1	protein_coding	endonuclease domain containing 1	6.12165				-1.80787		1.91043		2.33715		-1.24804			40.2845	43.5825	40.7286	12.2889	11.4189	9.99715	27.4266	27.7495	99.1641	23.241	126.466	73.9041	25.6224	11.6455	25.5829
ENSG00000101000	PROCR	protein_coding	protein C receptor	4.98091	The protein encoded by this gene is a receptor for activated protein C, a serine protease activated by and involved in the blood coagulation pathway. The encoded protein is an N-glycosylated type I membrane protein that enhances the activation of protein C. Mutations in this gene have been associated with venous thromboembolism and myocardial infarction, as well as with late fetal loss during pre…			2.03161		2.54156		2.11511		-0.00756275			5.90134	6.38682	6.24681	25.5265	23.271	22.9669	4.58273	4.27912	24.6521	6.17282	17.4036	60.4329	15.2466	38.6675	28.3769
ENSG00000127863	TNFRSF19	protein_coding	TNF receptor superfamily member 19	5.2279	The protein encoded by this gene is a member of the TNF-receptor superfamily. This receptor is highly expressed during embryonic development. It has been shown to interact with TRAF family members, and to activate JNK signaling pathway when overexpressed in cells. This receptor is capable of inducing apoptosis by a caspase-independent mechanism, and it is thought to play an essential role in embr…					2.3054		2.65635		-2.65854			0.578563	0.618079	0.745641	0.340947	0.537157	0.601598	14.9578	15.3659	71.683	13.3125	86.7418	460.733	158	49.1823	37.8067
ENSG00000129195	PIMREG	protein_coding	PICALM interacting mitotic regulator	4.29103				1.39192		-6.52079		-6.89723		-3.40709			21.3242	20.6502	20.7122	53.8696	49.5744	52.1798	42.524	45.4063	0.454649	52.3574	0.331497	7.42378	11.9609	0.113063	1.39702
ENSG00000125148	MT2A	protein_coding	metallothionein 2A	7.36084				0.041937		1.52972		-0.246624		2.30682			45.3593	42.7743	52.8908	47.7326	36.1282	53.153	28.264	28.6788	78.6038	33.9505	21.7683	94.257	324.271	1021.52	748.277
ENSG00000100647	SUSD6	protein_coding	sushi domain containing 6	4.56661				0.427365		2.56165		1.51571		0.632625			24.5311	24.7232	25.3849	33.7537	30.8432	30.4161	13.7715	12.7077	74.6635	22.9435	34.31	59.849	20.6651	68.8553	41.8232
ENSG00000126457	PRMT1	protein_coding	protein arginine methyltransferase 1	8.03839	This gene encodes a member of the protein arginine N-methyltransferase (PRMT) family. Post-translational modification of target proteins by PRMTs plays an important regulatory role in many biological processes, whereby PRMTs methylate arginine residues by transferring methyl groups from S-adenosyl-L-methionine to terminal guanidino nitrogen atoms. The encoded protein is a type I PRMT and is respo…			-0.589825		-0.541194		-1.14605		-0.529873			407.325	397.726	422.149	264.545	234.911	271.215	230.137	241.662	154.985	340.732	96.6867	86.4161	130.504	68.5161	61.6433
ENSG00000165943	MOAP1	protein_coding	modulator of apoptosis 1	4.81692	The protein encoded by this gene was identified by its interaction with apoptosis regulator BAX protein. This protein contains a Bcl-2 homology 3 (BH3)-like motif, which is required for the association with BAX. When overexpressed, this gene has been shown to mediate caspase-dependent apoptosis. [provided by RefSeq, Jul 2008]. Publication Note: This RefSeq record includes a subset of the publicat…			1.58158		0.137511		0.304749		1.31314			19.324	18.6375	16.0727	52.9209	54.5128	45.8099	46.4554	46.3572	48.799	63.5131	51.9898	15.7651	19.1375	40.3634	35.1
ENSG00000052749	RRP12	protein_coding	ribosomal RNA processing 12 homolog	6.17011				-0.82006		0.515407		-0.00917769		1.24019			113.15	108.005	117.397	60.3772	58.6714	62.2477	74.3007	76.7217	103.205	109.846	68.0674	29.2363	16.7453	48.1648	47.4985
ENSG00000115107	STEAP3	protein_coding	STEAP3 metalloreductase	5.35564				-1.64278		2.24244		1.95656		-1.21928			195.141	189.449	202.798	64.8392	53.4731	59.6467	19.0055	20.4447	89.3133	23.9104	69.5039	133.753	41.5895	34.8234	32.1314
ENSG00000109805	NCAPG	protein_coding	non-SMC condensin I complex subunit G	6.75071	This gene encodes a subunit of the condensin complex, which is responsible for the condensation and stabilization of chromosomes during mitosis and meiosis. Phosphorylation of the encoded protein activates the condensin complex. There are pseudogenes for this gene on chromosomes 8 and 15. Alternative splicing results in multiple transcript variants. [provided by RefSeq, Aug 2012].			0.282453		-5.63793		-5.48757		-2.85304			90.4211	96.4996	91.8795	108.095	110.464	102.396	73.9052	68.574	1.36395	23.7616	1.43649	91.4626	88.9145	6.21846	15.5418
ENSG00000137216	TMEM63B	protein_coding	transmembrane protein 63B	5.95205				0.75395		2.71735		2.20561		-0.102784			33.3583	31.11	34.1172	53.499	51.6191	52.1444	27.9151	28.0953	176.101	39.9002	117.184	95.383	33.9806	59.0188	47.8478
ENSG00000177595	PIDD1	protein_coding	p53-induced death domain protein 1	4.71579	The protein encoded by this gene contains a leucine-rich repeat and a death domain. This protein has been shown to interact with other death domain proteins, such as Fas (TNFRSF6)-associated via death domain (FADD) and MAP-kinase activating death domain-containing protein (MADD), and thus may function as an adaptor protein in cell death-related signaling processes. The expression of the mouse cou…			0.810183		1.29709		0.495022		0.454866			7.6205	6.577	7.75467	12.6595	8.59452	15.04	33.6842	35.1839	80.9276	24.9516	44.0339	5.0465	3.94855	5.20089	5.58806
ENSG00000071564	TCF3	protein_coding	transcription factor 3	6.78454	This gene encodes a member of the E protein (class I) family of helix-loop-helix transcription factors. E proteins activate transcription by binding to regulatory E-box sequences on target genes as heterodimers or homodimers, and are inhibited by heterodimerization with inhibitor of DNA-binding (class IV) helix-loop-helix proteins. E proteins play a critical role in lymphopoiesis, and the encoded…			-0.382362		-1.37159		-1.72518		-0.694893			61.7574	56.7524	67.6213	45.1384	36.6133	52.9583	172.166	170.236	63.2468	242.45	46.9621	71.2349	106.265	52.9134	42.0851
ENSG00000197746	PSAP	protein_coding	prosaposin	9.32852	This gene encodes a highly conserved glycoprotein which is a precursor for 4 cleavage products: saposins A, B, C, and D. Each domain of the precursor protein is approximately 80 amino acid residues long with nearly identical placement of cysteine residues and glycosylation sites. Saposins A-D localize primarily to the lysosomal compartment where they facilitate the catabolism of glycosphingolipid…			1.10887		1.66749		1.76466		-1.01043			598.598	598.095	591.923	1220.93	1212.97	1214.73	461.809	475.285	1422.9	722.629	1444.06	1678.9	548.705	573.003	408.889
ENSG00000156535	CD109	protein_coding	CD109 molecule	6.75061	This gene encodes a glycosyl phosphatidylinositol (GPI)-linked glycoprotein that localizes to the surface of platelets, activated T-cells, and endothelial cells. The protein binds to and negatively regulates signalling by transforming growth factor beta (TGF-beta). Multiple transcript variants encoding different isoforms have been found for this gene. [provided by RefSeq, Apr 2014].			-1.13051		2.7689		2.57563		-1.41202			207.092	221.51	204.256	91.9371	97.4854	84.2945	91.864	88.6729	588.114	43.8047	488.019	270.426	94.1312	57.4359	64.2627
ENSG00000134153	EMC7	protein_coding	ER membrane protein complex subunit 7	5.50511				0.481986		1.52994		1.54217		-0.441864			33.8873	30.8564	32.2945	43.0334	44.3935	40.8379	36.0803	37.0209	100.932	50.3122	96.5762	61.5173	26.0835	30.527	26.5433
ENSG00000139624	CERS5	protein_coding	ceramide synthase 5	4.6162	This gene encodes a protein that belongs to the TLC (TRAM, LAG1 and CLN8 homology domains) family of proteins. The encoded protein functions in the synthesis of ceramide, a lipid molecule that is involved in a several cellular signaling pathways. Alternate splicing results in multiple transcript variants. [provided by RefSeq, Aug 2013].			0.244043		1.19169		0.93946		-1.32119			19.2579	18.3364	18.1274	20.2789	21.3477	20.7905	33.7308	33.0443	72.8954	49.2338	58.0673	73.4454	41.2725	22.3864	18.0739
ENSG00000168615	ADAM9	protein_coding	ADAM metallopeptidase domain 9	8.49649	This gene encodes a member of the ADAM (a disintegrin and metalloprotease domain) family. Members of this family are membrane-anchored proteins structurally related to snake venom disintegrins, and have been implicated in a variety of biological processes involving cell-cell and cell-matrix interactions, including fertilization, muscle development, and neurogenesis. The protein encoded by this ge…			-0.581944		1.67874		2.01522		-2.11748			359.585	383.383	359.349	233.267	241.444	222.273	98.3542	106.524	313.607	32.0168	375.697	3981.98	2069.16	596.633	634.856
ENSG00000132256	TRIM5	protein_coding	tripartite motif containing 5	4.815	The protein encoded by this gene is a member of the tripartite motif (TRIM) family. The TRIM motif includes three zinc-binding domains, a RING, a B-box type 1 and a B-box type 2, and a coiled-coil region. The protein forms homo-oligomers via the coilel-coil region and localizes to cytoplasmic bodies. It appears to function as a E3 ubiquitin-ligase and ubiqutinates itself to regulate its subcellul…			0.308104		1.27836		1.3122		-1.04595			16.7122	16.2602	15.5093	18.93	20.1867	17.7118	12.1663	11.9729	27.9862	9.40797	27.1828	97.2598	94.4194	41.9463	39.1164
ENSG00000164294	GPX8	protein_coding	glutathione peroxidase 8 (putative)	5.69991				0.538419		1.83453		1.78943		-0.764578			16.0179	17.7341	15.8739	23.8515	23.5829	20.8436	17.6563	16.7923	58.7003	7.43713	53.9788	643.366	383.413	240.259	292.5
ENSG00000127955	GNAI1	protein_coding	G protein subunit alpha i1	6.44745	Guanine nucleotide binding proteins are heterotrimeric signal-transducing molecules consisting of alpha, beta, and gamma subunits. The alpha subunit binds guanine nucleotide, can hydrolyze GTP, and can interact with other proteins. The protein encoded by this gene represents the alpha subunit of an inhibitory complex. The encoded protein is part of a complex that responds to beta-adrenergic signa…			0.0889051		1.89541		1.56182		1.2861			30.4655	32.0926	29.8588	32.1231	32.9052	28.0805	60.064	61.4422	216.11	37.7806	162.71	49.4223	94.5635	139.293	163.975
ENSG00000100106	TRIOBP	protein_coding	TRIO and F-actin binding protein	6.27318	This gene encodes a protein with an N-terminal pleckstrin homology domain and a C-terminal coiled-coil region. The protein interacts with trio, which is involved with neural tissue development and controlling actin cytoskeleton organization, cell motility and cell growth. The protein also associates with F-actin and stabilizes F-actin structures. Mutations in this gene have been associated with a…			-0.222963		0.639013		0.597336		-0.528704			84.1065	82.8543	89.3941	73.2888	61.5305	72.8288	41.5702	42.1645	62.3375	63.8478	57.4595	102.598	151.573	72.6994	80.0665
ENSG00000127870	RNF6	protein_coding	ring finger protein 6	6.66985	The protein encoded by this gene contains a RING-H2 finger motif. Deletions and mutations in this gene were detected in esophageal squamous cell carcinoma (ESCC), suggesting that this protein may be a potential tumor suppressor. Studies of the mouse counterpart suggested a role of this protein in the transcription regulation that controls germinal differentiation. Multiple alternatively spliced t…			0.670567		1.70298		1.50278		1.16351			92.8841	96.7215	90.9682	144.28	148.359	130.281	24.9608	26.0421	79.4121	6.50749	65.5812	61.7675	113.903	170.047	169.825
ENSG00000198363	ASPH	protein_coding	aspartate beta-hydroxylase	9.25446	This gene is thought to play an important role in calcium homeostasis. The gene is expressed from two promoters and undergoes extensive alternative splicing. The encoded set of proteins share varying amounts of overlap near their N-termini but have substantial variations in their C-terminal domains resulting in distinct functional properties. The longest isoforms (a and f) include a C-terminal As…			-0.919961		1.27225		1.33434		-1.19569			573.19	594.656	560.175	290.101	301.83	272.595	177.238	169.155	399.889	75.5612	396.084	4171.2	2466.55	1294.57	1258.36
ENSG00000057657	PRDM1	protein_coding	PR/SET domain 1	3.22742	This gene encodes a protein that acts as a repressor of beta-interferon gene expression. The protein binds specifically to the PRDI (positive regulatory domain I element) of the beta-IFN gene promoter. Transcription of this gene increases upon virus induction. Two alternatively spliced transcript variants that encode different isoforms have been reported. [provided by RefSeq, Jul 2008].			3.3925		0.793801		0.435368		2.31618			3.35566	3.24888	3.41338	35.4733	32.3681	31.7962	4.65252	5.68389	8.58782	3.27234	6.3537	9.84276	15.9383	63.6544	47.5859
ENSG00000124207	CSE1L	protein_coding	chromosome segregation 1 like	8.36018	Proteins that carry a nuclear localization signal (NLS) are transported into the nucleus by the importin-alpha/beta heterodimer. Importin-alpha binds the NLS, while importin-beta mediates translocation through the nuclear pore complex. After translocation, RanGTP binds importin-beta and displaces importin-alpha. Importin-alpha must then be returned to the cytoplasm, leaving the NLS protein behind…			-0.739756		-0.990955		-1.22051		-0.339793			673.034	697.178	665.327	382.78	403.509	367.329	213.9	206.025	100.983	76.3421	81.7141	205.489	205.152	128.326	155.069
ENSG00000048028	USP28	protein_coding	ubiquitin specific peptidase 28	5.30544	The ubiquitin-dependent protein degradation pathway is essential for proteolysis of intracellular proteins and peptides. Enzymes that remove ubiquitin from ubiquitin-conjugated peptides, like USP28, affect the fate and degradation of intracellular proteins and are essential for maintenance of cell-free ubiquitin pools (Valero et al., 2001).[supplied by OMIM, Mar 2008].			-0.444589		-0.794296		-0.562956		-1.03342			48.7315	48.6381	48.1518	33.7093	35.0019	32.4863	29.1713	30.559	16.4684	23.6501	18.3428	32.9065	47.8726	19.5599	14.6687
ENSG00000116016	EPAS1	protein_coding	endothelial PAS domain protein 1	6.55036	This gene encodes a transcription factor involved in the induction of genes regulated by oxygen, which is induced as oxygen levels fall. The encoded protein contains a basic-helix-loop-helix domain protein dimerization domain as well as a domain found in proteins in signal transduction pathways which respond to oxygen levels. Mutations in this gene are associated with erythrocytosis familial type…			0.465556		1.07331		0.909116		-1.4406			244.633	244.648	266.31	348.952	318.205	320.298	243.048	239.112	484.959	379.74	410.615	400.008	712.959	186.667	167.467
ENSG00000012048	BRCA1	protein_coding	BRCA1, DNA repair associated	5.87122	This gene encodes a nuclear phosphoprotein that plays a role in maintaining genomic stability, and it also acts as a tumor suppressor. The encoded protein combines with other tumor suppressors, DNA damage sensors, and signal transducers to form a large multi-subunit protein complex known as the BRCA1-associated genome surveillance complex (BASC). This gene product associates with RNA polymerase I…			0.0359596		-3.90319		-3.06778		-1.63493			61.0962	67.3865	65.0862	61.9634	68.9814	56.9926	75.4406	71.751	4.69804	23.7988	7.95593	37.0355	37.1798	9.04503	11.7873
ENSG00000029993	HMGB3	protein_coding	high mobility group box 3	6.59901	This gene encodes a member of a family of proteins containing one or more high mobility group DNA-binding motifs. The encoded protein plays an important role in maintaining stem cell populations, and may be aberrantly expressed in tumor cells. A mutation in this gene was associated with microphthalmia, syndromic 13. There are numerous pseudogenes of this gene on multiple chromosomes. Alternative …			-0.37952		-2.42535		-2.05966		-0.816869			76.1554	76.1188	68.3007	56.1821	54.6341	49.7557	115.778	120.377	21.0149	92.1832	25.691	42.082	64.0991	26.909	25.3209
ENSG00000155100	OTUD6B	protein_coding	OTU domain containing 6B	5.70575	This gene encodes a member of the ovarian tumor domain (OTU)-containing subfamily of deubiquitinating enzymes. Deubiquitinating enzymes are primarily involved in removing ubiquitin from proteins targeted for degradation. This protein may function as a negative regulator of the cell cycle in B cells. [provided by RefSeq, Nov 2013].			-0.575294		0.298412		0.366436		0.61513			88.5366	92.0621	87.008	58.7318	58.4808	52.8522	26.6124	27.4253	31.7749	5.57785	31.6027	29.6951	33.7789	41.381	43.3075
ENSG00000170312	CDK1	protein_coding	cyclin dependent kinase 1	7.05843	The protein encoded by this gene is a member of the Ser/Thr protein kinase family. This protein is a catalytic subunit of the highly conserved protein kinase complex known as M-phase promoting factor (MPF), which is essential for G1/S and G2/M phase transitions of eukaryotic cell cycle. Mitotic cyclins stably associate with this protein and function as regulatory subunits. The kinase activity of …			0.643777		-4.68606		-5.16229		-2.67337			284.669	291.733	270.767	422.833	439.221	391.127	103.495	106.135	3.88978	32.5746	2.65198	44.501	69.3447	3.61801	11.7873
ENSG00000178209	PLEC	protein_coding	plectin	9.24774	Plectin is a prominent member of an important family of structurally and in part functionally related proteins, termed plakins or cytolinkers, that are capable of interlinking different elements of the cytoskeleton. Plakins, with their multi-domain structure and enormous size, not only play crucial roles in maintaining cell and tissue integrity and orchestrating dynamic changes in cytoarchitectur…			-0.706304		1.93599		1.73399		-1.56934			501.25	481.072	619.628	322.15	223.128	380.263	192.079	168.226	658.938	285.288	543.49	2629.19	899.261	417.428	640.444
ENSG00000085840	ORC1	protein_coding	origin recognition complex subunit 1	5.03851	The origin recognition complex (ORC) is a highly conserved six subunits protein complex essential for the initiation of the DNA replication in eukaryotic cells. Studies in yeast demonstrated that ORC binds specifically to origins of replication and serves as a platform for the assembly of additional initiation factors such as Cdc6 and Mcm proteins. The protein encoded by this gene is the largest …			-1.0411		-5.4465		-5.61881		-1.72481			70.6177	72.1726	71.217	32.7309	33.9276	31.7609	30.1483	30.0619	0.656716	34.3967	0.552495	12.3869	9.88579	2.37432	3.49254
ENSG00000176619	LMNB2	protein_coding	lamin B2	7.95393	This gene encodes a B type nuclear lamin. The nuclear lamina consists of a two-dimensional matrix of proteins located next to the inner nuclear membrane. The lamin family of proteins make up the matrix and are highly conserved in evolution. During mitosis, the lamina matrix is reversibly disassembled as the lamin proteins are phosphorylated. Lamin proteins are thought to be involved in nuclear st…			-0.560838		-1.46774		-1.58061		-1.18326			160.03	152.38	164.77	108.273	84.9402	112.393	236.604	239.285	82.241	281.681	72.1559	146.307	191.952	62.5238	66.8821
ENSG00000103257	SLC7A5	protein_coding	solute carrier family 7 member 5	7.83227				0.188111		-0.848587		-0.996928		-1.70072			307.713	287.391	333.815	347.469	284.659	367.453	40.4304	41.0191	21.6211	69.909	18.5086	96.2172	51.85	12.4369	27.7657
ENSG00000104695	PPP2CB	protein_coding	protein phosphatase 2 catalytic subunit beta	6.27861	This gene encodes the phosphatase 2A catalytic subunit. Protein phosphatase 2A is one of the four major Ser/Thr phosphatases, and it is implicated in the negative control of cell growth and division. It consists of a common heteromeric core enzyme, which is composed of a catalytic subunit and a constant regulatory subunit, that associates with a variety of regulatory subunits. This gene encodes a…			0.492077		1.39139		1.03715		0.541941			99.4963	100.763	97.4304	133.547	136.992	125.769	61.9948	58.2652	150.741	69.1281	111.88	44.501	91.739	72.2472	98.9262
ENSG00000213676	ATF6B	protein_coding	activating transcription factor 6 beta	5.81576	The protein encoded by this gene is a transcription factor in the unfolded protein response (UPR) pathway during ER stress. Either as a homodimer or as a heterodimer with ATF6-alpha, the encoded protein binds to the ER stress response element, interacting with nuclear transcription factor Y to activate UPR target genes. The protein is normally found in the membrane of the endoplasmic reticulum; h…			-0.95465		0.725304		0.879065		-1.51189			55.2445	54.3434	55.2603	26.5642	26.3207	27.5497	45.804	51.1118	76.6337	60.9473	80.8853	137.59	49.4002	31.5445	26.6306
ENSG00000060138	YBX3	protein_coding	Y-box binding protein 3	7.69882				0.258562		4.67912		3.55418		0.414258			337.715	321.116	337.278	366.34	380.55	379.715	0.116313	0.216117	4.19288	0.148743	1.82323	86.0825	116.698	120.977	113.595
ENSG00000064115	TM7SF3	protein_coding	transmembrane 7 superfamily member 3	6.25779				-0.699629		2.14827		1.70155		-0.190714			54.4676	51.4115	50.7699	28.8471	32.2641	30.133	87.0951	88.2623	371.6	100.587	258.678	120.157	54.9339	63.0891	72.6448
ENSG00000086544	ITPKC	protein_coding	inositol-trisphosphate 3-kinase C	4.11361	This gene encodes a member of the inositol 1,4,5-trisphosphate [Ins(1,4,5)P(3)] 3-kinase family of enzymes that catalyze the phosphorylation of inositol 1,4,5-trisphosphate to 1,3,4,5-tetrakisphosphate. The encoded protein is localized to the nucleus and cytoplasm and has both nuclear import and nuclear export activity. Single nucleotide polymorphisms in this gene are associated with Kawasaki dis…			1.3984		1.70903		1.11254		0.537448			10.4472	10.2538	10.8366	28.1207	23.5483	26.9658	10.3286	10.0711	31.876	15.8411	20.0003	6.38111	8.35825	8.02746	10.5649
ENSG00000141522	ARHGDIA	protein_coding	Rho GDP dissociation inhibitor alpha	6.79104	This gene encodes a protein that plays a key role in the regulation of signaling through Rho GTPases. The encoded protein inhibits the disassociation of Rho family members from GDP (guanine diphosphate), thereby maintaining these factors in an inactive state. Activity of this protein is important in a variety of cellular processes, and expression of this gene may be altered in tumors. Mutations i…			-0.933334		-0.293449		-0.438406		1.50498			82.0402	78.7813	88.8141	40.8543	35.5044	47.0308	258.122	255.321	200.248	497.618	171.826	29.3615	21.7891	54.2702	73.1687
ENSG00000164099	PRSS12	protein_coding	protease, serine 12	5.47658	This gene encodes a member of the trypsin family of serine proteases. Studies in mouse suggest that the encoded enzyme may be involved in structural reorganizations associated with learning and memory. The enzyme is also expressed in Leydig cells in the testis, but its function in this tissue is unknown. Defects in this gene are a cause of mental retardation autosomal recessive type 1 (MRT1). [pr…			-0.562326		2.1851		2.84174		-2.97297			8.23212	9.08101	7.88722	5.97398	5.83942	4.37044	84.6526	80.9143	359.83	90.0265	538.186	460.149	250.171	40.2504	39.553
ENSG00000108797	CNTNAP1	protein_coding	contactin associated protein 1	3.62098	The gene product was initially identified as a 190-kD protein associated with the contactin-PTPRZ1 complex. The 1,384-amino acid protein, also designated p190 or CASPR for _contactin-associated protein,_ includes an extracellular domain with several putative protein-protein interaction domains, a putative transmembrane domain, and a 74-amino acid cytoplasmic domain. Northern blot analysis showed …			1.77733		0.593112		0.78808		-2.10596			0.44632	0.443749	0.712501	2.06051	1.23026	1.91096	49.4097	50.9605	72.3903	60.2407	78.6201	179.088	48.1608	27.7004	19.2963
ENSG00000196950	SLC39A10	protein_coding	solute carrier family 39 member 10	6.4927	Zinc is an essential cofactor for hundreds of enzymes. It is involved in protein, nucleic acid, carbohydrate, and lipid metabolism, as well as in the control of gene transcription, growth, development, and differentiation. SLC39A10 belongs to a subfamily of proteins that show structural characteristics of zinc transporters (Taylor and Nicholson, 2003 [PubMed 12659941]).[supplied by OMIM, Mar 2008…			-1.41909		0.684828		0.883452		-0.301434			72.6014	78.7021	77.6626	28.3875	27.8455	24.8425	65.3679	67.2125	101.892	21.828	110.941	230.554	120.705	97.2341	154.719
ENSG00000160208	RRP1B	protein_coding	ribosomal RNA processing 1B	6.7825				-0.435907		-0.431215		-0.763297		0.153865			125.565	125.755	126.892	92.8413	85.9798	85.7808	90.3752	91.5905	64.5097	96.4968	48.6196	46.7531	49.2272	45.1121	48.0224
ENSG00000277224	HIST1H2BF	protein_coding	histone cluster 1 H2B family member f	4.71884	Histones are basic nuclear proteins that are responsible for the nucleosome structure of the chromosomal fiber in eukaryotes. Two molecules of each of the four core histones (H2A, H2B, H3, and H4) form an octamer, around which approximately 146 bp of DNA is wrapped in repeating units, called nucleosomes. The linker histone, H1, interacts with linker DNA between nucleosomes and functions in the co…					2.93454		3.36211		-2.38031			0.148773	0.142634	0.0497094	0.696718	0.8144	0.548516	0.441989	0.302564	2.7279	0.223114	3.48072	22.7718	49.0831	4.52251	7.33433
ENSG00000184678	HIST2H2BE	protein_coding	histone cluster 2 H2B family member e	5.91785	Histones are basic nuclear proteins that are responsible for the nucleosome structure of the chromosomal fiber in eukaryotes. Two molecules of each of the four core histones (H2A, H2B, H3, and H4) form an octamer, around which approximately 146 bp of DNA is wrapped in repeating units, called nucleosomes. The linker histone, H1, interacts with linker DNA between nucleosomes and functions in the co…			3.12798		2.80532		3.92658		-0.177446			1.86793	2.01272	1.54099	14.9275	14.6072	15.3585	9.93313	11.3894	71.3799	12.7919	147.351	30.9046	60.1794	38.3283	31.1709
ENSG00000131711	MAP1B	protein_coding	microtubule associated protein 1B	7.15455	This gene encodes a protein that belongs to the microtubule-associated protein family. The proteins of this family are thought to be involved in microtubule assembly, which is an essential step in neurogenesis. The product of this gene is a precursor polypeptide that presumably undergoes proteolytic processing to generate the final MAP1B heavy chain and LC1 light chain. Gene knockout studies of t…			-0.474785		1.45033		1.54315		-0.868686			197.637	216.867	219.997	153.619	146.575	132.281	557.209	541.677	1435.38	305.778	1452.34	1352.55	743.423	527.212	485.026
ENSG00000112208	BAG2	protein_coding	BCL2 associated athanogene 2	5.66265	BAG proteins compete with Hip for binding to the Hsc70/Hsp70 ATPase domain and promote substrate release. All the BAG proteins have an approximately 45-amino acid BAG domain near the C terminus but differ markedly in their N-terminal regions. The predicted BAG2 protein contains 211 amino acids. The BAG domains of BAG1, BAG2, and BAG3 interact specifically with the Hsc70 ATPase domain in vitro and…			-0.885812		1.82232		1.95225		-0.451443			100.67	101.222	99.4685	53.0988	53.0746	48.234	20.0058	20.0341	67.6922	12.0481	70.2774	66.3135	111.136	52.9134	59.3732
ENSG00000197102	DYNC1H1	protein_coding	dynein cytoplasmic 1 heavy chain 1	9.21062	Dyneins are a group of microtubule-activated ATPases that function as molecular motors. They are divided into two subgroups of axonemal and cytoplasmic dyneins. The cytoplasmic dyneins function in intracellular motility, including retrograde axonal transport, protein sorting, organelle movement, and spindle dynamics. Molecules of conventional cytoplasmic dynein are comprised of 2 heavy chain poly…			-0.0659361		0.621413		0.34632		-1.80302			1267.43	1412.2	1427.5	1287.5	1239.48	1187.01	557.604	557.648	820.086	518.182	642.994	2994.83	735.728	464.349	489.567
ENSG00000174231	PRPF8	protein_coding	pre-mRNA processing factor 8	9.01011	Pre-mRNA splicing occurs in 2 sequential transesterification steps. The protein encoded by this gene is a component of both U2- and U12-dependent spliceosomes, and found to be essential for the catalytic step II in pre-mRNA splicing process. It contains several WD repeats, which function in protein-protein interactions. This protein has a sequence similarity to yeast Prp8 protein. This gene is a …			-0.413389		-0.386333		-0.716113		-1.56991			856.025	888.449	916.989	625.386	638.715	625.945	539.204	541.72	395.292	714.745	298.403	641.74	307.151	144.381	138.13
ENSG00000137492	THAP12	protein_coding	THAP domain containing 12	6.58962				-0.628823		-0.977853		-1.1424		0.921546			208.068	218.816	204.736	130.701	137.218	118.886	63.1579	58.4597	29.5017	34.248	24.9728	24.9823	39.6296	46.695	59.3732
ENSG00000171617	ENC1	protein_coding	ectodermal-neural cortex 1	6.59165	This gene encodes a member of the kelch-related family of actin-binding proteins. The encoded protein plays a role in the oxidative stress response as a regulator of the transcription factor Nrf2, and expression of this gene may play a role in malignant transformation. Alternatively spliced transcript variants encoding multiple isoforms have been observed for this gene. [provided by RefSeq, Feb 2…			0.694776		2.59704		2.90154		2.41705			139.169	142.428	141.042	226.73	222.435	198.775	22.9834	23.2758	133.818	18.3325	156.798	28.0268	30.8679	151.73	122.239
ENSG00000109321	AREG	protein_coding	amphiregulin	7.92168	The protein encoded by this gene is a member of the epidermal growth factor family. It is an autocrine growth factor as well as a mitogen for astrocytes, Schwann cells and fibroblasts. It is related to epidermal growth factor (EGF) and transforming growth factor alpha (TGF-alpha). The protein interacts with the EGF/TGF-alpha receptor to promote the growth of normal epithelial cells, and it inhibi…			1.5311						3.36954			9.67026	9.08101	10.0579	26.5049	26.6153	25.6564	0	0	0.0505166	0	0	8.67498	19.5698	161.906	89.409
ENSG00000112249	ASCC3	protein_coding	activating signal cointegrator 1 complex subunit 3	7.30322	This gene encodes a protein that belongs to a family of helicases that are involved in the ATP-dependent unwinding of nucleic acid duplexes. The encoded protein is the largest subunit of the activating signal cointegrator 1 complex that is involved in DNA repair and resistance to alkylation damage. Alternate splicing results in multiple transcript variants. [provided by RefSeq, Sep 2013].			-1.2337		1.80567		1.41244		-0.184737			182.313	191.731	180.197	75.4086	77.1254	70.5639	99.2615	94.011	322.902	30.046	233.264	455.937	347.357	278.7	341.658
ENSG00000160072	ATAD3B	protein_coding	ATPase family, AAA domain containing 3B	5.35574	ATAD3A (MIM 612316) and ATAD3B are mitochondrial membrane proteins that contribute to the stabilization of large mitochondrial DNA (mtDNA)-protein complexes called nucleoids (He et al., 2007 [PubMed 17210950]).[supplied by OMIM, Sep 2008].			-1.24823		-1.1243		-1.19807		0.357223			70.9649	65.1519	73.3379	31.1448	20.8278	31.3185	37.7319	38.296	16.6705	37.4459	15.0279	18.7263	15.4772	19.6729	18.6851
ENSG00000077097	TOP2B	protein_coding	topoisomerase (DNA) II beta	7.6857	This gene encodes a DNA topoisomerase, an enzyme that controls and alters the topologic states of DNA during transcription. This nuclear enzyme is involved in processes such as chromosome condensation, chromatid separation, and the relief of torsional stress that occurs during DNA transcription and replication. It catalyzes the transient breaking and rejoining of two strands of duplex DNA which a…			-0.31819		-1.59573		-1.41225		-0.734509			126.259	134.535	124.025	96.9623	106.461	88.8773	370.666	338.505	112.147	117.655	120.831	373.608	470.224	220.133	220.728
ENSG00000153944	MSI2	protein_coding	musashi RNA binding protein 2	7.15997	This gene encodes a protein containing two conserved tandem RNA recognition motifs. Similar proteins in other species function as RNA-binding proteins and play central roles in posttranscriptional gene regulation. Two transcript variants encoding distinct isoforms have been identified for this gene. [provided by RefSeq, Jul 2008].			-1.53742		-1.59624		-0.874291		-0.50471			12.3978	11.5692	11.9303	4.52125	3.89872	3.2911	267.31	268.893	84.7668	168.674	132.654	60.8083	74.6767	35.5017	47.5859
ENSG00000167107	ACSF2	protein_coding	acyl-CoA synthetase family member 2	5.12917				1.71914		-0.16639		0.293557		-1.35377			31.7714	30.8564	31.8637	98.3706	98.7503	97.1758	15.9116	15.9927	13.589	24.9144	17.7351	28.8193	25.0171	9.61034	8.81866
ENSG00000133131	MORC4	protein_coding	MORC family CW-type zinc finger 4	5.65143	In human, the four current members of the microrchidia (morc) gene family share an N-terminal ATPase-like ATP-binding region and a CW four-cysteine zinc-finger motif. The protein encoded by this gene also has a nuclear matrix binding domain and a two-stranded coiled-coil motif near its C-terminus. This gene is widely expressed at low levels in normal tissues and has elevated expression in placent…			-0.0408526		2.06394		1.45194		-0.531114			69.5267	70.8097	68.367	63.4161	67.6125	60.9915	12.3292	12.9022	50.4661	10.2632	31.3265	63.686	83.986	42.8508	45.9269
ENSG00000274997	HIST1H2AH	protein_coding	histone cluster 1 H2A family member h	5.75985	Histones are basic nuclear proteins that are responsible for the nucleosome structure of the chromosomal fiber in eukaryotes. Two molecules of each of the four core histones (H2A, H2B, H3, and H4) form an octamer, around which approximately 146 bp of DNA is wrapped in repeating units, called nucleosomes. The linker histone, H1, interacts with linker DNA between nucleosomes and functions in the co…									-3.10392			0.0330607	0.142634	0.0165698	0.0889427	0.051983	0.0707763	0.0930504	0.0648352	0.0505166	0.111557	0	44.9597	71.708	3.39189	8.29478
ENSG00000119139	TJP2	protein_coding	tight junction protein 2	7.28309	This gene encodes a zonula occluden that is a member of the membrane-associated guanylate kinase homolog family. The encoded protein functions as a component of the tight junction barrier in epithelial and endothelial cells and is necessary for proper assembly of tight junctions. Mutations in this gene have been identified in patients with hypercholanemia, and genomic duplication of a 270 kb regi…			0.639524		0.646233		0.177963		-0.827319			174.693	178.736	180.064	270.401	260.816	255.255	66.0658	66.2832	99.0125	62.3231	67.9017	93.0475	109.695	25.8914	73.7799
ENSG00000198517	MAFK	protein_coding	MAF bZIP transcription factor K	4.83754	The developmentally regulated expression of the globin genes depends on upstream regulatory elements termed locus control regions (LCRs). LCRs are associated with powerful enhancer activity that is mediated by the transcription factor NFE2 (nuclear factor erythroid-2). NFE2 recognition sites are also present in the gene promoters of 2 heme biosynthetic enzymes, porphobilinogen deaminase (PBGD; MI…			1.4172		2.53853		1.81342		0.475878			23.9194	22.4093	25.0701	68.0115	39.9749	71.9972	10.4216	10.1359	57.0837	13.5728	32.763	20.5614	37.151	37.763	31.6075
ENSG00000110756	HPS5	protein_coding	HPS5, biogenesis of lysosomal organelles complex 2 subunit 2	5.30266	This gene encodes a protein that may play a role in organelle biogenesis associated with melanosomes, platelet dense granules, and lysosomes. This protein interacts with Hermansky-Pudlak syndrome 6 protein and may interact with the cytoplasmic domain of integrin, alpha-3. Mutations in this gene are associated with Hermansky-Pudlak syndrome type 5. Multiple transcript variants encoding two distinc…			0.824203		0.778971		0.824128		0.855538			69.1796	76.0237	71.0844	123.171	125.868	113.543	32.8933	34.5788	55.3662	26.3646	54.1998	46.4195	50.8412	69.1945	84.2575
ENSG00000169826	CSGALNACT2	protein_coding	chondroitin sulfate N-acetylgalactosaminyltransferase 2	4.51546	This gene encodes a member of the chondroitin N-acetylgalactosaminyltransferase family. The encoded protein is involved in elongation during chondroitin sulfate synthesis. A related pseudogene has been identified on chromosome X. [provided by RefSeq, Dec 2012].			0.750689		0.65011		0.575083		0.922397			29.1265	30.1432	30.0245	50.0747	50.6141	41.6872	41.6866	40.7597	61.8323	18.7788	55.6915	40.8725	35.2776	71.908	54.309
ENSG00000101126	ADNP	protein_coding	activity dependent neuroprotector homeobox	7.30247	Vasoactive intestinal peptide is a neuroprotective factor that has a stimulatory effect on the growth of some tumor cells and an inhibitory effect on others. This gene encodes a protein that is upregulated by vasoactive intestinal peptide and may be involved in its stimulatory effect on certain tumor cells. The encoded protein contains one homeobox and nine zinc finger domains, suggesting that it…			-0.293627		-0.776036		-1.00704		-1.16145			175.734	179.417	180.445	143.153	143.49	127.167	167.491	165.524	92.9505	132.567	75.1394	142.053	128.112	58.6796	46.8873
ENSG00000120438	TCP1	protein_coding	t-complex 1	8.82923	The protein encoded by this gene is a molecular chaperone that is a member of the chaperonin containing TCP1 complex (CCT), also known as the TCP1 ring complex (TRiC). This complex consists of two identical stacked rings, each containing eight different proteins. Unfolded polypeptides enter the central cavity of the complex and are folded in an ATP-dependent manner. The complex folds various prot…			-0.31894		-0.598782		-0.556257		0.765789			759.868	755.562	728.69	552.453	594.425	554.886	255.54	237.146	155.49	247.88	151.936	180.465	291.876	314.654	380.861
[truncated: 21,057 more rows]

## Sheet: comments
columns	comments	publications
PC-9, CAR vs ctrl	PC-9 cells treated with 50 μM CAR, 72 h vs. control, https://www.ncbi.nlm.nih.gov/bioproject/PRJNA392914	https://www.ncbi.nlm.nih.gov/pubmed/28781121
SK-N-SH, CIS vs ctrl	SK-N-SH cells treated with 7-5µM CIS (time is not specified vs. control, https://www.ncbi.nlm.nih.gov/bioproject/PRJNA355381	https://www.ncbi.nlm.nih.gov/pubmed/28740262
